# Supplementary material for: Pattern Selection in Network of Coupled Multi-Scroll Attractors
Source: PLoS One. 2016 Apr 27;11(4):e0154282. doi: 10.1371/journal.pone.0154282 (PMC4847928; doi:10.1371/journal.pone.0154282)
Supplement: S1 File — (DAT) [file pone.0154282.s001.dat]

      26.05099398     26.30629033     25.60188993     25.75353248     25.87555275     26.15392760     26.24845173     26.03595671     26.21987500     26.38308557     26.35236943     26.28452530     25.67465792     26.21317920     18.54496747     25.97513376     26.37945280     26.27961574     25.23506464     26.25483318     25.75671942     26.24363668     26.26660450     26.31701661     25.69866077     26.35368636     25.10309786     26.22245714     25.96402285     25.67530217     26.18926534     26.32152644     25.21438996     26.30359982     26.09420284     25.06169917     26.30937129     25.84626868     26.16296405     26.34049575     26.16689465     26.37933474     26.39118979     26.29010119     26.09490288     26.26968654     26.01863850     26.31179159     26.16716555     26.31053780     26.26245628     18.00456346     26.29208795     26.23857695     26.33498752     26.10086052     25.91679584     26.28085873     26.28635000     26.28584082     26.07168051     24.95745723     26.12660374     26.27361908     26.30031836     26.20059376     26.19283276     26.32836089     17.06221061     24.87434689     26.31005710     26.19262468     26.39626555     25.96465776     26.25575206     26.36266893     24.68845443     26.29085647     26.16278778     25.70674900     26.31225074     25.87756478     26.20374994     26.37488335     26.27437357     25.88837344     26.27024064     26.36917768     26.13079620     26.28746680     18.24186950     25.83086846     26.26730597     18.88649824     26.27120083     26.06215188     24.79793798     26.07777992     25.90816639     26.37495753     26.18971988     18.40183563     26.38903732     25.93598249     26.29819520     16.81863809     26.30674526     25.84360483     18.17139301     20.11453198     24.87613549     26.12095968     18.12340064     18.42677870     26.22224073     26.07461390     26.04961845     26.26785641     26.26028997     24.63568805     17.01987014     26.16091383     25.97934552     25.39733533     25.71880387     26.16583709     18.10742389     25.58757322     16.78965045     25.77648980     26.20952892     26.36002111     26.29411542     26.28033594     26.31128160     26.18621740     25.83072039     26.27352661     24.71202936     26.36174254     25.84925306     26.17972826     25.89092314     25.97233435     26.25534482     25.96734526     26.32359005     18.18633274     26.23319338     25.08014986     25.32693215     25.98142896     26.30422341     26.29279933     26.40172619     26.27605829     26.39233897     26.26187929     25.97006192     25.34343284     26.03605562     24.70341014     26.24256009     25.80124312     25.85947490     25.27212293     25.71170101     26.13376824     26.28608932     26.28462002     26.28855834     26.12777563     26.06575103     26.10612647     26.18926262     25.01153541     26.33930597     26.24784883     26.29543516     26.31961903     26.13794855     26.37398509     26.24480176     26.26396080     26.22525945     18.14523800     26.12198962     26.31537623     18.08402392     26.28345673     26.06135918     25.78278825     26.31947992     26.17201721     25.37410715     26.35239186     26.29585767     26.39342352     26.20816064     26.19441421
      26.39229871     25.75358415     26.21792267     26.27429452     26.03097262     25.97699756     26.23485164     26.16053885     25.74493148     25.03425925     26.22073258     26.04141824     26.38664533     17.98696320     25.74939120     26.27659815     26.26495276     26.12254546     25.87069072     24.89586363     26.11429340     26.27289747     26.24147990     19.84083485     26.14130089     26.38918490     26.15423376     26.19040003     25.53851568     26.37037689     26.12953391     26.34883684     26.23965404     26.16584502     26.04332125     26.06855961     26.37110400     25.82226801     16.77999182     26.18107725     26.14700818     26.28895852     25.95809163     26.35957736     24.94658111     25.23727722     18.03498209     24.87995299     26.16863904     26.05867980     25.94880161     26.27032789     26.22317914     26.26603381     25.89420887     26.01647864     26.24039198     26.27821318     25.93884532     26.36136433     26.30602575     25.79889129     26.23067332     24.26653756     26.27491752     26.30108300     26.15691970     26.21173522     25.76037923     26.39282729     26.35300161     25.10211403     26.30070076     26.32200849     26.19159262     26.12308180     25.81691400     26.23002736     26.36539904     26.32741854     26.28643545     26.37836373     26.29060902     26.30689657     26.34645075     26.38934750     26.31759874     26.28896388     26.34452461     25.95275360     26.26312196     26.10553320     25.81203099     26.29499425     26.29632142     26.37306392     26.21919979     26.34415201     26.28260390     26.04681707     26.32107739     26.37252227     18.26555939     26.24070686     26.19568472     18.33490104     26.37822841     25.67618778     26.29356266     25.97561838     25.93719647     18.51184811     24.57670902     18.47815708     26.37569088     25.94014943     26.28571338     26.31763354     26.37076571     25.89660001     26.13251206     25.25289238     25.47460905     26.19821846     26.14085283     26.23503943     26.34468093     25.81106451     25.98828870     26.31876276     25.54273981     25.70742760     25.91303020     26.36160539     26.30669102     26.33653095     26.06402551     26.36268056     26.28719666     26.33648391     26.17873870     25.93052579     26.02831420     18.41096213     26.35302233     26.20777996     25.54887891     26.10083185     26.39377694     26.32649784     18.08007940     26.28491195     16.98086185     17.02932771     26.29404522     26.25109618     26.37565192     26.34146492     26.38712861     26.20696379     25.24022524     25.58614283     26.19998255     26.25942518     26.36077590     25.68119797     25.01329764     25.97772204     26.37436487     26.23599386     26.34800774     26.12158479     25.05504100     26.32591217     26.25602048     25.85997513     26.38373421     26.11647872     25.09718088     24.78053525     26.14977604     26.26586836     25.91402622     26.26668272     26.30620930     26.00868266     25.88000666     26.36445690     26.32870636     26.36206136     26.28414089     26.25209794     24.56117792     25.90381106     26.15889754     25.86133391     17.11524336     25.94032078     25.66705726     26.32239451
      26.36280936     26.38957456     18.24556925     25.89556771     26.22980288     18.10808499     26.20906158     25.07387580     25.08430959     26.34942075     26.16781941     26.39353990     26.30428760     26.38058552     25.82401612     17.14641682     26.19679337     26.26798910     26.36096171     16.82157162     26.10256143     26.28613969     25.09532034     26.22662204     26.15112551     26.32188944     26.16646901     26.15667118     26.32449776     26.29063292     25.91269614     24.74959652     25.54021088     25.30457931     26.39092186     26.27430707     26.10126389     26.20016236     26.17064959     26.36181844     24.86237826     26.37638261     25.09260120     26.36832478     26.30596173     26.24693587     25.31858518     26.15323266     25.41364040     26.08743250     17.95770990     26.29050212     26.28991459     25.76730064     16.78537816     25.93375562     25.59744903     26.35771454     25.87710331     26.00557361     26.24164701     26.12654018     26.28790679     26.31939731     26.35029827     26.31391133     26.16827937     18.08036646     26.23456612     25.15399517     26.30982512     26.31522117     25.63173322     24.31519935     26.11437751     26.38844134     26.29829528     26.27505091     26.31711457     26.34780672     18.34754841     26.39808615     24.75198572     25.85239269     17.97252696     20.59342342     25.96962756     26.22207554     25.58998505     26.05432061     25.94200480     18.23407362     25.43046115     26.34821069     26.14516375     26.14198200     25.10690052     25.12784653     25.67316984     26.31068720     24.58918329     26.30401885     26.09967460     26.39102437     17.06067213     26.25778394     26.28880689     26.23710079     26.18450346     26.04586147     26.33248683     26.13039712     26.31566679     25.66442332     26.29396946     26.38804463     26.03234569     26.16167524     26.22658130     26.35861095     25.41305160     26.31025626     26.25072115     26.18533452     26.28357186     26.30850589     26.02176312     26.29510649     26.36014153     18.51263873     26.31037129     26.33116559     18.83400314     26.00704660     26.31102990     26.35001315     26.10447101     26.26098037     26.23906458     26.28306142     26.35554461     26.24789648     18.10169943     25.93406603     26.17878529     26.23821817     26.13592957     26.31159092     25.01155378     26.07144283     26.39568790     26.37724419     18.13817438     26.33440337     26.31437649     18.42912072     26.29027028     26.33973351     26.36316592     18.10882375     26.29102298     18.37422967     26.30955277     26.26899966     26.34740202     26.38458158     26.35365632     25.91326631     26.30352033     26.31980028     16.71059038     25.69088516     25.77961157     26.15147822     26.16733066     26.30412218     25.48877099     18.23567929     25.96555234     18.55200770     24.97091115     18.16999917     23.51470294     26.36016166     26.36178859     26.38883625     26.02829790     26.18480688     26.05247817     26.36782232     25.06561666     26.16688310     26.25083717     25.62019426     26.24704080     26.38829423     26.12022919     26.31588661     26.39320546     26.27522554
      25.98489338     26.24262711     24.58275871     18.23782990     26.25316438     24.83184280     26.16413674     26.25174248     26.24856824     26.38236992     26.30791186     25.91002697     26.14842403     26.16230378     26.30583185     26.36509303     25.38218672     26.29106958     26.22189516     26.08219582     18.11628831     25.95015369     26.12108284     26.13426235     26.32103541     26.14270245     16.81883830     26.31387745     26.31595764     26.29060537     26.12435343     26.37624124     25.69778952     26.38901647     26.28236172     26.38178827     26.03579607     26.09061019     26.24186788     25.60029907     26.28099086     26.09554253     25.57062962     25.82542253     26.32475541     25.49449661     26.26819303     25.11476497     26.38852044     26.05157051     25.19001718     25.34223853     26.38849057     26.31006200     18.42392517     26.37285924     26.32292849     26.19735829     25.97320422     25.94882833     18.06749908     26.28623070     25.17774762     25.97182031     26.24769138     26.28349591     26.21895560     26.34796151     26.19391722     26.31857247     25.85510783     26.30660403     25.75693166     26.38521281     26.20143422     26.31241999     24.89491677     25.93938284     26.30122658     26.31052614     26.35337743     24.63547110     26.24924668     25.93996327     26.24588772     26.18491467     26.25693268     26.26278153     25.88451298     18.20651975     26.04320965     26.00900962     26.27770731     25.90698602     26.35237485     26.01866261     26.20544733     26.18007800     26.35465538     25.49509176     25.99506493     26.35017426     25.32126435     26.22295312     25.82340393     26.29650019     17.02872364     25.95931623     25.63251781     26.23509919     26.30006919     25.91073799     26.26917341     25.33170650     26.18215132     26.00488722     26.38544636     26.09787928     26.35956362     26.28919827     26.31868388     25.58452492     26.18865989     26.00894421     24.96367904     26.08326613     25.96036968     26.29387033     26.33041899     26.34325143     26.32063010     25.11859010     26.31388263     26.19516664     26.36700190     25.60774809     25.95019164     25.07423709     24.86769758     26.39310905     25.10350057     25.44006194     26.35642111     25.91870995     26.25825595     18.09891339     26.26899079     25.60398766     26.04596304     26.28413156     18.01067107     26.10913260     25.00604143     26.31406467     26.03123179     26.23157938     26.31252563     26.26331729     17.26716251     18.22467702     26.10324411     26.30554680     17.11711812     26.29188307     24.72443548     26.19067385     26.15845442     26.00706069     26.17909190     26.12297926     18.54736760     26.33587759     25.68979994     25.19230748     25.96352624     26.30027079     26.18404612     26.02567736     16.75302293     26.25239575     26.14872744     26.37508530     26.28545810     26.20397230     25.99255820     25.46687997     26.02228374     26.25881160     26.37156634     26.21820112     26.11687166     26.21990898     25.94940689     25.66197819     26.28770116     26.25529088     26.32238980     26.21658567     26.16255571     26.12184927
      26.17079538     26.29716608     26.38374371     25.73238750     26.34813121     26.29960173     26.20978334     25.69380579     26.08515018     26.38513871     24.72844584     26.27363815     24.87752680     26.30526137     26.14900278     17.02417798     26.23761427     24.94593013     24.68910295     26.19112296     26.35691075     26.37150160     18.49545826     26.11712516     26.19592289     26.36440833     18.38024615     25.95708717     26.15528517     26.39538555     26.34617470     26.36199386     26.15903460     18.35263063     25.97609521     25.91856251     26.14975838     26.33990337     25.54228332     26.30967357     26.26394630     26.31544871     26.11278580     26.34429875     26.28327707     26.24817199     18.14682799     26.02740708     26.31625386     26.12145178     26.35114950     26.27393083     25.96885749     25.73972678     26.17095707     26.32586525     26.38456865     26.00609659     26.00462789     18.10868290     26.20163846     25.51110243     26.19593568     26.22827040     26.34737919     16.82265295     26.29403386     25.93294837     25.95472114     26.38223812     25.44597796     26.33322599     24.80383701     26.26785477     25.57403023     26.33296703     24.38512331     25.23904945     26.33139935     26.23885157     26.22217637     26.12039883     18.37830172     26.28530681     25.97628085     25.59221592     26.10783188     26.31240743     26.31895837     26.38300023     25.44479464     25.59845902     25.64639487     26.36552423     26.39645377     26.27876192     26.24044362     26.22186707     25.94398182     26.15756944     25.68411372     26.00610671     26.36074900     26.26398534     18.07014227     18.84068557     26.35919334     26.29126775     26.26530122     26.25927510     26.26148520     18.24598354     26.29201554     18.09972885     25.07337578     24.27202413     26.37750780     26.33228796     26.22984374     26.17226456     25.29093903     26.33097611     26.28592158     26.27193741     25.15361474     26.12127778     25.94591589     17.88588255     26.27483585     26.09152229     26.35651658     26.32792233     25.99256357     26.28407880     25.11787535     26.37350445     26.29690681     26.03777290     26.04146197     17.01105395     25.83279459     25.77738869     25.87842050     24.96717619     26.30749809     26.26557836     25.20096002     26.32145099     26.39070396     26.31833432     26.17204393     25.87511113     26.09483137     24.86105042     26.29670199     26.28656337     25.85133732     26.12159265     26.11593798     26.24057941     26.39446449     26.01201729     26.07545574     26.31960457     25.98592051     25.96495444     26.28249361     26.31934942     26.38689614     24.58640784     25.87626643     25.60066756     18.25882546     25.90166632     18.21426453     16.75673008     26.40916691     18.44930049     26.28973537     26.40022907     26.16777876     17.98878858     18.15795674     24.97656498     25.97423569     26.31895007     26.23141469     26.07481337     25.13945388     26.39048118     26.13291341     26.31919943     26.26378142     26.32301208     26.27124459     18.42324008     26.16419294     26.22619180     26.28798306     26.38357598
      25.83803867     26.22329559     26.10865572     26.00011618     26.36114932     25.89373309     26.26417945     25.73462187     26.37767044     25.90319992     26.35914054     25.93068681     26.17516609     26.18458642     18.27597611     25.92216227     26.12821353     26.06244489     26.28982026     26.34645323     26.20841553     26.14901921     26.26894323     26.10151935     26.28951514     24.94193488     26.34158799     26.02895825     26.21057471     26.02781945     18.24417600     17.21523521     25.13488532     25.86230939     26.31843860     26.00945454     18.15598955     26.38766368     26.39459581     26.39394665     26.29898829     26.29185510     25.85888483     25.37441963     26.25651067     26.27597372     25.85111447     26.25858874     25.96346624     26.31463682     26.36917919     26.06648402     26.31292307     26.21163320     26.27131344     26.36804499     26.22021226     26.35150658     26.06975329     16.74566079     16.75465438     26.08563567     18.49868428     26.32332164     26.33441011     26.38017665     24.63476468     26.37882616     17.09404936     26.39376547     26.01838838     26.31320864     25.90568871     26.20783755     26.29681245     26.08041641     26.30502134     25.18522740     26.03267130     26.36436610     24.95469263     25.97389225     25.96939283     26.27566090     26.21059787     26.28908050     26.27640752     26.34054353     24.60326085     26.28779391     25.51706368     26.20392293     26.28926198     26.36655346     26.24893506     26.06660969     26.09915683     25.02847889     25.99388101     24.90278258     25.93360366     26.38765562     26.36614085     26.10651913     26.26893418     25.74735421     26.38050478     25.69793060     26.24970626     25.13339100     26.26375153     24.85044919     26.33150086     26.20355509     18.09771347     25.99531935     26.38652933     26.39454058     26.39475972     25.51108285     26.32202020     26.29806887     26.25831075     26.37513854     25.83904386     26.20062826     26.09269052     18.11359446     26.29494313     26.34278510     26.32221945     26.38398707     26.29381077     18.12456812     26.08794209     26.26877980     26.07923490     26.29293163     26.32254747     26.03109780     26.11966788     26.41149962     26.23044820     26.29221626     26.39528847     26.32459950     25.38796154     18.29120964     25.86830282     18.09767835     26.28760141     26.20764671     25.97632438     26.29126320     17.92987060     26.22721288     26.15185496     24.66178385     25.56359231     26.24506689     26.39071601     26.27624581     25.23493316     17.16328200     25.59706710     26.16507531     25.79955882     26.32618864     26.18298097     16.74420449     25.48035445     26.27415478     17.15944141     26.00886020     26.19989455     26.26753333     26.24001240     26.35059839     18.25543863     26.20675840     26.38610265     26.01094680     26.33339165     26.39073895     26.00852678     26.29330681     26.37956191     25.55114689     25.95540678     25.39922507     18.40364127     26.34117576     26.23367660     26.25760822     18.04930039     26.24061252     16.75694068     26.26246241     26.25853855     26.24149609
      26.28816213     26.37368007     26.28648163     26.39116937     24.84325988     26.18762654     26.18064221     26.28027449     26.31772251     25.88387470     26.11441606     26.38620997     26.31461455     26.19170887     25.57545695     26.14285360     26.32407729     25.03943595     26.22679247     26.18628447     26.16895082     25.88720530     26.38941907     26.29629185     26.23085145     16.80953598     25.92998306     26.35344931     26.37243513     26.02372328     26.00698705     26.07180128     26.20614500     26.35954657     25.93739049     26.07625003     25.17591485     25.95965089     18.24481409     25.90321803     16.98869672     26.32309818     26.17634791     26.24860911     26.17682587     26.32028482     26.32742420     26.32019497     26.31119318     26.25152671     25.97986495     25.07236558     16.77408734     26.35505915     25.50383078     26.37894333     25.74834868     25.68236952     26.27307574     26.20070097     25.95097432     18.00036695     26.16180409     26.00186465     26.22416892     26.01268730     25.96026208     26.21497390     26.23748836     26.19487772     26.13710726     26.38752246     26.03225347     26.19529143     26.08862529     24.65241032     26.13193959     26.17152592     26.20288973     26.02462042     26.37599641     26.31373421     24.80855758     26.21823818     26.28297297     26.33436956     16.77891563     26.23557026     26.28759360     25.49536457     18.47876366     26.38809828     25.64805478     25.84043505     25.84335683     26.32829326     26.35919588     18.44719035     18.11319768     26.22116991     26.28466624     17.06378772     26.02039498     25.46123313     26.04304073     26.08673549     26.33020108     25.95089227     18.53124801     26.36286880     18.00200799     25.93678009     26.34763496     25.88039671     25.99094533     26.30357743     26.03748836     26.37883140     26.12934054     26.38972404     26.19443687     26.14768342     26.13265399     24.85693957     26.39740494     26.08359192     26.39500376     26.26347528     25.62575101     26.32628976     26.31055960     26.01948380     26.04439774     26.35950169     18.49024103     26.22571320     25.51662592     26.21376341     26.35276497     26.34893126     26.39692132     26.08758472     26.11899368     26.19058311     26.36559611     26.28881134     17.95023012     26.27557787     18.45959018     26.36327115     26.01624679     26.31091328     25.02154427     25.93342961     26.09612836     26.32073575     25.58890611     25.00932581     26.14069136     26.28000659     26.17628909     26.38773291     26.35656031     26.27555928     26.26764695     25.96758403     17.02821943     26.38521500     26.32753212     26.37900610     26.36717122     26.01148474     26.38944238     26.25096611     25.87458938     26.29617515     26.22108181     24.95802600     26.22433458     26.28541742     25.00534196     18.03256483     26.34935547     18.42425978     16.81995889     17.98950719     26.19235680     25.64528599     26.19079253     26.35459531     17.00702466     25.13872979     26.24040723     26.32602602     18.14319911     26.18360306     26.24284423     25.73644014     25.98963795     25.82625994
      26.27021968     26.35477784     24.82338322     25.93133167     25.16343724     26.31531717     26.36753033     25.88305319     24.94013975     26.28388328     26.33176678     26.26055222     25.98718546     26.02595084     26.02448603     26.27319631     25.96197722     26.08658828     26.30339554     26.21710759     26.22720564     17.96564051     26.01926416     24.80264244     25.98847280     25.96257213     25.74878550     26.35473252     17.03567328     26.23545840     26.29054691     26.26456648     26.36226170     25.97162944     24.68536617     25.61901374     26.30469978     25.00940340     26.27635609     26.35190129     25.71010415     26.26505280     26.26048238     26.34396798     25.03584325     24.77848535     26.21357278     26.09064618     26.26600702     26.00143783     26.32484636     24.99276960     26.22761819     26.38186813     26.12799020     25.86491319     26.14128187     26.09380647     26.13484789     26.16427677     26.34205648     26.37850488     26.03307902     25.96229932     26.32207433     25.34470325     26.27062516     25.93486705     16.76704132     17.09874938     26.24403120     26.38912319     25.72211412     26.12674810     26.10754030     26.32002807     26.12662640     17.19281695     26.32016927     26.28010133     26.30889900     26.28399119     26.33342916     18.26792569     26.12878849     26.38038467     26.35129462     26.31217814     26.32802002     18.50562413     25.81692761     25.40091346     26.30038597     25.77574881     24.71797416     24.87230442     25.95987137     18.49709205     26.32907011     26.28565218     25.92765445     26.38421477     23.79136859     24.55267412     26.27883037     25.31409189     26.27188721     26.07546304     26.37325593     26.29724666     26.36328752     26.27692347     24.89674651     26.30881475     26.28804202     26.38444780     26.26541550     26.38804244     26.35808890     26.25302316     18.25342811     25.78725932     17.07547156     26.31885844     26.16178401     26.11824212     26.28049992     26.36798876     26.09269389     26.10414594     26.38566495     26.05843575     25.90747407     26.22135736     26.05408944     26.24200688     26.30733259     26.24623897     26.24638251     26.33572717     24.84654124     26.34849609     26.37290621     25.95811627     26.16673896     26.22025453     24.98055927     26.20828672     26.10467409     25.90241151     26.30309664     26.27042918     26.20721815     26.25910911     26.18905117     26.31342527     26.24567586     18.28228272     26.10681219     26.08430256     26.08783708     26.36509229     26.24298429     26.26015487     26.13885354     26.32388018     24.85689638     26.07028209     26.26299176     24.72176365     26.09996427     26.29788731     18.59098792     25.94606968     18.08004886     26.28356196     26.24730363     26.35397312     26.11445516     26.10579662     26.04214921     26.27413881     26.32386271     26.27534081     26.18990687     26.16622961     26.30870923     26.32265404     26.32354133     25.87458764     26.20358572     26.25950699     25.97222895     26.14048899     26.32400563     26.36968885     26.23596282     26.34141993     26.37763969     26.15519780
      26.07738349     26.26691998     26.37048129     26.38790746     24.60732484     26.10122676     26.02630019     26.39486816     25.99962158     26.36144567     26.37903177     25.23525240     26.37742214     26.36435272     26.36592116     26.29912888     26.25866454     26.26792637     26.31010537     25.64524561     26.31807819     26.07640356     17.97859045     18.45645764     18.52305123     26.30175019     26.38060389     26.34079558     16.94895109     17.17639187     25.99987272     26.30576798     24.89302510     25.13275213     25.90751688     25.90574421     26.35825398     26.25518593     26.02326729     25.52159627     26.23101324     24.89558862     26.17697652     26.33810207     25.95750254     26.39605784     26.26242643     26.09092336     26.26471809     26.26091009     26.24596198     26.31937606     26.12292110     26.35479277     26.38931751     24.94458004     26.25591867     26.29649499     26.30311695     26.39290666     26.08823108     25.96155938     17.17480434     26.39540894     24.98601395     26.12444473     26.14236930     24.76648075     26.39517837     26.10176935     17.04449620     18.41794694     26.39246295     26.13294365     26.35165191     25.63140948     26.06263177     26.28038803     26.37212170     26.34117510     24.93955427     26.07874648     26.35715035     26.38901834     26.01739094     26.13034927     26.32877815     26.39517383     26.30975852     26.23832153     26.11375714     21.76818764     26.25912567     25.94966756     26.14169034     26.34263980     25.93228275     26.26225390     26.27158750     25.45524752     26.31583541     26.10584888     26.23951163     26.00759097     26.37943084     26.13513333     26.34400992     26.34658143     26.34266153     26.32680693     26.23032705     26.03642636     26.38170429     18.15593369     26.39103333     26.17060161     19.05741537     25.73278558     17.97717433     18.05219716     26.19214171     26.39986719     26.21158254     26.39819315     26.27439766     26.25951375     26.25190127     25.96265027     26.36622881     25.96554546     26.27000782     26.37336048     26.23063488     26.14538111     26.37222408     26.15127536     26.22633186     25.39060404     26.36643795     26.30634362     26.39344154     26.30777940     26.21724241     25.23844066     18.36972967     26.36127204     26.34234293     25.99750353     25.52312676     18.49265223     25.93109817     26.29725526     26.26401456     26.23947163     17.89997637     26.22995617     26.34000622     25.95988532     24.70083464     26.14922119     25.92543358     25.52262291     26.31034555     26.19635196     26.03612524     24.53999600     24.97517727     26.28972835     26.20412236     24.99632206     26.06120318     26.35175187     25.92446353     26.00321029     26.37315219     26.38861216     25.32764952     26.39757425     26.13808652     26.38886475     26.36675358     26.36171287     25.38727042     26.25708684     26.30330442     26.37351965     26.13471339     20.63746897     26.31010261     26.23551886     25.97957794     26.24659324     25.62895141     24.82285029     26.11125474     18.32754205     26.21921052     26.15587056     17.14249022     26.02148662
      26.16547290     25.61779766     26.06148560     26.29503218     26.37789972     24.26098857     25.85443235     25.83508225     26.09415642     25.74257383     26.28250577     26.27566977     26.27044493     26.08689992     25.70272268     19.80061643     26.28366553     25.85040323     25.80623648     25.66208369     26.03073247     26.12419255     25.89402159     18.10834370     26.30560552     26.14897839     26.26373114     26.09009600     25.99059525     26.14640716     25.03667959     26.18942405     25.99162422     26.28521294     26.38906244     26.28584780     26.38616905     25.02408925     25.95392272     26.09060995     26.37390685     26.16646778     24.97677574     25.82759349     26.38943222     26.14399262     25.10446148     26.31248116     26.16427790     26.25373465     26.38810870     18.28748722     26.31131105     25.24555480     24.88900364     24.96304178     18.06794852     26.13477203     26.34914078     26.13747863     26.15011982     26.08120832     26.02341647     26.03842797     26.32292030     26.11684076     25.79559674     26.24013793     25.60031195     26.29813038     26.35270233     25.96667528     25.06965285     26.30621534     26.29120365     26.25679120     18.51054716     26.20306153     26.38552913     26.22275518     26.16957809     26.26024647     26.34335702     25.89566904     26.21677325     26.34166486     26.32115053     26.28590872     24.80113552     26.27367480     25.96583278     26.20879246     26.33936038     26.28090914     26.27623157     25.66478239     26.25493239     26.32240642     18.41039786     25.86018122     17.16857291     17.10523339     25.87186521     26.12696077     26.24884754     25.85471131     26.33417546     26.31950318     26.14428185     25.27603718     26.39038118     26.23688432     26.17654973     25.06453014     17.99170442     26.38695600     26.35448395     26.39596771     26.34962202     17.08718630     25.71743085     26.28352624     26.26902664     26.30307165     26.19629244     26.19516784     26.38701790     19.20161158     26.38609065     25.93876342     25.99143230     26.34197397     26.06912831     26.35971399     26.25696968     26.29013073     24.70664521     26.11304983     26.06653043     26.33108126     26.38814779     25.40866419     25.99409761     26.07612143     26.36961012     26.35052552     25.69783837     24.84434569     26.29269730     25.87344873     25.79132227     26.04068966     26.15119867     26.23817947     26.40109136     26.13141916     26.19051468     25.84084701     18.27486894     26.18268428     24.56069757     26.30658768     24.95325524     26.38205714     25.13465957     26.18412345     26.30491665     26.34466134     26.16988495     26.11914432     26.39495531     26.25066780     24.93471572     26.39116671     26.30638367     26.24586122     24.91427057     25.29695578     26.12006180     25.85135480     25.96739837     25.96449738     26.25141520     25.96942082     24.91097725     26.28917301     26.05934809     26.00094176     26.39127377     26.38658366     26.23134625     26.14621087     26.02627799     26.36990550     25.88589578     16.98781132     26.28122335     18.26105307     26.23310706     26.25488486
      26.03183680     26.37478247     24.58718527     26.33899995     26.36817323     26.35995687     16.75258451     26.28871877     26.30916865     18.48261953     26.36181618     16.96945684     25.65906659     26.25727055     25.76670525     26.20676967     26.22913181     25.72360505     26.05843891     25.90541075     26.17574465     18.25300880     25.95899969     26.29035326     26.26640680     25.61708676     26.27257263     26.27518679     26.27250831     26.31153723     16.81024821     26.32088691     24.78784351     26.17478260     26.32329594     26.21541782     25.33091384     26.40083743     24.69120407     26.36164296     26.11618043     17.05854912     24.80261250     26.37898169     26.38479868     26.23829558     26.06774977     17.24566324     26.36848796     22.42781692     26.05101817     26.21940623     26.23813454     25.42066008     18.06245888     26.30474384     26.27445915     26.27544387     26.01620776     26.20802570     26.01685611     26.38282721     25.96596978     25.17236977     16.92278324     18.40433720     26.31695760     26.35407010     26.00238974     26.09277548     25.87819736     25.68589387     26.18567297     18.02966526     26.09220103     24.87518076     26.38520716     26.14357688     25.99736368     26.16661949     25.93085364     26.26825274     26.30972149     24.98307295     25.34481620     25.65667282     26.31117300     26.09410353     26.22362777     26.10726643     26.04551508     18.32384672     26.23369971     26.18819720     18.35399888     25.56049557     25.73492695     26.23306644     16.89752768     26.20103353     17.07151017     26.32831767     26.26007986     17.03895958     19.79104788     26.02058514     25.98254982     26.39545017     26.38548165     25.06940440     26.35615665     24.72081750     26.00954401     26.30594835     26.38566770     26.28590701     26.17490674     26.20548611     25.56120224     26.29086929     26.27239941     26.24299462     18.01403210     26.36717851     26.29099883     25.85400594     26.35796297     26.38118035     26.10708605     26.24911605     25.97840546     26.31347248     26.29125662     26.31477473     16.82521931     26.12661075     26.28514125     17.63074706     25.40015359     18.06787566     26.32798864     26.39348762     26.37238950     25.90192789     16.81434576     26.11902494     18.32827841     26.23504324     26.29997971     17.14423130     18.51388685     26.36955956     24.96508281     26.15195187     26.24181625     26.35395783     26.29118748     26.04545379     25.58441802     26.39370803     26.22464513     18.27011760     26.32387953     26.22117950     26.31177637     16.74790883     26.25666735     26.30567570     26.22674178     26.33724440     26.05051186     26.23388149     17.96876219     26.33359889     26.38212370     26.07190371     26.40662724     16.75490445     26.02475187     26.08128133     26.34454934     25.47202672     26.34449977     25.98025749     26.35688032     26.18220560     26.37464693     26.26453712     24.70601804     26.08606759     26.31944069     26.36345822     26.03613429     26.34272867     26.31851445     25.76552480     26.34272531     25.93464343     26.36576176     25.38212740
      24.97432439     25.58903061     26.31719708     24.37434886     26.12982941     26.06918900     25.80073535     25.63212196     18.27551943     26.14372454     26.35457345     25.93661348     26.24574058     26.31966071     26.31302879     26.39260507     25.63847593     26.38554651     26.31815223     25.95888545     26.28759592     25.13228915     26.30017563     25.94917391     26.19057740     26.26027774     18.51368772     26.30862633     25.61240829     26.22333952     18.05739835     26.29861672     25.98219411     26.03662719     26.34484629     26.26873936     26.35970751     26.39528396     24.76252851     26.24251598     25.35908347     25.98043688     24.84121981     26.15522772     24.94065020     26.35273959     25.88840468     25.63623384     26.28810475     26.05318568     26.38918895     25.65089152     26.36322056     26.27387707     26.21565520     24.57487877     25.71820321     26.39236945     26.37792457     25.37950100     25.81959461     16.77537384     26.21883556     26.37828541     17.11664321     26.29524177     26.31440129     26.03682016     16.79656936     25.72175044     26.30565487     26.23587337     25.95213275     26.18779313     26.30166988     26.09394338     25.65603580     25.16858000     25.09927242     26.03290251     26.12710327     25.83054897     26.18945209     25.34198328     26.34831913     25.40513932     26.01976326     17.00621313     26.33136158     26.15082825     26.28914907     25.18850578     26.19977112     25.89175055     26.27363520     16.81989886     26.24045282     26.36211845     26.39248829     26.16006630     18.06865527     26.16421130     26.08918667     26.27999049     26.28132453     26.32593181     24.67919818     26.14465090     18.33621591     26.04136050     21.80564858     25.99097351     26.37258895     26.34653621     25.96175685     16.92905489     26.35405558     26.30425041     25.65430173     24.90925997     26.25667623     22.57130566     26.35844815     18.28698786     26.26809037     26.01826640     26.14836517     25.58923628     24.35390740     26.28480331     17.06284497     26.08763960     26.34926689     25.87009988     25.44750144     26.24292846     26.24945212     26.06137123     18.16107392     26.23009424     25.80806643     25.87084939     26.36212928     25.15956293     16.83005553     25.43011892     26.29276680     25.61559002     26.39414631     25.99083550     25.89988656     26.12378611     21.67702943     26.32259031     25.92950517     25.73406907     26.16238663     25.02927138     26.24966276     25.00285986     25.69509665     26.35719751     26.16073346     25.71316953     26.32667876     26.30515914     26.39118594     26.32425960     26.31986133     25.44530344     23.16095926     26.22370373     25.06583730     26.23533141     26.16695119     26.27034703     26.39277384     26.33635724     25.05480447     26.24107473     26.31237821     26.23434603     24.89686704     26.33870131     26.33204623     17.13541066     26.14573724     24.98053165     17.01930454     26.33820296     26.30590070     26.24496880     25.97069469     25.59011308     26.24769536     26.17456753     25.42148941     26.26855120     25.93978466     26.37510601
      26.32224859     26.26615639     26.15886737     26.30022100     26.20019139     26.06866119     25.91405774     26.32780566     26.17088223     26.14823889     19.01754839     26.00497033     26.27981179     25.97222513     25.81509418     24.46145378     26.17073361     26.30750182     26.04346823     26.24920656     26.16991001     26.35889781     26.30694472     26.24348545     26.30369435     22.51155694     25.63520667     25.93755767     26.24913459     26.33059705     26.14106483     26.39257632     25.71470095     26.23321102     26.29330553     26.24600795     26.09040117     26.20063859     26.38947628     26.39254770     25.84810537     25.75392398     26.36397734     24.72290755     18.47132727     26.28135214     25.96056188     26.02133763     26.29265099     26.25750308     17.13403734     26.28705821     26.20264103     26.26911238     25.17808165     26.34384982     20.37632800     25.88439266     26.21651981     18.51193090     26.37592443     25.86675568     26.39225198     26.35038088     26.32579756     18.07504653     26.06514134     26.28485055     26.34723585     23.53634540     25.13297410     26.12362147     25.62219811     26.38005851     26.11348011     26.04387950     26.12031448     26.29881571     26.37066286     26.39009879     26.06597954     26.17795042     25.54683196     26.31054948     26.37605671     18.03594030     26.37013744     25.92004568     26.09581164     26.37892931     25.96311509     25.99884963     26.37067625     26.35886829     26.31040647     25.35826828     26.27567173     18.47989808     26.38632370     26.09637086     24.88998253     16.76422457     26.33249141     26.36422425     16.71131524     26.36152609     26.01729632     26.32920801     26.09329615     26.28342196     25.96142338     17.12734488     25.69346902     25.38412454     25.57770161     18.14623344     25.71750052     25.89040111     26.29188461     26.24306012     26.19142669     17.22994712     25.61195830     18.48239037     26.31352700     26.27342925     26.01702658     26.29656647     25.12290724     18.42192510     26.27008490     25.91751859     26.18496834     25.08655257     26.39555827     26.33199587     26.34025572     25.49434676     26.35026219     18.18092095     25.96092869     25.53017419     26.27434583     25.89472923     25.32562535     26.26700994     26.15702318     18.50083164     26.31883627     26.17477999     26.29329255     24.94928919     18.35374754     26.33018044     26.17743359     18.39116117     25.36011017     26.38018532     26.31449608     26.38589836     26.17117866     26.27311636     25.43620687     18.24512453     26.37237441     26.35078566     26.36358062     18.13689954     26.18793384     26.12032576     26.38333622     26.37028740     26.31927066     26.10966199     18.00611112     17.10418384     26.26870095     26.30826372     24.88445649     25.92648328     25.85793589     24.66990817     26.02367962     25.13695172     25.67309443     25.12354374     24.74221927     26.22271024     26.36366383     25.84243619     25.61746773     26.27485454     25.60540397     26.34886353     26.13581059     26.13042582     26.27588759     26.32208557     26.15603125     25.86674109
      25.82163894     26.37519584     25.68611947     26.25851469     26.22374818     26.34916566     26.29992041     25.83254578     25.70252549     18.00271831     25.02429071     26.24025164     26.27806901     26.34113521     26.30601519     26.34032458     26.34847482     26.05665680     26.37479507     25.65809937     26.37054565     26.39264689     26.33223319     24.80002404     26.32260078     24.93205812     26.24410482     26.35947069     26.27519302     18.11444457     26.04579259     25.84666449     26.29111040     26.34798109     24.81305118     26.31146393     26.18110681     26.16840144     26.38705945     26.25358821     26.38745244     26.24492988     26.36828325     25.96926530     18.48554601     25.43999897     25.01864026     26.20086004     26.31608537     17.07713544     26.13322271     26.31736477     25.39686624     26.16873171     26.34851083     26.26540885     26.38487920     26.08831979     26.27243437     26.18456929     26.24764762     26.26142565     25.98387876     26.33551374     26.06650980     26.35616557     26.39043107     24.76481537     26.31988884     25.96601591     26.32156537     26.16887471     26.12255052     26.28565025     26.11530329     26.40920905     26.18945335     26.28128032     26.22224627     25.68164170     25.00280578     25.95378263     25.83629123     26.27915801     26.30110342     25.81837941     26.31023735     26.35211621     26.28440323     25.32470471     26.13300648     25.81416596     26.39284823     26.38858075     26.28545656     26.31874755     25.14758072     26.05922179     25.80001066     26.29846885     26.15952870     26.21436691     26.18913508     17.09487820     26.31735631     26.09354439     26.24961325     24.73597390     26.16531677     26.14750567     16.82336754     26.15928301     18.49301577     25.82007825     26.28013223     26.39574625     25.83196307     26.28652779     26.37956281     26.04933093     17.05099621     26.38492439     25.33264004     26.06489396     26.32476937     25.94808659     25.99220530     26.24056962     25.63887903     26.33664619     26.29500466     26.28972336     25.74692803     26.12257932     26.12060169     25.90630830     26.24854225     25.93258470     25.87138295     26.21450460     26.37750268     26.24404570     26.38713044     26.18732515     26.08840764     26.18441033     18.25397605     25.15060602     26.11225266     26.16072539     26.07747798     26.37632541     26.30656529     26.37179699     26.03426378     25.98058882     18.25424845     26.34521700     26.38453764     24.59075588     26.30752624     26.04076451     26.24075543     25.70917581     25.60813810     26.30614589     26.35088086     18.51005361     25.87046057     26.10533463     26.00878660     25.02861741     26.16678613     25.76914253     26.35030257     25.87442817     18.25031334     26.34716069     25.89714904     26.12316692     26.09661331     26.36067726     26.33837441     25.55283280     26.34063482     26.38646079     16.82538810     26.37946638     18.15368450     26.31082978     26.22330516     24.71606020     26.33054055     24.98376579     26.38361418     26.30779012     25.11799815     26.23597473     26.28434438     26.28053660
      25.56370525     24.80519730     16.97065382     26.34497685     26.28077240     26.26751566     26.24099325     26.31542468     26.33744579     25.80779972     26.38908199     26.15132926     26.36264285     26.09291165     26.34135676     26.14538174     26.19408702     26.27993977     26.26774321     26.07155227     25.39368896     26.38616300     26.00382608     26.08020024     26.25733757     26.36168430     26.31831758     26.25895511     26.26001244     16.89332513     26.32890170     25.49753229     26.24079403     18.08019277     26.04207413     25.80803555     26.25514983     26.15771980     26.36615551     25.80412945     25.94653286     26.20375898     25.96486920     26.35281585     26.29704880     26.38461467     18.14425130     26.30230846     26.22888703     17.20149177     26.36337645     26.12225039     26.32354096     25.97144740     25.65301442     26.27594226     18.43199740     26.34666344     26.28142625     17.12625851     26.24795737     26.35873564     26.15593801     26.31086748     17.40770544     25.89807821     26.30618422     26.38932731     18.11914210     26.20550815     26.32116166     25.96792033     26.26501395     26.36157847     25.98710778     18.14472604     26.29206134     26.36180106     26.29210891     25.92683587     17.09014663     26.36010632     26.12479986     25.53937695     25.94899643     26.02167715     26.27430751     26.02299315     26.29743692     26.31396724     26.09646988     26.00382518     26.38994766     26.27274662     26.25491562     26.34386293     24.87846937     26.25856557     26.19522928     26.10576685     24.70587265     26.33325742     24.95128729     24.81414351     24.70668829     26.34682427     26.21016742     26.28795403     18.19726667     25.85657499     26.26929703     26.14443487     26.21930985     26.38373355     26.20491664     26.00228105     25.07105970     26.20876795     25.14780194     26.00243337     25.96693450     25.84128303     26.28476372     26.32540239     26.37448631     26.21541834     26.37835407     26.22514827     26.12849385     26.31407872     18.12777923     26.08168134     26.25483831     16.78580499     18.19594752     24.90281820     25.63948474     26.36436779     25.87989760     26.32477166     24.66603308     26.20407313     25.95895673     26.07973303     25.99138683     25.54040931     26.31572167     26.11782354     26.06489970     26.10601967     26.26730521     26.26707086     25.82079772     26.33200629     26.22980674     26.08529941     26.19087149     26.29757229     26.28859928     26.19426137     26.32258623     18.54552463     26.29330135     26.18036077     26.35353236     26.18967704     25.67281172     25.95202388     26.36926462     24.49680677     26.17302216     25.05041762     24.54429947     16.81179665     26.36832024     17.24538938     26.16088823     18.45902737     26.05643680     18.05822368     26.34699196     26.39606816     25.93044963     26.20982710     26.37575261     18.27505627     26.20912331     26.00072261     26.32642450     25.91852366     26.35415885     25.79083165     26.03347844     25.84208854     26.28855729     26.06268095     26.24620743     25.56425164     26.34511853     26.38164522
      26.36552656     26.39410966     26.27897242     26.34364974     26.07191172     24.97130059     26.29053258     25.33773131     26.28583455     26.35437669     25.34879537     26.09258290     26.00359776     26.16480916     25.11858429     26.24092082     26.26721523     26.07804773     24.84588788     26.39439431     26.16772839     26.36379009     25.46626786     25.94853090     25.82143743     25.67676146     26.19110413     26.22261278     26.17978285     25.94978742     25.86963270     26.17147508     25.59734280     26.35539500     26.15868215     18.00728996     26.24741950     26.22851440     26.03192506     26.33267517     25.79419413     24.95293926     17.24153994     25.68565614     25.91884896     26.26417186     26.29057880     18.42873591     18.08172190     24.49378447     26.02195726     26.32291267     26.38386151     26.27479623     25.87080859     26.07295180     26.29004630     26.36361411     25.45951584     26.19783581     26.28306195     18.25887395     26.08117757     25.71285722     24.55349349     25.91227115     26.28278166     26.04692753     25.50449581     26.31561349     26.20185267     26.07758835     25.49070274     26.30300186     26.22268716     26.31533484     26.33479016     26.28516274     25.93190191     26.29173846     18.30502850     18.21282968     26.16927570     25.43420564     26.33063787     26.16544039     26.32922596     26.22582533     25.47669177     26.30578710     24.61623755     26.15986443     24.96552968     25.86072746     26.39300427     24.89752357     25.34483117     25.88210393     26.31871039     18.29708903     26.11794421     25.67250256     26.06121768     26.29996877     26.40645135     26.35004989     26.27219031     26.13702177     25.40632058     25.51717566     26.39386413     26.30675596     26.21752023     26.35834001     25.78985947     26.27418204     24.85409994     26.36548230     26.37705810     26.20416586     26.24032605     26.39332575     25.90915970     25.96180887     26.30266349     22.86861601     26.03572105     25.70371210     17.15483002     26.31982762     26.17689980     18.50594759     25.94471823     16.74215516     26.25189034     26.11955534     25.81994966     26.23552687     26.23760581     26.36424323     25.25978673     17.04471986     25.43263253     26.25902745     26.28024451     25.85959039     26.17077152     26.18514426     26.25156570     26.31422797     18.51727657     26.39272430     26.38115486     25.16642086     26.19890420     26.03468210     25.63826433     25.69224022     26.37602350     26.17924275     26.27213583     26.10728560     26.32912922     26.03411121     26.24652998     25.95098677     24.90819851     26.20945412     26.26869145     26.28732808     25.81778925     26.34018524     25.96227918     26.38703759     26.29095211     26.33744503     26.04298672     18.23945422     26.00411497     26.38113758     25.95601517     16.96967812     26.12203567     18.01720900     26.21607840     26.26689038     26.29282003     26.31669868     26.26950930     25.80646386     16.80885765     25.33588122     25.96545421     26.28904348     26.35899623     26.31131325     17.01168354     26.40407400     25.00972562     17.04558343
      26.25264869     26.29338966     25.76246139     26.37807226     26.18961841     26.15195973     26.14982575     26.36221313     26.34826699     18.53697388     25.72312998     25.82820526     26.23707631     26.32691304     26.25739377     25.17747159     25.42840608     23.81432929     26.34178185     26.38547170     25.91613219     26.38801753     26.38791430     26.36707107     25.70551296     26.38423030     24.45918890     26.29655626     26.36243255     26.15076924     26.34980048     17.98164377     26.38690266     26.36526611     26.06681149     26.35687302     26.37056575     26.40018298     26.35592068     26.31565664     26.37938838     17.01823371     26.31791323     26.24537523     24.90241039     26.14003388     26.00932787     26.35946942     26.15728555     26.17213766     26.36378641     25.99565077     26.26670237     26.27768191     26.24767077     26.27418738     24.69035095     26.38890848     26.16351576     25.92318517     26.05136071     18.48691555     26.38314997     26.37792604     26.30843686     26.37872420     26.17013841     26.17127393     26.06780344     26.35813731     26.30677984     26.28301862     26.39187639     26.36828196     25.90984839     26.39241097     26.29666694     25.59309926     26.25923973     26.36558907     24.72036103     26.06863442     26.26808752     26.32758002     26.28064952     26.23192796     26.22989644     26.23104527     26.27895127     24.98584860     26.06227264     26.34824725     25.65250489     17.17353948     26.38522839     26.25525346     26.38251949     26.10695760     26.31688453     26.11356655     26.16473571     26.37331921     26.10469433     26.26297085     26.20076663     25.76702000     17.12005182     25.74263358     25.96182241     26.30114926     25.25783411     25.98013807     26.27340700     26.36835752     26.30443739     26.37451749     18.47683042     25.51862169     26.29232777     26.03628307     26.38289092     26.31848842     18.51500641     26.30451692     25.78726760     18.39793222     25.74259427     26.25943723     20.05681456     26.26925798     17.04009359     25.31004748     26.22546620     26.27359278     18.01012557     26.00786227     26.26058659     26.07173522     26.04697972     16.77225906     25.77674432     24.72418343     25.96685702     26.28261246     26.30422559     25.97122168     24.74213447     25.89412112     26.24637588     26.30317044     24.52076121     17.12288422     24.65181863     26.06048892     25.03492020     26.23700309     24.69011396     26.34044866     26.06350460     26.13984128     26.26464623     25.21823973     26.29212183     26.22981763     26.38626084     26.32951976     25.94066324     26.11924366     26.29422036     26.05793979     26.19423858     26.14481320     25.89949446     26.37917022     24.95050450     26.37312456     26.18213127     26.28192853     26.20901174     26.29332054     16.80959910     26.31042880     26.31643328     26.29620250     25.36543999     26.36085835     26.13082748     25.41916136     24.99696887     26.39149282     26.27418492     26.33678172     25.46243435     25.89776652     25.84041636     26.24430501     24.79721975     25.60173343     26.33763102     25.98525710
      26.30632927     26.32267854     25.28144430     26.26508139     26.32589635     26.37972217     26.23405177     26.35671182     25.98758764     18.45362153     24.78881606     26.22222422     26.29186214     26.26865270     25.55530297     26.33116950     18.43789913     26.14743110     26.34349698     26.22219590     26.10081338     25.66066258     26.11407322     26.01601071     26.32827935     26.28397953     26.07536380     17.99398575     16.93271867     26.31989784     26.26604814     26.37313422     16.82173742     26.29152401     26.25689970     25.95073470     26.07152634     26.35923213     26.14751254     26.25718527     25.73989131     26.09615818     26.00791107     26.14434027     26.26508299     26.39020702     26.23755281     26.31182785     26.29494362     26.21942363     26.27621960     17.12569185     26.23327404     26.23761065     26.00594537     25.37462268     26.39441983     25.61814848     26.39495570     26.10627755     26.16735617     26.38960367     26.01218267     24.81985746     26.34768772     26.31785714     26.25919764     25.98595754     26.14982626     26.39345304     26.28206146     26.19669092     26.31078426     26.15720144     25.95940625     26.26598123     26.20922566     26.37974071     26.38627450     26.27803113     26.38148354     26.31724275     26.39068975     26.10418055     26.35119016     26.27430244     26.31873970     25.42874352     26.24016590     25.98896152     26.32134219     25.96125236     26.06493548     25.58026936     26.24014878     24.78845413     25.30723961     18.47663265     26.02307695     25.07498593     26.38979739     26.37787985     26.38385197     25.75051957     26.07259648     26.35672238     26.26953143     18.44652237     26.39041226     26.31608631     26.33082249     26.36248981     26.33559714     26.32676884     18.40642181     26.39246991     26.35411644     25.68243290     25.40902527     25.39678016     26.18618694     25.38507806     26.12499119     18.39751400     26.32045977     25.23340429     25.92691512     26.27617887     18.12670925     26.21853397     26.31575225     26.23064639     25.01408475     26.28871933     25.65241367     26.10899024     26.14862162     26.31076337     26.37706582     26.04332672     25.63372277     25.86398479     26.09057889     25.92431466     26.02975173     26.21738435     25.82925638     24.88917368     26.08527412     24.96096623     16.81866101     26.28155947     26.39401255     25.92413853     25.82041424     26.19693001     24.87984435     26.35866074     24.19277406     26.25948817     26.13088264     26.01052258     25.64152932     26.36903433     26.14322701     25.99454504     26.16283917     26.35061101     26.31083607     25.53044653     25.68625805     25.85389102     26.37093462     26.26196457     26.16458730     25.93802694     26.29996020     16.76579255     26.07211903     26.30262799     26.34618629     26.29279157     17.94053891     26.14172697     25.77473455     26.33758640     25.34804860     26.35102032     18.48976206     26.36669947     26.38995979     26.35064574     25.93659384     26.20409554     24.73219614     18.23682785     17.95085666     25.98108870     18.42913475     26.30330836
      26.36359383     26.27474309     26.28807711     26.25717206     25.03897775     18.24380376     26.10144700     26.07421304     25.80440186     26.23812686     20.49287922     25.90508446     26.28610201     26.14536630     26.38995119     26.08724439     24.95081449     26.18606168     26.21585482     25.85523661     26.31679516     26.28973968     26.35233822     26.31209727     26.22916934     26.32433741     26.29215056     17.14432116     26.33631085     25.93572771     26.22569326     26.27115240     26.38416968     26.00570861     25.72017185     24.94858035     26.10912993     18.23883057     26.31733691     26.29235971     26.23675476     25.42544635     26.08957200     26.35766031     25.84946761     26.35785825     26.30040210     26.38929436     26.26951966     25.99585076     25.79217388     26.25354434     25.53209333     26.32139817     26.29045300     26.23341216     25.96155481     26.14922469     24.68398148     25.98764878     18.15698827     18.48508827     18.05168208     26.27728596     25.90833769     26.32620864     26.21485278     26.39806087     25.96573013     26.35032877     26.11964232     24.76591092     26.27376559     26.17853098     26.35744917     25.88198690     25.89876078     25.11275669     24.95295975     26.17752515     25.89961358     26.04328823     26.34241966     26.37552677     25.59597540     25.90403179     26.25951768     25.19703409     24.69089341     18.01106501     26.18335485     18.19382868     26.22433685     26.31322867     26.14282473     25.82482062     25.91524238     25.99514590     26.33583170     26.26683045     26.24400341     26.08517685     26.26625277     26.08866846     26.26066630     26.27091681     25.83605059     17.08759257     25.99033218     26.30772120     26.38262443     26.12894732     26.09612996     26.34741404     26.36891534     26.16822870     25.84297800     26.38699309     26.17720884     26.34667866     26.37193109     18.21987835     26.23957688     24.94017095     26.31635712     26.37814440     17.03193532     25.60528159     25.42769902     18.04733808     26.29849228     26.38975018     26.25463464     25.49775851     24.91540042     26.30461672     26.39174821     25.27859293     26.26270105     26.33523405     25.19286138     26.26579110     26.28778223     26.29377833     26.37953427     24.20297616     26.01892158     26.24384903     26.20818012     26.38224076     25.61785531     18.24381991     25.94120013     26.26302058     26.21530923     25.61813092     25.12854467     25.04744605     26.21045063     18.24841372     26.10406383     26.13186391     26.17004404     18.14236819     18.51482783     18.38641894     25.57969667     26.18562194     25.80512728     25.61886669     26.33320855     24.94946497     24.95276919     17.74961833     26.26552940     26.27071928     25.82578336     24.70137604     26.13753659     26.30693410     17.05536391     26.29794127     25.51442726     25.86930001     26.32740097     24.90681651     26.14663047     26.11888018     25.84999791     26.13883800     26.21222590     26.37166101     26.34291570     26.04874371     26.21839824     25.62784510     26.17898225     26.24468597     18.03068647     26.22754216
      26.32236085     26.29512345     26.22612468     26.36539454     26.36353603     18.49527663     26.25984327     26.36077763     26.25403785     25.36018471     18.05611312     26.21907324     26.24192296     25.90751075     17.11222682     26.24457647     25.79095523     26.06093806     26.20459349     26.13431637     17.19624315     26.37658708     26.37092285     26.31185609     26.24369583     26.26024009     26.15189657     26.30673862     26.01565923     26.01699453     26.21035642     26.37074240     25.95729244     25.53261423     26.15393855     26.01660517     26.35805865     26.16382052     25.99605851     26.35329585     26.25735861     25.65011057     26.05570759     26.08812721     16.97895045     26.14670020     26.26543645     24.52942749     26.07661586     26.32100622     24.72841872     26.15057753     26.30942978     26.19160746     26.33454303     25.71253459     26.17293738     26.26724859     25.98820348     26.08471965     26.00018713     26.36099456     26.18600435     24.87941920     18.34039088     25.91356527     24.99854185     26.11038049     26.31587006     26.26100503     17.07067121     25.98308249     25.74032589     26.26911770     25.97180292     26.39591569     26.11760850     26.13507219     17.98259824     26.18890225     25.68273382     26.27873123     26.27903020     26.21118590     24.55655563     26.38262684     26.33237514     26.12585218     25.78063721     26.26385479     18.31591601     26.31856674     25.92058853     26.24000234     26.10015031     26.24811818     26.22436502     26.28572186     26.28464030     26.38762873     17.08933600     26.27220754     26.15170908     26.39262490     25.76518499     26.21190962     26.29687217     26.13155304     25.78215453     25.70363980     25.72700451     18.06175182     26.12814907     25.49991512     26.38884440     26.17775166     24.77344719     17.19992214     25.87643297     26.16949184     26.31600771     26.38907741     25.67249961     25.89321915     18.27136381     26.03317688     26.26618662     26.11955490     26.08764060     24.47311949     26.31173155     24.90705570     26.32609867     18.36901334     26.13387009     26.22215178     26.37776907     17.18617486     16.97483724     18.03731634     25.41033274     25.70848348     26.30232733     26.27231774     26.05199923     18.49700988     25.63619230     26.27673058     25.52706017     26.26508793     26.04847422     25.93492297     25.86692985     24.83873422     16.77600660     25.40736777     26.37345951     26.29784093     26.13745948     16.78899192     26.03746724     26.04804916     26.21235035     26.36766329     26.34607263     26.38516511     17.95865015     18.12404584     25.97934745     24.57377180     26.16941565     25.50737258     26.00007528     18.37409043     26.20828027     18.03250822     24.94828841     25.13067672     26.28615283     25.66803682     26.39515753     16.82472355     26.30773633     18.46185000     26.29610467     26.30950915     26.38566798     24.98574527     26.01194860     26.33605197     26.25565484     26.09020731     26.14856380     26.17025831     26.22217955     25.99196550     26.30415924     16.73906084     26.37940415     24.48967413
      26.08526299     26.12974758     26.21586430     18.17682502     26.31259030     26.16152133     25.93125861     25.15834861     26.36348314     26.11832270     25.34323379     25.98390692     26.35573004     26.35870057     26.36008807     25.60837947     26.36094709     26.33890599     26.22987945     25.41399582     18.34628460     24.95680901     25.79904348     26.13223929     26.23270612     25.93457004     26.27467113     26.37189843     25.90117442     26.17945299     26.34217588     26.18948380     26.21329010     26.35623177     25.71357870     25.43006398     25.72740062     24.69171562     26.32333093     24.67978423     26.07267705     25.82402307     26.38699856     26.27673780     25.16789110     26.11096322     26.33596433     25.22263869     26.32289729     26.26781628     26.39211292     26.15636325     22.95661419     17.04299189     25.82300013     26.24727652     26.27510213     25.17486063     25.92046810     26.32908088     26.05596837     25.87175217     26.32450513     26.01401211     26.30716030     25.93154919     26.24896493     26.27890578     26.02023900     26.25184539     25.91751631     26.26880805     26.37561361     16.73972292     26.17993216     26.23256613     26.38751550     25.95272719     25.90306161     26.36165470     26.26038458     25.15564347     26.11271996     26.29923712     26.33016786     18.38676587     26.04148101     25.99799195     26.30788414     26.16694369     25.56665683     24.54823489     25.89409204     26.07039184     26.38696958     25.83385856     25.98531217     26.28452883     26.28589448     26.33333392     26.31537001     25.49567340     24.79803277     26.38917930     26.26898285     26.07138737     25.66776315     26.38466219     26.15477185     26.05005454     26.18360027     25.87314332     25.63644713     25.99488675     26.21084015     18.36698190     26.35705021     26.38027305     26.18847418     26.20197739     26.00438611     16.97120610     25.91794093     26.37882451     26.26270139     26.09427046     26.04737143     26.31441323     18.49635239     26.08986623     26.30647911     25.86745121     26.20930243     26.12183300     26.00997739     26.30535534     25.88450192     26.33603225     26.34428377     26.10320220     26.34025391     26.32254419     26.37448933     26.36847393     25.09834092     24.91696968     26.37689947     26.32750991     25.97520031     26.05112270     25.73826029     25.08049793     26.32883519     25.05686124     26.17726691     26.36077291     25.55954291     26.26842894     26.27917194     26.22763688     26.02495927     26.32666439     26.28198567     26.16656057     26.20766932     26.25107717     26.36532353     26.25621270     26.03674736     17.45159559     18.51737583     25.82690377     26.14043029     26.27935007     26.31962167     25.51605400     26.06886183     26.39246605     26.38081022     26.25878699     26.36002442     26.13797327     26.29582531     26.23650457     26.28859840     26.38020520     26.28457523     26.30945175     25.63294272     26.35571752     24.81522155     25.87873026     25.96319318     24.82212209     18.43336035     26.26832145     26.24861204     26.33422754     26.36102373     25.59591725
      26.01691228     26.37358896     26.36560994     26.30395453     26.25911716     25.70669893     26.28613327     26.17966745     26.23655029     26.30822424     25.70999639     26.30465576     26.36610434     24.84729956     26.20718454     26.13232735     26.25313434     25.96193536     26.36322061     26.20369501     26.22482005     26.26969096     26.04401560     26.26361356     26.24137941     26.25972105     25.90719215     16.86092431     26.34491242     16.79411058     25.36948762     18.45950533     26.35036400     16.69935509     24.81934019     26.37977410     26.26708919     25.25027386     18.22044826     26.37551076     24.72534026     26.24290969     26.20157720     26.18463482     25.37233399     26.27061645     24.98013872     25.95080174     26.34944294     26.37578138     24.90561444     25.09756688     26.15129857     25.60336143     24.80768004     26.34997322     25.74244883     26.23372360     26.24103377     26.30504505     26.39229961     24.95369033     25.54004892     26.29175812     25.74986098     25.93466027     26.09575680     25.90302185     26.25537275     26.35836680     26.35479160     26.26657403     26.23130923     26.28116458     26.19698347     26.32637885     25.65431524     26.21897596     26.30027669     25.99936516     25.62059817     25.24387032     25.95070020     26.23466953     26.29097652     26.01789825     25.69366498     26.37970714     25.90636007     26.11402072     26.24206811     25.01072264     26.07977670     26.31643869     18.48430574     25.95061529     26.27620629     18.13800852     26.08830086     26.31014866     26.02500010     16.72859342     26.18858312     25.21876938     25.74542565     26.38350711     26.24261724     25.89196735     26.35981032     25.41873454     26.05412984     18.36042702     26.06828936     26.35012414     25.11203173     26.28289155     17.12135882     18.25471486     26.26090454     26.24640401     25.91413033     24.80051539     26.31032798     26.08838076     25.98661658     25.25729609     26.08185458     24.85085227     26.01467166     26.36642670     26.26352799     26.32818501     26.36725236     24.97840098     25.98822817     26.09912507     26.26006622     26.35248008     26.23123579     26.25807881     25.91856130     25.89887905     26.27305305     25.88812797     25.73851513     18.50606108     26.36480409     26.35641370     25.59530530     26.23430876     26.28465107     17.95307930     26.05188804     26.09959356     26.18073713     25.89855870     25.90568764     26.28025868     25.95371989     26.13507541     25.04810550     26.27885463     26.23997185     26.01827631     26.38752648     25.05275216     26.28422677     18.25388212     26.31713233     26.39504776     18.43599538     26.15538315     26.27385544     26.32458500     26.10225988     26.15108124     18.48312123     26.27346677     26.36604568     26.26625983     26.02651215     26.37656014     24.90524388     24.94313578     26.34010114     25.88176429     25.36171710     26.39480734     26.04182278     26.12720710     26.38123857     26.19865792     18.55152478     25.50216092     26.15394366     26.36023387     25.08613200     16.99221391     25.72904053     26.16068695
      26.37798717     24.88302862     26.13586098     26.18882342     25.70179110     26.19141792     26.33069256     24.67055603     26.21590132     18.07763762     25.43511934     26.15899888     26.36947424     26.35511828     26.31011705     24.77284266     26.37184634     26.09772645     24.99883938     26.23195952     26.04572294     26.38762697     25.93464648     25.96644150     26.10144822     26.16880252     26.16464603     23.53236660     26.35259121     26.33550634     26.18489549     26.05258477     26.29818531     25.08529363     25.47085407     26.18851047     26.19961593     26.27828717     26.31710187     26.16089826     26.24503209     25.64346561     26.04625575     26.30002487     26.25366993     26.03078484     26.05598372     25.84414220     25.05655709     26.39499666     26.32691782     26.36150353     16.91958207     25.32934922     26.30400660     16.77073957     25.57881218     24.77738246     26.28992529     26.31913712     24.93804633     24.94136140     26.19912405     26.39303142     26.27802778     26.32658777     26.33890030     25.66600330     18.28211417     26.00876585     26.13217870     26.36333419     25.97399015     26.19995607     26.36274379     26.22955796     25.05386551     25.99127205     25.68549282     26.21208670     25.40030411     25.61849175     25.59201305     26.32267678     26.40072125     25.34196510     26.39092353     26.24323740     23.57344450     25.80007932     25.96201706     26.17497405     18.23122676     26.36428093     26.02182816     25.73768705     26.26673334     26.33002812     26.06471074     26.29445382     25.83661942     26.36761854     26.25219517     25.06621164     25.83865772     26.26117536     17.11834900     26.01165584     26.39420491     22.55096222     16.74629998     26.27157495     26.34022385     26.26267036     26.31539943     17.12279729     26.37150873     26.30264674     26.31923063     26.17952299     26.34487839     24.56755499     26.36339726     25.16350476     26.26551122     26.13683624     26.17597758     25.87262401     24.66645335     26.39401055     26.31710326     26.37366097     18.15951487     25.93956002     26.38244227     25.90148335     18.25299651     26.37523374     26.08397499     18.53003066     18.55088286     26.35990593     26.19657980     26.05663215     25.75987367     18.46430034     26.16429675     26.17425817     26.32880628     26.32004313     25.86190258     16.74829100     26.36892230     26.21741203     25.85041306     26.37501873     26.26082345     26.31674437     26.30827000     26.29405419     25.51085462     25.57941662     26.32104136     26.28435876     26.26378993     25.86209084     26.40262626     26.13624022     26.01761288     26.38707303     25.79805537     24.79346545     26.29605741     26.25352790     26.34978353     26.33632839     26.37964775     16.96721870     18.08319114     26.25261472     26.39410622     26.29900051     25.98693861     26.33311076     26.13936172     26.33960600     18.48213742     18.01699134     18.06462924     25.98295570     26.14511001     26.34442281     25.83585330     25.65728255     18.37305226     26.05774177     26.40283452     26.38000700     25.78632903     26.16507406
      26.35291288     18.50380422     26.29517823     17.20550800     26.33148141     26.30131375     26.30308090     24.81865126     26.26610514     16.82477214     25.80300024     26.38543666     25.95032235     26.12599463     24.99778320     26.27422338     25.63557179     25.24911971     26.07163476     25.52602830     26.11927471     25.19845226     26.02222099     24.86905041     26.06083227     26.35954932     26.38342425     26.14924894     26.34564868     26.36345303     26.17053821     18.10012016     26.38968228     26.32166292     26.19945404     24.89799136     25.99459734     25.93561782     26.29481264     26.34312353     25.99716642     26.39057916     25.60624155     17.12105131     25.66578347     26.04849286     26.22774176     26.27938756     18.51672189     26.31157840     26.22751148     26.38879384     17.01530271     26.36308402     26.23260462     25.04818579     25.67821994     26.27021706     16.97296634     26.23125571     26.31758302     18.05589836     25.98573554     25.59928280     26.25222468     25.90339288     24.67844421     26.39111247     26.26451224     26.11841718     26.35998258     26.31078650     24.95956264     26.36659344     26.10857564     25.97460126     26.26685782     26.08473147     25.49883611     26.33003794     26.23435956     26.34497802     26.33172727     25.64493116     25.00883440     26.27955385     26.34101236     26.39346527     26.34432575     25.98501814     26.38465989     26.20243491     25.90815358     26.37080602     25.63978481     17.11521057     25.88411770     26.29320680     26.34523733     26.38552484     26.32585140     25.54824365     18.06181999     26.28975142     25.94139855     26.32937289     26.35691228     24.61238573     26.35542420     25.42306590     26.15118674     24.85150235     16.72314272     26.18775562     26.00076647     26.23263611     26.23582149     25.63513755     26.36290551     25.64718791     26.34393050     25.84659093     26.18393995     26.36193476     18.29208226     25.93851833     25.96437111     25.57522055     26.25413247     17.02725840     26.32227276     26.22509247     26.39270820     26.39455095     26.17475169     26.23136420     24.66864075     26.28642701     26.17214392     26.11600274     18.32771893     26.38620965     25.01845434     24.85194845     26.39861874     25.22968010     26.10242418     26.38891826     26.14706707     24.61558464     25.32476166     25.84024266     25.10634666     26.31161999     26.27045210     26.04378301     26.36649423     26.26365228     24.54508334     26.17326915     24.77954490     26.30282345     17.04958187     26.27644068     25.92265411     25.73693213     26.29748920     26.27996981     26.34150695     25.86060287     26.29840314     24.95194124     25.92369450     26.24834134     25.79533581     26.35191009     25.90985718     26.39044562     26.32146958     16.75042844     17.07757774     26.21125755     26.27204737     26.31537820     26.33026399     24.47033983     26.33400147     26.15407239     25.82802236     26.16512174     26.29122940     25.74030667     17.03555410     26.37780066     26.33416832     26.18183274     26.39012873     26.35341779     26.28709265     25.91153738
      26.29824879     26.07492920     26.37681205     26.23517301     26.23551044     26.27356636     24.93994975     25.97605064     26.17226310     26.11461424     24.71430778     25.93002626     25.96649404     26.34793791     26.30548335     25.55851621     18.11751433     18.48439246     26.17165164     26.34901994     26.14621338     25.99717575     26.23784108     18.30605408     26.29765248     25.97822167     26.39037325     17.13565127     18.05187076     26.10995437     24.52780822     26.36604538     26.15226953     26.08568259     26.27360202     25.27126161     26.37082272     26.11302289     26.21867620     26.39616646     26.09838249     25.82389578     26.32312927     17.98963347     26.38951117     26.29700315     24.94068992     25.86254360     25.11243023     26.24877009     26.27855742     26.39467030     26.24319230     25.14067607     26.30949034     18.17337548     17.25334541     25.32123598     24.59931545     26.29105579     16.88615651     23.55662601     26.34962992     26.34574043     26.24474068     26.35785229     26.33055150     26.32423998     26.26877152     26.36145080     26.08625919     25.75665861     26.35624239     26.11654949     25.91863835     26.27644507     24.99431719     26.33443832     26.32899321     25.50296326     24.90780664     26.37992644     26.09789914     26.32977914     25.92686040     26.25446664     25.84060112     24.56637918     26.37649090     26.32298503     26.25598788     16.98481428     26.39996696     26.30453684     25.05188929     25.90606092     26.32792467     18.16513947     16.99331382     24.90381615     18.11333285     25.89489384     26.17341924     26.26747613     24.87964857     26.31297431     18.39665887     26.32412660     25.72894559     26.31202969     17.98329926     25.83477638     24.72769280     26.31494719     26.31405869     26.20644521     16.78989441     26.20010074     26.31021244     24.84946088     25.89589867     26.34512484     25.86683297     25.77201022     26.39255333     26.29438555     25.86633368     26.21839871     26.39271066     25.38701563     26.36842062     24.85069942     25.08073511     26.38122321     26.37987784     26.15901865     26.39280543     25.45177930     25.75673809     25.43340295     26.35214025     18.35547656     26.27694432     26.32369158     26.20139508     26.26874163     26.12249505     26.27617017     26.36803262     26.28280009     26.25813795     25.87449331     26.02601334     26.01184564     24.77180585     26.39200053     26.10734826     26.07925230     26.21999037     26.39125960     25.97865433     26.09937959     26.25438103     25.83083188     26.29537339     26.26038374     26.36683214     26.38468804     26.32194054     25.96733432     24.99838571     26.21306365     26.26135377     26.29908707     16.73957726     25.99958888     26.36266947     26.34829085     26.37692206     26.35185992     24.76352248     24.82759712     26.18566864     26.25489050     26.37086910     26.25496411     26.13624910     26.28853101     26.33762396     26.19412262     26.22759394     25.12291293     26.23258724     26.28480928     26.35038715     26.31787043     24.91877292     25.73749016     25.93395485     26.30412323
      25.72892953     26.38830007     26.17350467     26.18630124     26.34608472     26.24677655     26.11225860     26.38607351     26.37230105     25.95366007     26.19388419     25.31501234     26.29043162     26.32006248     25.64380271     26.07310817     26.13747337     25.61736463     26.15125044     26.14387229     26.26010149     26.36385431     26.15731122     26.15143895     26.19633077     26.03952045     25.94026797     26.39348483     26.28714109     24.74368704     26.38414385     26.39365669     26.27114236     26.19445439     25.70461224     26.21893940     26.33838045     26.35568283     26.23330034     26.22352639     26.19652929     26.36173675     25.82984217     26.03636391     26.20302987     25.51108847     26.24635686     18.42672787     25.59949755     26.21286851     26.24257034     25.89656044     26.32218644     26.11141781     25.96824761     25.16423759     26.08928248     25.76524093     26.20535720     25.85297507     26.29340655     26.34884684     26.06166985     16.82605274     26.19890905     25.81610954     26.30819351     26.20024760     26.08416894     26.30953815     26.14229110     17.54612957     26.25375869     26.15719873     25.96213479     26.26308800     26.30896244     25.88732922     26.03196826     18.44083771     25.77577695     18.11780332     26.22537934     25.29334979     25.77672091     26.38893324     26.29788407     26.18679222     26.26840420     26.24413347     25.70418995     26.29663353     24.46666476     26.30918236     26.12644089     26.31012559     25.60796182     26.37852864     26.30542072     26.19588589     26.38172190     26.19312268     26.23854683     18.31232722     26.38710588     26.18936609     26.12786563     26.13304679     26.28987195     26.33899152     26.26612468     25.79523059     26.35221514     26.36235613     26.25678555     26.28354253     26.14491640     16.75681903     25.62129589     26.30901462     18.07537714     26.19650537     26.26748090     26.39194873     26.28527091     25.67845724     26.24404571     26.35733415     26.14948814     18.43411558     18.26169219     26.31009635     26.00605859     26.24836266     26.03856211     26.29440931     25.93906409     25.05355043     26.28541160     26.32648197     26.25610083     18.49611246     26.12842733     26.38531706     25.99186823     18.20058363     25.00326268     26.17389625     26.26678410     25.63117357     26.22573208     26.35922587     26.35119088     25.54139842     26.30106502     24.83232944     26.26317516     26.18001864     26.37164279     18.38625978     26.15016273     24.85536562     26.33877453     17.26531768     26.11590351     26.18871826     26.39373378     26.38378212     26.25619839     26.15952832     26.01681014     26.22245472     26.39323188     25.91263744     26.24800701     26.03414159     26.26048531     26.37945365     26.29866514     25.23491526     25.97739129     26.39744451     26.30976079     26.35029005     17.05044186     26.27212497     26.38650129     25.79255655     26.38913471     26.06407570     25.40477815     26.35697218     25.97870901     26.31954922     16.78256713     24.87204366     26.31987863     26.28255111     18.77798192     18.51445333
      26.21807729     26.38084175     26.16918980     26.24537683     26.16243609     26.29816855     17.12000668     24.49450690     26.21048638     24.52117466     25.84381638     26.32287116     26.38281326     26.30828156     26.30407600     26.16061335     26.36947076     18.39128489     26.31525578     17.99426882     26.27607827     25.86097506     26.01918160     26.01123822     26.22725367     26.36439199     26.32213047     24.89106691     26.23925110     26.19049709     26.24633991     26.36668201     25.80027675     26.36081177     26.37041288     26.20124663     26.35206824     26.23068176     25.86495559     26.39018128     26.00572881     26.38870460     25.80498301     26.07081425     18.17149916     26.36442179     25.85402304     25.97908403     26.25556017     25.57161538     26.19877748     16.73463073     26.22686971     18.15662237     26.28279307     25.93033593     26.05144876     18.51346513     25.80292083     26.28988570     26.02535437     26.36476494     25.16087149     26.21702099     26.37004484     26.02845762     25.00384269     26.29567794     25.69041746     26.19192307     25.20316596     26.34634171     26.00358053     25.83029621     26.19054140     26.01103126     26.15505134     26.13215493     22.73433322     25.71481226     24.37075280     25.98290353     26.23883346     26.13382009     18.13502327     26.32273196     26.25702902     26.38090623     26.09315455     26.39473596     26.28038127     26.34630711     25.04524893     18.00862387     26.00794259     25.91859896     26.26615433     26.26372686     26.39253770     26.23528613     26.22630156     26.15145705     26.39433440     24.57381030     26.25247446     26.26750025     25.62245911     26.34585932     26.00065001     25.84507435     26.12909563     26.36460696     26.38137993     26.22296454     26.27781922     26.20470946     26.25525322     26.23667493     25.89817522     26.31837129     26.00248957     26.27599648     25.89612990     17.06324553     26.38499377     25.86836089     26.26124947     25.60006647     26.26083575     26.32929153     26.34146622     18.52795413     25.98425888     25.90161215     26.26680527     26.14870094     26.29862669     24.73974451     25.28417351     25.58099327     18.34838053     26.37271603     25.92645321     26.23288343     26.25899116     26.09363401     26.34264488     26.00648466     26.28576735     26.35773997     24.88832238     26.03739356     26.16981605     18.08915707     26.26091395     26.12799874     26.15361464     20.59651436     26.38850358     25.96221634     16.81280926     26.26568682     26.31426055     26.17664011     25.66928052     24.67019549     26.14634407     26.36967901     26.27593892     26.32880500     25.09230733     25.99751265     26.23755869     25.84141741     26.35909239     25.98916554     26.20349607     26.30429826     26.31432392     26.30307477     25.64350974     26.05988111     26.17233723     17.14914339     26.22245982     26.24433866     26.28366783     24.45796471     25.55441708     26.09439391     26.09985233     26.00739192     25.77834195     26.03871459     19.05265748     25.96175652     26.27865255     25.84597900     25.87979847     26.29648981
      25.15429928     26.38435886     25.82995507     26.28782678     26.14648547     26.11570258     26.31418210     26.23190305     24.65132930     25.93441742     26.15012389     26.29259509     26.26648318     26.21511701     26.05811097     26.35369597     26.37640537     25.95939834     26.39113404     26.35675254     26.35659837     26.13894049     26.08658852     26.19262315     26.26476735     26.18542265     26.29681742     25.04975053     25.64380235     26.14036620     26.38480741     16.82309772     26.07549742     26.21529648     26.35762849     26.03939064     25.87344340     24.52403057     26.25164018     26.00568518     25.48911840     26.20652929     26.39210775     26.09937980     25.82744503     26.14346883     17.01136220     26.26532584     26.18764195     26.25362154     25.63942950     16.80587542     26.21593577     26.29475929     26.19955718     25.75010038     26.17263559     26.06075832     25.98683654     25.95649937     25.93755130     26.20857847     26.25305091     26.22864570     26.34098494     24.96420159     26.24713945     26.22164382     26.33224029     25.92289747     26.28472004     25.39291966     26.28694736     17.23692814     26.14143980     25.80753595     26.09679760     24.84622193     25.97789448     25.98601025     25.92358014     26.31449774     26.26869638     26.14435210     26.35168247     26.36448365     26.14119690     26.37022335     18.21673319     26.31316213     26.08028262     17.12660025     24.58426040     26.22827574     26.29642470     26.20121515     26.20132382     24.95476184     24.76804225     25.57111038     17.94240708     25.98624817     26.14235859     25.30483252     26.38828225     26.29886889     26.38326896     16.79283211     25.91748293     26.21836593     25.67058789     25.92860807     26.27437306     25.70169800     18.08884443     26.06635994     26.04867273     25.72065755     26.19859436     18.14952336     26.36413101     25.89490520     26.27020999     26.26813756     26.13666475     24.94971133     24.73527304     18.43636617     26.00529888     26.24105216     26.26660872     26.35297357     18.28131133     26.35945300     24.93326912     26.39232715     26.32347904     26.25107168     18.12223809     26.35416423     26.17108876     26.16754254     26.34496166     26.36839650     26.25140776     26.37013248     26.37657497     26.26787004     26.28588193     26.30978220     16.78401734     26.35372291     26.23572471     26.25052770     26.28449729     26.27286555     26.34063504     17.04453312     26.01445256     24.92781574     24.92177858     25.45552391     25.99337907     26.19948960     17.09158126     26.27487204     26.34728416     26.21477194     26.26672053     26.28943289     26.01930778     26.24959159     26.33715351     26.34142847     24.55322053     25.93662282     18.50655028     18.05103550     26.34447959     26.18112982     24.56393660     26.29333305     26.16357604     25.20751290     26.13764294     25.56207769     26.09597007     25.83793225     25.62724889     17.05917032     26.24268753     26.34663437     26.27672808     26.08839284     26.15738880     26.25974239     26.01532364     26.28353459     26.27689465     26.33793497
      25.95074956     26.36804143     26.33435325     26.28294858     26.05814969     25.92330894     26.38960614     26.00793178     26.32174603     26.27157144     25.59266116     24.94449681     26.29801015     26.34285515     25.65205751     26.19470299     26.16536080     26.38728050     26.39437068     26.33228516     24.56038813     26.27775054     26.32602125     26.17628281     26.21193853     26.28323934     17.96902742     25.38214220     26.24204833     26.33582438     17.04382931     25.18654384     26.01204735     26.02597795     25.36787630     26.38821346     26.02329958     26.25606369     17.11517092     25.92866851     24.78548379     26.39635456     25.95946040     26.34876329     26.37680552     25.06838784     26.39197233     26.21336262     26.14517470     25.88684062     26.05568871     26.28961729     25.78989089     25.87372739     26.35360978     26.25892804     17.98717583     26.27826343     25.92960135     25.89536191     18.00461290     17.02480851     25.58300906     26.29856044     25.98233500     25.66956276     18.24455314     18.37268390     26.06607625     26.20868943     26.31149952     16.96333080     25.94912117     25.04699129     26.16930977     26.32904437     25.75229263     25.89350674     25.90293488     26.30574486     26.35577057     25.47669659     26.27944546     18.48860184     26.35766589     25.65479717     26.29522141     24.93788175     26.17081520     25.94990439     26.17448035     25.56504755     26.12348259     25.92796118     26.22807303     26.15490916     26.09086770     26.08805499     26.23141346     16.65934712     25.60577011     26.32301351     26.00093630     26.27823059     26.03903644     18.15020141     26.38703040     26.27583015     26.24247692     26.04493330     26.00156634     25.99163246     26.17433875     26.36111281     26.25058325     26.39249997     25.98631706     26.28091181     26.24691472     26.32271836     18.13837638     18.25648052     26.38660650     26.31031149     25.61177649     26.02860058     26.36748948     26.33819526     25.86685749     26.38867416     26.33660246     26.26918273     18.44129788     26.28950018     24.92336227     25.85190064     25.98460418     26.09057388     24.95469953     26.35661219     26.36604940     26.03067470     26.36935247     17.02552119     25.84124398     25.89637505     26.19602644     26.27099525     26.36250624     26.37859159     26.35481222     17.17876556     25.64531438     26.30647512     26.26477675     17.13845343     26.34885314     24.97167627     26.25225677     26.09209387     24.91884175     18.31287630     26.23357507     26.39175987     26.12376320     26.01385095     26.14022093     16.78903372     26.30450736     26.26485538     26.23620227     26.13094031     26.23614394     25.78439018     16.82517206     26.30928230     26.27574150     26.38442926     26.34207758     25.96279036     26.21867533     25.66527564     26.26707502     26.16918611     26.16669944     25.18698929     26.39147142     26.23288173     26.29171595     26.27458854     26.17662042     26.34825489     25.92476070     26.32342324     26.32806049     25.23643674     26.29653460     25.54864863     25.45783268     25.66523498
      26.25635593     26.36908002     25.69009495     17.04246197     18.48457229     18.19898444     16.85576654     25.81818991     16.78403868     26.34633476     26.25576359     26.36818450     26.33293523     26.32141629     26.03566563     26.09440906     26.32868315     26.30949599     26.18012412     25.36714129     17.17975870     24.59147614     23.61346686     26.19574499     26.34939503     26.32658667     26.06022398     25.63691775     26.01152810     26.39114193     25.90603060     26.35945105     25.09467601     25.58136676     26.16651120     26.03306068     26.38988000     26.35988977     26.39228192     25.94187389     26.28161729     17.15184852     26.17935181     24.85550912     16.76968617     26.36898402     26.23722054     26.14334810     26.31868294     26.28365793     26.30919013     26.38558446     26.24296471     25.82343852     26.34848239     26.36585805     26.29671799     25.80565792     16.78378067     26.37821135     25.30648882     26.31660877     26.14838661     25.99373292     26.27634582     26.25231912     18.52011496     26.32116425     18.25552032     26.28288285     26.30433983     26.19350709     26.27197204     26.15684026     26.04893729     26.29244488     26.39488949     26.28215383     26.31389907     25.68238888     26.31521920     26.29739455     26.17388878     16.77192557     17.14186721     25.40933524     26.39819074     26.30823604     25.93290822     26.15170835     24.79027371     25.68653918     26.18860133     25.85700203     25.04013923     26.36768512     26.14605097     26.12966149     26.22691713     16.84554940     18.50676950     26.03390861     26.31920545     26.25812988     26.30201755     26.30585110     16.92229795     24.98317599     25.75487345     26.39004044     26.38294042     26.24569130     25.98560328     25.99147941     25.62527487     25.40597588     26.34060124     26.23671087     26.28190575     25.38671698     26.27504835     25.79443496     17.05059874     26.26268784     25.20660480     26.03085289     26.39220017     24.96271287     24.52828504     26.35014878     26.03482130     26.35918968     26.36269830     26.16961405     26.23776201     26.37461383     26.30700905     25.86001481     17.11527950     24.97486769     25.11707595     26.29132238     26.14410427     26.27260566     26.22024020     26.32229781     25.94154823     26.23074601     26.32707929     26.30829503     25.66527348     26.37617116     24.71189484     26.21795005     26.35743174     26.29629651     25.77114224     26.28881763     26.33339595     17.62306473     26.33716463     26.25023540     26.31556894     26.36943424     26.14955133     26.26500176     26.31013881     24.98319297     26.39398273     26.10879212     24.94649030     26.21748413     26.26207527     26.08688141     26.13589246     25.30207382     26.23724595     17.99599923     26.39149227     26.25373152     26.36663156     26.38892219     26.31985201     26.18351890     26.26745923     26.27372257     25.98756495     25.83951949     25.39087665     18.10059523     18.08556411     26.19827709     26.02077601     26.13488088     26.36649449     25.82432261     26.10078783     25.65344110     17.14179434     26.29976536
      25.95904703     26.31637504     25.87650381     26.39101707     24.89039964     26.21314606     16.82455454     26.36431500     26.07704518     24.62746582     26.39506088     26.35164048     26.20784252     26.29708626     26.01100975     24.91891039     25.59887321     26.17673308     26.33142088     26.32559831     26.02143301     18.49988417     26.30567548     25.68053836     24.74437394     26.23154787     26.27892129     26.38094765     26.26458644     26.32234379     25.81503768     26.13577702     25.72934097     26.29467096     25.94290577     26.21085511     26.22150270     26.30402176     23.72558600     26.27675725     26.30824808     25.50384960     26.00919809     17.96745449     25.12766628     24.76170771     26.27054794     26.31923980     26.02592203     16.74315857     25.94509437     26.13774770     25.35527893     26.39088611     26.36268752     26.25340318     26.38952607     25.99314068     25.69248007     26.00087000     19.39108270     26.29164981     26.23334789     26.36438349     26.24293800     18.34343897     26.33041539     26.37637392     26.19730483     26.28744154     25.68780823     26.30178652     26.30587238     26.23123845     26.28731062     26.34397318     26.37114002     26.26784344     25.94316193     26.36163952     26.36365528     18.28867701     25.95336566     26.35412280     26.39105753     26.28224634     16.83503076     25.79679068     26.13726434     26.17223037     18.24674934     26.23101701     26.37290906     26.02373106     26.34889144     26.11942835     26.24506324     26.34697561     17.93629560     25.92408259     26.14182381     17.27019858     26.12159906     26.23732125     26.30129740     26.23723149     26.15819139     26.16993428     25.73692481     26.32080145     26.33721689     18.43525209     24.93432281     18.37894828     26.28355970     26.24005470     25.98552641     26.27802946     25.25709932     26.33990428     25.83490352     25.89222826     25.86476804     26.01686995     25.90345188     26.29012632     26.17600201     25.16590885     26.33626290     26.32846125     26.29814367     26.34362350     26.37245655     26.30446117     26.37284897     26.18005649     26.17161338     26.34527111     25.98752793     26.31611093     26.18583706     26.29164251     26.39229404     26.37576944     26.27502278     26.23847283     26.34408151     26.36508032     26.28684283     26.32283361     25.69560178     26.02084705     26.25681634     26.05499311     26.39291955     17.05774723     25.97715263     26.32583709     26.39520473     26.35423631     26.39152751     16.82407705     17.14340839     25.81670691     26.02891709     18.30854168     26.34675280     25.90186298     26.38287523     26.30135230     26.32528200     25.88743956     18.31990239     26.26704285     26.30399516     16.77249341     26.25590995     26.25234269     25.83776694     26.35024664     26.35667940     25.31413371     16.74280118     25.82621791     25.85623399     18.05894923     26.38156485     26.36576037     26.26840415     26.38422476     26.01436261     26.34188986     18.38380590     25.52849243     26.03965870     26.25686951     26.25205133     16.78251193     25.95653868     26.29473348
      26.35132072     25.95790188     25.93409744     26.09504090     25.89773868     17.16529877     26.35654999     26.31145097     25.11609857     18.25320434     26.24482048     26.35400895     26.35220618     26.32063449     25.93488278     26.37708021     25.64659578     26.34508101     26.24363563     24.67780600     25.74897758     26.24034011     26.34842043     25.55614192     26.30543892     26.14856912     25.12231487     26.15416239     26.31107071     26.24381062     26.16389174     26.26876715     26.02871528     26.26219630     26.35634527     25.67580293     26.27907896     26.13512262     26.00727104     25.96522133     26.31331247     26.24324871     25.81708274     24.89620942     26.31840992     26.31343936     26.38173877     26.20411010     25.70943801     26.35377601     26.03006371     26.26616668     26.34661373     18.52130904     25.18385954     26.39911388     26.37291496     26.39037935     26.30682950     26.17771556     18.06140306     17.09068345     25.94345227     26.14088649     26.35916175     25.94399768     26.15904628     26.38004353     26.38345216     18.36633089     26.26465000     16.79725561     25.41086112     16.70403443     26.29101581     26.39528521     26.20700565     25.70826050     26.15759105     26.31345386     25.97239429     25.92243285     26.36872049     25.25082362     26.27896992     16.73911294     26.30709383     26.33051897     26.21901383     26.28088729     26.39294203     26.35897833     26.03794453     17.26227209     25.71168703     25.99379639     26.17931346     26.19699045     26.32703512     26.38240962     26.25954732     26.30875332     25.43598069     26.22843327     26.17173747     25.26969495     25.90421319     26.16829349     26.21630018     26.07874872     26.18904442     26.14947620     26.13889267     25.99155001     26.33464826     26.27015679     26.30018878     26.26919756     26.40683447     25.99542348     25.52904297     24.77701054     26.24038147     26.29936250     26.31902647     26.29974054     26.34839970     26.39373377     26.38981827     26.27334133     24.82453924     26.03137108     24.90741187     25.96821231     26.08516626     18.31898764     21.26367751     25.28509010     25.87963079     26.11224851     26.17831939     25.30176930     26.30089868     26.27812781     26.25394569     26.09056287     26.28736958     24.73153593     26.30057518     25.75092117     26.39139907     18.44667109     25.06992993     26.29653566     26.19804453     26.36617346     26.39070643     26.32332338     25.87049282     26.27415031     24.81899992     26.28335070     26.34856241     26.21181210     25.11317638     25.67690010     26.05863258     25.24083193     26.38815250     25.97941805     26.05574594     26.13849020     26.31580871     25.92775662     26.17990318     25.99074103     18.28011632     26.27781188     26.20384989     25.85771281     26.17431494     25.18481690     18.12440083     26.34955994     26.28452213     26.15106217     26.39452495     26.16738364     26.39207042     26.03843374     26.22711085     26.27590252     26.31398923     26.20857608     26.22215156     26.17019019     26.13875780     26.35692562     26.15787700     16.99005180
      26.22992823     25.99590253     25.08182652     26.06099600     26.20683008     24.98610419     26.36490297     26.23556809     25.98537204     25.00867937     26.30599109     26.27385188     24.98520186     26.00401978     26.37998873     26.15581537     26.19605454     26.14830988     26.33254184     26.14828669     26.30503832     25.93209768     26.26556094     25.87919081     26.29684678     26.28284890     25.64733507     26.23142346     26.31506952     26.35508860     26.38327182     26.20089116     26.01608812     26.39116172     26.01968637     26.32110332     26.18140679     25.67782317     25.99724242     26.29002662     26.02217912     26.37685066     18.49043484     16.76451739     26.00343112     25.99684461     18.48541799     25.56446830     18.33391255     26.28825338     18.27734883     25.83906076     25.62937796     26.05871068     25.12714175     25.97495988     26.01842451     26.28916432     26.36643709     26.39360871     23.54224938     25.98473607     25.70499297     26.24916988     24.93902067     25.84781964     24.22576113     26.34985330     24.99047839     26.26819718     26.32815135     26.34527490     26.22288137     25.98236400     26.09632852     25.98941025     26.30057835     25.97435112     26.20586732     25.95395932     26.15274250     18.43183347     26.19674878     26.32181856     26.03288833     25.76202016     26.27315888     26.32662530     25.79374986     25.56107366     26.30292576     26.09729481     26.24265841     18.36284839     25.22672003     26.11953098     26.10277500     25.95742886     18.22445220     26.31848580     26.34227279     26.10530347     18.11705164     26.26786730     26.33375305     16.91373215     26.29802165     26.30164032     16.73521358     16.95380466     26.40005591     26.16031733     25.81677832     26.24667495     16.75602769     24.89179790     26.27076126     26.38378077     26.10226366     26.16328991     26.37617428     26.30348362     26.01438885     25.35009055     26.37596801     25.72830238     26.34328231     24.92709793     26.25649574     26.09011912     25.66756786     26.26758148     26.25396178     26.25636521     16.76427800     18.38578619     26.28692444     25.75269380     26.26691584     26.30165639     25.89401364     26.38857055     25.05691752     26.28323704     22.63728450     26.08743885     26.19537259     26.08858702     26.02239443     26.29291233     26.38387787     26.30135223     26.26763328     26.09499728     26.03525377     26.30263319     26.31648878     26.26717486     26.12013533     18.52872740     25.98780795     18.45055441     25.95578902     26.04734480     26.36755673     25.66816929     23.80232886     26.25838763     26.05293714     26.00577978     25.63184538     26.26508874     26.39417172     16.74825885     26.04312607     18.16874232     17.00420624     25.96598871     26.24617201     26.21796624     26.24756013     26.39360399     26.26062148     25.89568476     26.30916339     26.19329853     26.02678240     26.09747441     26.07292295     26.39426570     26.38614286     18.29275023     26.31595583     26.30845442     26.11940798     24.56718406     18.10223893     26.11024190     26.16629299     25.99676008
      26.31840196     26.39339111     26.16139310     26.17793713     26.23753307     24.96000846     25.58086832     26.05316794     26.33230751     18.38359690     25.90858163     26.28833167     26.25425770     26.37944285     26.24192932     26.35842718     24.91576714     26.32759402     26.27607187     26.30207368     25.80872918     25.96899786     25.68610376     26.16408580     26.19976870     25.72039465     26.15685891     17.99203102     26.31792768     26.11213712     26.21136733     26.36606344     26.05085581     25.07249065     26.16538526     26.31525588     26.02613477     26.18237105     25.77666976     26.29574749     24.89607760     26.20639684     25.71030171     26.11815208     26.32463602     24.57085232     26.04950275     26.14984208     26.33149450     26.03377870     26.38081109     26.36052163     25.81013692     26.36207453     26.28397888     25.83209554     18.03132760     26.23169593     24.96818585     26.18766600     17.09928993     26.20588700     26.04262607     26.29256887     25.77004452     26.36680303     26.24821844     25.87423023     18.43393306     26.24352904     26.34191537     26.15410049     24.97439126     26.32549469     26.26642547     16.73780282     26.12542864     25.90849165     26.37582849     25.08968623     26.08784555     26.17348151     26.38538391     26.38415366     26.25680335     26.08382474     26.39099054     26.22936333     25.94604072     25.29528565     26.22359658     25.11732110     26.30632449     26.16458867     25.84130351     26.26898600     26.30815065     25.77124053     26.08645055     25.92673837     26.16521749     24.27061306     26.26893916     26.35912824     26.04162784     25.58015801     25.98240513     18.17428548     26.21048412     26.13129308     26.31768611     26.34552739     26.24136914     25.80170829     26.28968599     26.32092131     26.06625929     26.36646039     16.89163034     26.26291317     25.56220101     25.88219304     26.24461059     26.19271671     17.02328784     26.23770046     25.98028076     18.49399655     26.39069780     26.13548767     26.36367168     26.23519532     26.12752825     18.19274463     26.31061951     26.38162159     25.61162511     26.20427297     26.34563513     25.36663267     25.01579438     18.11240226     26.15578990     26.06951218     25.74052823     26.08252097     18.33730933     26.32917850     26.26724198     25.67877479     26.00452088     26.25392205     26.37802184     26.05277901     25.64628943     25.60723012     26.27096150     26.37953695     26.37786529     26.04519504     25.27422509     25.26153179     25.84175424     26.26205990     26.14899277     25.85390258     26.35692996     26.26105607     25.97671724     18.10859761     25.95974916     26.27044128     17.06291507     25.53218643     26.33542608     26.33270626     26.11253596     26.26038093     26.35577899     26.38104045     18.16019732     26.33296590     26.35052467     26.33089174     26.36525304     26.36161349     26.32299803     25.97982509     26.36538839     26.15403363     26.17627623     26.01129206     26.28180323     26.36570355     18.13522762     26.32830856     25.93950675     26.36170352     26.16465926     26.17874050
      26.29124467     25.60349616     25.87541033     26.31770423     18.02559926     26.38575506     26.26035645     25.04879311     26.39524251     24.82693330     25.88797266     26.29719725     26.31705702     26.30180713     24.77965326     26.11162610     26.37844863     26.36121595     26.15570964     25.82182611     24.97024471     26.24491924     18.47524050     26.15652584     18.07290802     26.26198918     26.15302683     26.34773538     26.39371059     18.12217213     25.36019526     26.13334412     26.39241826     26.20160917     26.30446690     26.30814182     25.91569463     26.27105089     26.33343768     26.16751500     24.97614270     18.01414217     26.09151393     26.34247615     26.13360314     26.18477760     26.35463869     26.06780067     26.19498813     18.20343050     26.11984417     26.27302769     26.22805454     18.06449166     24.71039227     26.18095588     26.19372955     26.36848223     26.37494847     26.14820459     26.36166326     24.88489183     26.28803909     26.36786140     25.10877926     18.51266387     25.92376286     26.26780094     26.05691598     18.13904311     26.37977824     26.38924890     25.27295304     25.96679801     26.33234883     26.14942336     26.33106505     24.75382307     26.30134589     26.33454663     26.01401692     26.18887425     25.93106092     26.08619728     26.30371061     26.22337122     26.32249996     26.07835797     26.30964869     25.34913221     26.26962415     26.17990546     26.06049057     16.80226475     26.36804184     25.98172111     25.90314827     24.73894595     26.39431503     26.08760778     25.01842157     26.25676614     26.22722041     25.94553923     26.39320871     26.13244615     18.08422593     25.25098753     26.32898322     18.50428454     26.25845822     26.16794150     25.81490938     16.81845736     26.23449104     26.26880183     26.38770339     26.28238062     26.32722725     26.31800522     25.37257885     25.15589935     26.34440427     16.83082177     26.19131807     26.17822843     26.39215929     26.19446295     26.36054829     26.24040362     24.76862646     26.13152909     26.32264064     25.06805351     26.26309372     26.35709847     18.29329580     26.30249244     26.37601703     26.32173368     26.31607056     25.86735797     26.26786411     26.33848893     25.57622817     24.71104004     25.19532975     26.37905932     25.96163161     25.11425476     26.14131923     26.16578926     25.66412121     25.72422995     25.10622066     26.35941174     26.25133357     25.70662213     24.96049335     26.36586807     16.78665960     25.89659245     26.11562476     18.48862870     25.64199985     25.53471739     26.37635502     26.24481332     25.31911317     26.19237871     25.67582537     26.30863531     26.29490481     26.32040632     26.22869914     24.87226646     26.15467076     25.82086129     26.01252840     26.38273099     25.63923881     26.27884804     25.04663230     26.38100178     26.31362998     25.79830422     25.49195311     25.39117628     26.30559553     26.33343395     26.27971189     25.30110432     25.68707161     25.45586414     16.83972321     26.38799270     26.03635244     26.27015250     26.15844189     16.70014338
      25.99758929     24.97667797     25.08806755     26.35205653     25.39408408     26.07832166     26.36208191     26.25202906     26.35831612     26.30874976     25.80052611     25.64334095     26.39365877     26.34862040     26.25203847     26.40397474     26.31066932     26.02549653     25.29944653     26.30092175     26.18666786     26.39195654     26.18977956     26.19516322     25.98556036     16.83170636     18.23408742     26.30120144     25.88155770     26.39567300     26.26538318     26.23174132     26.16519420     25.64566768     26.29496040     26.30966668     26.11166789     26.01474949     26.25290547     24.91853975     24.87720969     26.29537232     26.02069504     26.07628058     25.76605211     26.34909975     25.99563450     26.36024772     24.69935762     25.29552028     26.01801878     26.33497149     26.36096914     26.31827643     25.13009297     26.38280145     26.21750445     24.99525370     26.25894822     25.89956860     25.53782518     26.28117997     26.27809624     26.36829435     26.35619130     26.37457106     26.38866214     26.34719457     25.86683071     26.01322578     26.29880285     26.23174689     26.29678826     26.26040172     24.93762719     17.11911049     26.26173594     26.25571767     26.31288384     26.19415389     26.33712625     26.22191916     26.26935049     25.68433495     26.39223206     25.66902401     26.26841445     18.01048774     16.73272409     26.26277013     16.79385704     26.01319812     26.19626291     25.97323250     18.14392536     24.85072690     26.33133142     26.02979262     25.67489165     18.00589747     25.46481344     26.38559036     26.32193935     26.30253209     16.74168583     26.06298626     26.33518275     26.35087280     26.15372134     25.75979842     24.97162440     26.34275801     26.21948119     25.43349801     26.14407488     16.78061247     26.15119142     26.29747830     25.45871854     25.99259688     16.94025268     26.13836255     26.34061794     25.11051344     26.19959317     26.31952784     25.65452569     26.15413188     26.21276372     18.46724456     26.31913342     24.77437889     26.38941609     26.34764075     26.34960287     26.28387518     25.66658519     26.09963431     26.15122466     16.83168338     26.03822271     18.37268559     26.03036558     26.33893462     26.40586258     26.22198207     26.29381351     26.35684129     26.27800565     25.69734558     26.39208328     26.19896832     25.81107344     25.86190842     26.02327119     26.16900648     26.29944643     26.12361418     17.04118386     26.12659851     26.28263318     26.19809972     24.80789396     26.35105736     26.39498341     25.46210695     25.86929028     26.38300951     26.39155797     26.36452385     26.30599459     26.32348661     26.29176228     18.01091098     26.12936060     26.36126133     26.28399246     26.28079717     26.32268557     26.00574247     26.38993989     26.22661505     26.21906268     26.30712985     26.23285781     26.29555514     24.88710449     26.29496220     26.10087409     26.16568957     26.23783789     26.21096826     26.26621453     26.05962083     26.15138294     25.97579885     26.15986249     24.97923752     26.18826930     26.18939942
      26.35621116     25.99361513     26.38219696     26.25903725     26.16162752     26.38557021     26.26502865     26.38312661     26.27036847     24.75858843     26.37880053     26.25014475     26.32685781     26.21114241     17.00835526     25.93332503     25.53542748     25.57986607     26.28559999     26.19615981     26.20413751     26.32395948     25.87179012     26.37073106     25.09049124     18.43786250     26.36481937     25.36996300     25.98317162     25.66284561     18.45330011     26.37412621     25.97239979     25.95107107     26.22778897     26.32452609     25.72453391     25.45658587     26.32525619     26.25742737     26.10030450     25.63324975     16.80136632     26.33521953     24.85810214     25.10836368     26.31030494     26.35793076     26.29218514     26.03393878     25.89347570     26.18317373     26.21937593     25.50142731     25.04856250     26.36146654     25.65381585     18.24867331     26.25941004     26.13039941     24.79953207     26.29157425     18.22278547     18.49885354     26.13537452     18.51927517     16.77690372     17.02100313     26.19922515     26.25717197     26.27324905     24.97682639     26.12394348     25.81352470     25.99318441     26.35850859     26.39559983     25.99167575     26.31720185     26.17359793     26.34851973     26.30007032     26.19901911     26.36067277     26.37229733     26.34786578     26.29060889     26.35799718     26.23522658     26.28504263     26.01152538     26.13522174     16.77089224     26.27876733     25.26036924     18.49592819     26.16373725     25.68715905     26.26629405     26.04517700     26.19265561     26.16906880     26.28367150     26.16899549     25.82694004     26.19389958     26.16647119     25.07356676     26.27204474     26.36142688     26.03134919     25.90061476     24.74915361     26.04036815     25.39817909     26.11051670     25.89016372     26.14132296     26.32138483     26.37188711     18.48628894     26.00812797     26.20129280     25.87372771     26.36483990     26.15723351     25.79046740     25.71363734     26.39312760     26.29393679     18.30546082     26.25098952     26.34549262     26.33805017     17.01666623     26.27066631     16.90672323     26.39310594     26.25212614     25.98062573     26.29798964     26.22565580     26.25072089     26.23896595     26.26569843     26.09108689     26.22292449     26.34258505     26.38608074     26.27805626     25.94640259     25.93313964     26.00218294     26.14308558     26.07958975     26.22520996     25.57059130     26.03993148     26.28129335     26.32779602     24.94563630     26.31918018     25.79929169     26.26834442     18.22034390     25.23102714     26.01796352     16.82561949     25.66132553     25.63427568     26.17637760     24.42394356     24.96031947     25.83450839     18.49480548     26.17751063     26.31274885     26.14131568     26.34860237     26.21741864     26.33392644     26.29884943     26.21145439     26.36749973     26.32087071     18.48060141     26.31461559     26.22555789     25.34739589     26.08692639     26.33437243     25.54315333     16.67175363     25.96574133     26.33216868     26.36037802     26.26186930     26.24278784     26.37219438     26.38939452
      25.13012416     26.36775693     26.38918244     25.94185622     26.29463758     26.25061663     26.29945521     26.20187641     25.34475984     26.35923283     26.23654862     25.61161079     26.07997905     25.65359823     18.10549199     26.28003326     26.32041078     26.34072394     26.15642461     26.14883688     26.25954889     26.20427280     24.91695347     25.65328371     26.35229917     25.95660094     26.34198024     26.34581319     16.97568847     26.29817380     18.21387306     26.27616879     26.29452652     26.34465846     25.79309971     26.03059397     26.28642940     26.26720866     26.29597083     18.29831139     26.10524226     25.59912538     26.22033339     26.06510004     18.00144495     18.44823467     24.65144456     26.27172585     18.25180324     24.91050083     26.30086345     26.36614365     26.19224782     26.27385203     26.31248526     25.85683949     26.22851658     26.32612966     26.39539370     26.19258410     25.96184929     26.35173151     26.31660148     26.27611392     26.07213771     26.16578404     26.20004602     25.01713133     25.90899327     26.27000472     26.33011658     26.31933948     24.58557553     24.85643730     26.33001223     26.03466983     26.35968770     25.39206122     26.32381868     25.93628596     18.05992055     26.15834402     25.99560347     25.92191308     17.91676056     18.31712199     26.35994023     25.65894187     25.98264815     25.17440902     26.04121571     25.09726317     26.34979907     26.39112082     24.80224462     25.85928070     25.63848458     25.99233479     25.61777508     26.30503436     26.08599393     26.27382961     26.39238117     25.68155792     26.31709389     24.81040488     26.28522271     26.33258887     25.97506509     25.57585396     26.15783370     25.24487733     26.29981797     26.35705951     26.18278109     25.89753463     26.35650648     26.38142670     26.23727915     26.36747881     26.27546617     25.93943681     25.48170571     26.28330755     26.19780530     26.04089825     26.27853500     16.74490434     25.96909162     25.70187893     26.27250757     25.04177497     26.37526810     26.19138679     26.10516568     24.94239927     26.29002762     25.60203440     25.83872865     26.30905859     25.74386969     26.31192203     26.21951872     26.41028277     26.26957157     19.32369582     25.90802816     26.29810081     26.38733866     25.69474273     26.16562194     16.76485034     26.09545862     26.25629471     26.39458850     26.37455242     25.71843647     26.35503528     26.35382845     26.31380263     26.28820547     25.52450665     25.59032883     24.98897629     26.35440237     26.25426423     26.21676690     26.14437122     26.36110711     26.22027875     26.40848328     24.90163394     26.07588234     24.97785332     26.30675926     24.92534156     24.89792055     26.36317298     18.40285362     26.09774636     25.96456599     26.15339759     25.99907514     26.39583871     26.23573857     26.37409336     18.17819310     26.39070742     26.15153448     25.07893850     25.94328274     25.83276844     17.19397873     26.16454875     25.28277125     18.10278050     24.64360688     26.15946573     26.03987666     26.36563176
      26.33545128     18.35883616     25.98947226     26.03289366     24.69392297     26.39239826     18.07978955     16.99044455     17.00730580     26.21562459     26.32484862     26.22831172     26.38774505     26.33756754     26.18963192     26.08642424     24.95471865     26.01770537     25.66818272     26.23261141     24.64839601     17.99551429     26.36119344     26.28716666     18.05827771     25.61166239     26.24041772     18.28611520     26.30522451     26.27081001     26.25573335     26.11018973     26.21289668     26.38597117     26.07379657     26.30162297     25.77207603     23.48087473     25.90933746     26.26477182     25.84213117     26.32211512     26.29577419     26.27123386     24.51020078     26.18890553     16.75021184     18.53121452     25.95183186     26.06032970     26.20902240     25.58739589     26.35138178     26.27094883     26.09041921     26.32793677     26.22570822     26.35868862     26.11190830     25.87495259     26.39603104     25.94279554     26.38500522     26.21438890     26.16697564     26.37828513     26.26223904     26.18453659     26.36728865     25.96947037     17.18853973     26.36907517     26.26751251     25.99223760     25.97829469     25.86961635     25.59281385     26.13129612     26.23174538     26.32998691     25.60407993     25.98452807     18.21286427     26.28116582     26.20154869     25.59474874     26.02986373     25.47479903     25.97346070     26.37153169     26.33195221     25.66221716     26.30673415     26.20606883     26.16600013     26.12100708     26.37053952     26.10133511     18.53585760     26.31560441     26.20628234     25.72431323     26.35191110     26.28930752     26.34014074     25.43701452     26.02842669     26.25090851     26.05284146     17.97657005     25.93117834     25.76877158     26.35397842     25.95042418     26.31094425     26.40600442     18.16730568     25.92121051     26.05797391     26.30487107     25.76209617     26.36526166     26.27768143     26.12183293     26.05814877     25.99948899     24.72875549     26.16549789     25.43283111     25.95996401     24.91337411     26.26730992     26.36863532     26.23975855     26.25426109     25.74617608     18.06996709     26.23181425     25.92871471     26.39693749     26.23961562     25.93304009     26.18408315     25.79825214     26.38326020     26.39247003     26.27437960     26.28166454     26.13955390     26.20847466     26.38051015     25.69997750     25.71777814     25.10156708     18.15939796     26.05368462     26.32447651     26.35770106     26.27839441     26.29397851     26.35476370     26.20604301     26.31541677     26.33692723     26.38860726     24.94669875     26.15083085     26.33332505     25.97396559     26.36790579     25.05746186     26.39208738     17.07105175     25.18013097     26.04313076     25.95312045     18.29194553     26.35541344     26.31727491     26.13626211     25.94778067     25.21525273     26.23699290     18.36987142     26.21235473     26.12827291     26.12053692     16.93240060     24.73810805     26.12501446     26.25345643     25.68343833     26.02749747     25.10131806     18.10284557     26.00491704     16.81951880     26.32125578     26.29924977     26.34161953
      26.36812849     25.18404835     25.92028138     26.37244270     26.13469526     26.17495264     26.12683652     26.11575692     25.88420282     26.38341821     26.16588119     25.19836826     24.75049202     25.77097684     17.02323953     26.11057099     26.08559745     26.35239498     25.63074573     26.31328523     25.44943075     26.19808634     26.29903051     25.83015960     18.27168189     25.90705503     25.22114628     26.05301161     25.86912617     18.15290496     24.99392304     26.10458956     26.23207080     26.30095845     26.13748658     25.44257014     26.29987926     25.96226432     25.74264673     26.05868339     26.30278213     25.80030830     17.11001955     26.25303088     26.28573726     26.13802042     18.19929357     26.26220528     26.24501027     17.14078342     26.27023025     26.36741674     26.31437686     26.09013844     26.36455860     26.38360791     26.33561308     26.32669057     25.82241336     26.29082775     25.71448443     24.92678632     18.46638336     25.73192078     26.22435637     18.26819745     26.15294905     26.22631535     26.27614143     26.26003460     26.38590050     25.44127924     26.23900619     26.39849669     26.10192631     26.20384158     26.22600236     26.35616545     16.81807207     26.38173360     25.90888923     25.77700565     25.77647791     26.32053652     25.09670321     25.51659689     26.26313330     26.37567362     26.25634055     26.33703698     26.32147338     26.09096386     26.32091223     26.39196137     25.61435933     25.93718545     25.96966595     26.30896301     18.20802134     26.30790990     26.35529970     26.32769061     16.69687575     17.98048040     26.32648975     26.12372322     26.06806086     26.39194087     26.31193751     26.31571671     26.20577970     26.01761605     26.38685095     26.21532560     26.33037491     25.15233438     26.26515634     26.34860080     26.24119566     26.10005549     25.72045011     26.06988454     26.25878526     26.25651674     26.33529948     24.60834339     25.65813728     25.38521752     26.36874886     26.03474985     17.07837025     26.37478706     26.19049330     25.75607569     16.76053899     25.25268822     26.00769619     23.79847639     25.98262722     24.20034532     26.29294817     17.08628373     26.34130608     18.36795914     26.25713941     26.37804832     26.31563083     18.04598200     26.03271578     18.29969596     24.52147382     26.36839814     26.36583057     26.30809600     26.32011229     25.54811290     26.25770561     26.29649049     25.80367933     26.19496783     25.94518443     25.84774027     26.36215920     25.97642013     26.19479171     26.37547293     26.39475594     26.15804254     26.34982961     17.09320385     26.34012913     25.99202026     26.05104340     26.01267991     26.04738392     25.71294388     26.30605924     26.31068617     26.29556065     26.00582760     26.05723238     25.92253462     26.35700134     25.93861382     26.22577736     26.36372083     25.67303698     26.30584239     26.26012574     26.36848603     26.39307464     25.89513530     26.35774129     26.24348784     26.33245437     26.21293249     26.23489019     25.83844259     24.70420533     25.92989765
      26.27805876     25.60365855     26.38059600     26.37594556     25.29146010     18.19509520     25.32439286     25.10238935     23.48527784     26.21632611     26.17313928     26.22298044     26.33188378     26.16397829     26.35972775     26.37871061     24.86910945     26.13308192     26.29534945     26.23100444     26.36224340     26.34104821     26.15456466     25.77407092     26.39429962     26.31096338     26.15664322     26.12300997     26.30930362     25.13255574     25.80293319     26.35692692     26.06127257     25.00439347     26.01218051     26.37013667     25.74182719     18.49228303     26.32699291     26.16207871     26.38461325     25.87466390     25.76612350     26.25868986     25.13366257     25.86162391     26.30404910     26.27376156     25.96328298     26.10564597     26.37011309     26.27416866     25.70864831     26.35914594     25.23216118     26.00686117     26.27609378     26.26795764     25.96165308     26.35236340     26.22746014     25.85326703     26.07659822     16.76445434     26.09875653     25.60513421     18.08752506     18.12023685     25.97909708     26.39498416     26.39979415     26.24688112     25.07525869     26.33385859     26.07485954     26.38312544     26.21790275     26.32433733     18.50087755     26.12920701     26.22240349     26.36787888     26.35024149     25.76438214     26.28767291     25.99476543     26.27438892     26.23686775     25.93229261     26.36928753     26.37168957     21.26040972     26.38260305     25.98907691     26.13862636     26.30171653     24.88572536     25.86477935     25.68143004     16.72082809     25.04310124     26.28971433     26.38468636     26.32813175     25.68651089     26.31051020     26.29637100     26.26772235     26.31600835     26.37244349     26.27107235     25.85618423     26.29313378     26.19361213     26.39412769     25.71092171     25.93948489     26.24965638     25.94319439     16.83296916     26.09574562     25.64219300     25.05655518     26.36296597     26.27517228     25.85926315     26.33704040     26.15898215     18.36165967     24.71351114     25.96992178     26.29114435     26.32137040     25.94529546     26.38241555     18.07355384     26.21902529     25.90420013     25.45933800     26.21372600     26.11256634     24.93705663     26.10788857     26.15931688     25.98869210     25.79255986     26.20211798     26.03887288     26.01738326     26.07181826     25.95781270     26.11683901     26.25939498     18.21273692     25.98391250     26.35565442     17.15315682     26.13819866     26.17233297     26.26316269     24.73886671     26.31229594     26.39461345     26.18588495     24.17307231     26.00884904     25.79520385     26.18942939     26.26550750     25.94103711     26.38986077     24.96071758     25.82965814     26.16311769     26.37930953     25.63841768     26.38819686     26.17737894     26.07444164     26.27890684     26.16424927     25.55762149     26.22058073     24.96446131     25.92269635     26.38588447     26.14303279     18.22851023     25.54131955     26.29715251     25.80479755     24.91877317     26.13765594     26.03561545     18.36301456     26.38219094     26.39312865     25.88533141     26.29702170     26.28348010
      26.27289715     25.95943210     26.30405724     25.45142476     25.14648183     25.91707641     26.33187307     26.22529186     26.36391897     25.99241909     26.08560233     26.30594895     26.33852024     26.39294063     26.28790724     18.37091436     26.09854982     26.00693477     26.38205716     18.39572090     26.26244934     25.79174971     25.94240057     26.27697769     26.22710350     26.30925765     26.27784885     26.38342947     24.70539507     26.30660352     25.89360805     26.38552724     26.20193561     26.15403112     26.29925955     18.09632259     26.20089138     26.32288467     26.34215622     26.26688332     26.01336629     25.82314302     26.23250147     26.32549022     26.17284536     26.03143050     18.51480657     25.79760504     25.74374654     25.60297980     26.32009233     18.07483281     25.80553181     24.83352052     26.38812960     26.16623142     26.34319356     25.87429532     26.37254563     25.98403333     17.05081218     26.18813413     26.36162613     25.72376145     25.71066897     26.39018572     25.05599064     16.73234985     26.26156278     25.01086291     25.85281362     26.30763547     25.81361085     26.11615875     26.00980115     26.11546162     17.12012745     24.61179537     26.32948029     26.13847441     26.27588149     18.01127171     26.26801151     26.37047744     25.89152177     26.21694999     25.13210459     26.25712428     25.84121614     26.15558444     26.29831842     26.08043667     26.07051274     26.03964212     25.71412456     26.05278692     26.11660599     25.98779487     26.31696487     26.38431549     25.98165885     26.40687031     26.31935160     26.35610870     26.04788721     25.54240447     26.29173643     26.34809385     18.14385180     26.29495931     26.29138232     26.14191539     25.97153018     26.19298623     26.00004875     26.29799802     26.32558825     25.61807263     25.76430268     25.47567457     26.29778558     26.13231652     25.57985244     26.38755980     26.31385787     26.34939648     25.79111028     25.78661833     26.35657340     24.95659924     18.47966849     25.78264505     26.39126990     26.27439303     18.12056040     25.02990515     26.35814888     25.99940644     26.04699181     26.20466008     26.36381289     26.32228187     26.35031936     26.24717846     26.35525143     25.96879192     24.93575107     25.18843680     26.36252182     24.94093337     26.21458651     24.99279790     26.34941042     26.19546758     18.25511831     25.01991725     26.37687379     26.35806874     16.78580445     19.56160983     26.31421851     26.04869452     25.93000207     26.16582995     26.31876429     26.16153131     26.10725794     26.26868156     26.33225405     26.24628142     25.72017359     26.38668781     26.26568470     26.32526766     26.25381136     25.25761932     25.93510696     26.03562222     26.33547122     26.28851709     17.14880022     25.82790560     26.19687885     26.12309119     26.36378462     24.52039613     26.31511318     26.38172083     26.09680229     25.17250729     26.16907590     26.31984143     26.30824585     26.39453531     25.76998224     26.16579928     26.32276887     26.33429776     26.25723789     26.13920978
      25.74965070     26.03308508     26.20422709     25.63904816     25.98477770     26.37095549     26.28784051     25.98569373     25.13114758     26.37212372     26.34214947     26.02553156     16.77825040     26.35175339     26.35834691     26.12601138     25.96943784     26.18678082     25.28686695     24.75350260     26.33746775     26.17574534     26.35152754     26.27679300     26.05449987     26.38449650     26.03741212     26.24281002     26.31592673     26.26246426     26.27808907     25.93071019     26.23538751     26.37880813     25.94083446     26.37161461     26.39106752     26.35181559     26.33172314     26.33569566     26.34082489     25.36715700     25.70687903     17.12194319     26.26670487     26.30691018     26.27405566     25.90326496     26.11778267     26.24160773     25.45973805     16.73577270     26.34450704     26.19492601     26.14378268     26.32834557     26.31700670     24.76935592     26.36627347     26.20227381     26.39120536     26.30008190     26.07880837     26.27040215     25.97158665     26.35904643     25.91240155     26.24801281     26.28420837     25.85114608     25.98377164     26.30673846     26.40163899     26.13944704     25.66837537     25.70842889     24.97217932     26.39466135     26.33630392     25.91916185     26.31740350     26.12355593     26.29337255     26.27592307     26.14629321     16.80978215     26.22265761     26.25967813     26.30846870     26.20590655     25.97061889     26.16010642     26.33294299     26.10228474     25.36719859     24.79304935     26.38392801     25.97378391     26.13716528     25.97664752     26.09406048     17.04863999     25.84045520     26.31025277     26.26826319     25.89424370     26.24216205     26.34607186     26.24477218     25.40768465     26.20657881     26.04250903     25.93082981     26.37206757     26.13425301     26.26176334     26.24257109     24.52939456     25.96719031     17.09045797     25.37824895     26.17921197     25.16960701     26.28059888     26.30621556     16.67926482     25.16119201     26.16832092     26.11805994     18.31185904     26.04308197     25.42920780     26.31932310     25.72603160     26.31346964     26.06321160     26.38191772     25.04178258     26.33177862     24.54172662     26.28343945     26.24637901     17.97653285     26.38812902     26.35329747     26.04568646     26.20594332     26.38913409     18.34839843     24.67493018     26.33551464     26.25027355     26.23159970     26.19959181     26.26789166     26.27618528     18.12672570     26.34392979     26.03033660     25.94205181     25.17317047     26.05597817     26.32225434     26.35223028     26.30021054     25.72745659     26.16711311     24.68514946     25.65129698     26.32512625     26.39675554     26.27416273     26.15091777     26.30094904     26.31132052     17.10618498     26.23876921     26.02456069     26.38872288     26.27133228     26.03308259     25.88200316     25.67576001     26.19391450     26.29150288     25.69333781     25.15179172     26.29964644     25.89735991     26.10484350     26.24244989     25.95179418     26.29262210     24.61797157     26.22052824     25.92633032     26.37357968     18.48240636     26.28886924     26.21639130
      26.28044753     26.12086217     26.31768425     25.92747239     25.96171426     26.26661300     26.38455440     26.06239946     26.12098560     25.95891817     26.36340294     26.39664168     25.76955945     25.99768100     26.06401459     18.13910392     26.39267867     18.39311924     25.10973967     24.93141946     26.36661181     26.32034436     26.33067648     23.41532638     25.86078811     25.89002399     26.30191363     26.29217648     26.31341188     26.24927668     26.17932454     26.31845936     16.82865247     26.23178931     25.70086706     26.34809391     26.34737110     25.64334969     26.23243851     18.07822263     26.05472518     26.24290182     26.35212726     26.20344338     25.96662858     26.21231702     26.19584926     25.91369978     26.27863965     26.14644827     26.27355602     26.06789459     26.37010864     26.39445915     26.18203524     26.04406430     26.01771338     26.14070714     26.26294482     26.24782592     26.36059581     26.02853835     26.16797350     26.06347683     26.24646027     25.99667616     26.35068810     26.27129349     26.24994043     25.72708705     26.25786504     26.31801181     18.15446201     26.35434888     25.96890190     25.94593107     25.76097428     24.62924865     26.14456270     26.10270366     26.38985980     26.00134627     25.72787643     18.10995690     26.24107829     25.45091418     26.01437479     26.26298419     26.07101987     26.28793461     26.39186195     26.14278970     26.31543125     25.84114939     25.88099502     26.27899319     25.89539923     26.13259813     25.95151905     26.20083996     25.78510652     26.25466264     25.75905336     26.22908460     25.93643876     16.74485033     26.28549815     26.08894034     26.38519781     25.51399290     17.98713669     26.34348455     26.06034612     26.33481752     25.13291957     25.88798758     26.30775148     26.13652001     17.09086893     25.87980910     26.33601706     18.08797076     26.35626780     26.25295842     25.59897517     25.80205984     16.75174760     26.29400424     26.06078591     26.37949116     25.90388798     26.28817856     25.99107149     25.89171758     25.67724179     26.27516826     26.27134214     26.28477194     26.19376105     26.23012705     26.33993847     26.19948403     26.32535378     26.23159515     26.28190432     25.18753320     26.31873862     26.39290527     26.23518537     25.59974297     26.09332357     17.18546492     25.82452384     26.28979690     26.24903899     26.27141985     16.82483750     25.99972211     26.13211316     24.80065439     26.07317893     26.17965196     18.03950704     26.27487033     26.37513263     26.36122930     26.35580221     25.78866985     26.38499139     26.28143326     26.09530569     25.66658420     26.19226711     24.64738991     26.31341623     18.21873332     24.91324576     26.14374828     26.21317902     26.23242339     26.36852522     25.22195834     26.05890749     26.27485252     26.28730142     24.98693742     18.44967801     26.05706747     26.11373153     25.47403632     26.27391749     26.23343128     26.30900714     26.28631857     25.10975762     26.14887875     25.52014689     26.37309429     26.32115566     26.18316952
      26.16399149     26.15613778     26.16326526     26.06521557     25.94811229     25.87978930     24.99186059     26.26803086     25.07472494     26.20037396     26.22920739     26.30432426     26.26704877     25.67600780     17.03731698     25.48058860     18.38168882     25.86851653     26.39075119     26.19651930     26.17987331     26.28938057     26.28491482     26.22915472     26.14273491     25.83372996     26.25929957     25.12337072     26.37853837     26.11217675     26.25530145     26.30431707     25.79346359     25.45611418     25.88250732     25.53449769     26.37919322     24.50732028     25.76790831     26.14684492     26.21073584     26.15101107     25.72331721     26.30189454     25.70135464     26.23516381     25.96259672     26.22630090     26.15225338     16.78625617     26.23276154     26.19219489     26.16552520     26.25394951     18.24185394     26.32677944     26.21662451     26.26884252     26.20030932     25.86730391     26.18505992     26.04129849     26.04477287     26.29165686     26.27428367     26.15642743     18.20655695     26.26484055     26.23308939     26.10847103     26.34695333     24.75351225     26.32950124     25.59670389     18.13153051     26.26687759     26.16302679     25.71189144     26.11864212     26.10964444     26.24129621     26.39654253     26.34681158     26.33832816     26.29745516     26.32643899     26.16816119     26.32161961     26.32150488     18.16172358     26.37836597     26.27349131     26.35450466     26.33814301     25.51408003     26.27211116     18.47061178     26.31686200     26.30067884     26.27985398     25.45868506     26.30923679     18.51479204     26.27091183     26.30184059     26.36779801     26.37729210     25.88829274     25.65253600     24.54343658     26.31933134     26.32376186     26.31436076     26.39021864     17.23152654     18.02386031     25.95066310     18.42823095     26.28064120     26.30108539     26.08776103     26.14482730     26.15917507     26.32141693     26.35574185     25.79153439     26.29235779     25.10283386     25.01559539     26.28959514     26.38834123     24.52522096     26.01964362     26.17889641     25.50361350     26.16872516     26.28722107     26.32687136     26.36734692     25.04400985     25.60852893     25.43014564     26.38956217     17.85002580     26.31780245     26.34921243     26.30328634     26.37268524     26.01362198     26.36105803     26.13106849     26.30556530     26.34994574     26.28372319     26.34244385     26.19988395     26.36074654     24.77889824     26.27741784     16.81166424     25.96688457     25.89776263     17.15564059     25.09458993     25.87143749     26.33754073     25.53240825     18.51988252     18.49440860     26.05143909     26.27899497     26.30967643     26.28548679     26.30767576     26.33407383     26.17524311     18.07047586     26.15401732     26.13493732     26.13738863     26.30596999     26.35152467     25.07269855     25.70855018     26.07209601     25.06620227     26.30500312     24.94049665     26.26650202     26.35408856     18.22479056     16.81699619     25.12922626     26.16406154     18.50099140     26.28561133     26.29711278     25.86285328     26.17119314     26.36497420
      26.29717379     25.79514478     26.30215520     25.84658861     25.53977327     25.83758160     26.00438119     25.06298157     18.17034816     26.28361594     25.93901404     25.99588579     26.28324297     26.07273554     26.14914915     25.83772717     26.15928469     26.34333920     26.12145380     26.39494121     26.36551712     26.22492858     26.12701554     26.37173601     26.24110800     26.27371297     25.90831086     20.04413179     25.47520028     26.32642663     26.13718883     26.33023579     25.38624512     26.13972141     25.91551897     25.91135617     26.26587469     26.35715467     25.98916159     26.31452378     25.22458576     26.23575137     26.28360884     26.30362163     26.19810600     26.27368960     26.20989086     26.28614063     26.29619080     26.10328826     25.30264292     25.17475419     26.23848192     18.20746742     26.25980333     26.11315572     26.06459042     18.26003944     26.12175213     26.10580579     25.99820870     26.37198420     26.38611613     26.26570617     25.02581968     26.34252136     25.98236152     25.65815270     26.35067681     26.28763798     25.58819528     16.85569746     26.29545561     18.15124230     26.07688416     16.89695378     25.68355493     26.25814372     26.24416993     26.12137122     24.69589535     16.79953943     26.30379744     26.33669159     26.09366665     24.68365529     26.22924539     25.75890122     25.86035795     26.26307571     25.63445289     26.27447302     26.10379855     26.35496044     25.40810336     18.33045180     26.29827868     26.24140745     26.27941410     24.50136130     18.00264354     24.66023014     26.16228339     26.26365946     24.72398558     26.34486962     26.33560447     26.30149657     25.97924502     25.96141487     26.22539691     17.14806535     25.97780654     26.33147910     18.13283867     18.01788808     25.72824412     18.45267987     26.31657315     26.24934649     26.28208216     26.25537228     26.30090398     26.30300339     25.77876828     25.63258417     26.26566132     26.29799726     25.29443595     26.31364181     26.14188137     26.37446732     24.77959935     25.90686075     26.35321589     26.33610010     25.94613538     26.27481445     26.24356972     26.27065261     26.26945738     25.99720959     26.25748112     26.24511906     26.30626692     25.57510483     26.28115592     25.89875386     26.28647741     26.34200323     26.12234958     26.31680511     26.30458060     26.35481594     26.28462710     18.33422153     25.93527134     26.02722120     26.21653975     25.42751658     25.99445987     25.12101206     26.17281579     26.37952566     26.16784391     25.78492391     26.36383197     26.30605452     26.22864470     26.38347130     26.38635383     26.39236677     16.81484118     26.37740049     26.25210533     26.39358866     26.35932475     25.71403705     26.30921929     26.22370018     26.36526214     26.10241261     26.40552316     25.69286693     26.36992226     18.52213491     26.03834182     26.27142054     26.14558933     18.46451755     26.35832944     25.34935699     26.27459769     25.98765236     24.74271196     26.35544158     26.37158827     26.34899738     26.09228211     26.13885230
      26.27406082     26.31427069     26.38545312     25.75365087     25.70295645     25.68766960     26.25727944     24.74668567     26.37286569     25.56498541     26.15184913     26.04625547     16.76879831     26.23395519     26.13057607     26.28107852     26.27667615     26.36851481     26.28054383     26.19488945     25.94111019     26.26548371     26.39080682     26.27617608     26.34363426     18.05900608     26.06668055     24.23792103     26.38639813     26.28356861     26.19696449     26.37141859     25.05299258     26.32011594     26.39150676     26.08560864     26.30454652     26.33837187     25.67854122     25.66973793     26.38663753     24.99378053     26.18523621     25.58454435     25.84111210     24.91051597     26.21617964     26.36506003     26.19680270     26.05290604     26.28221718     26.37680232     26.23496889     26.16260163     25.96375068     26.33219931     26.24554357     26.35890217     26.35713469     26.34318869     18.55250772     26.07119677     24.99798651     25.11201283     17.23452754     24.46474593     26.01930910     26.25242759     26.39216640     26.15803886     26.30169831     26.30587426     26.37997681     25.92632025     26.39511193     25.52038291     26.32368730     17.22893761     24.92658176     26.10795660     26.15576129     25.64312778     18.22228323     16.79783025     26.19399843     18.40694949     26.18385510     26.39047125     25.96493694     26.27542815     25.18498920     26.34993170     26.17496019     25.84439993     18.49494342     26.25648559     26.02812020     26.28300630     26.10192395     25.72335203     26.38690326     25.85130864     25.30864035     26.06911708     25.97798869     26.35286661     25.96280634     25.10356997     25.89041853     26.30518158     24.89895900     26.09904211     25.84304104     25.97063710     26.17618616     25.97379360     26.26448896     26.27131007     25.94818585     26.26106779     25.73293903     26.24281052     26.17796582     18.28142005     25.71134054     25.23163839     25.48191813     18.44903586     24.30837631     26.30627414     18.50583175     25.36449829     26.19490738     26.37396985     26.02505013     26.23387886     25.87133231     25.79449797     25.97337533     25.79690039     25.82935805     26.17550884     26.29948356     26.27805261     26.38766865     18.46284094     26.06045375     25.47408478     26.20848616     26.22434541     25.71549987     26.38730379     26.33489181     26.33844875     26.37290740     26.21530737     26.26476671     26.28509129     26.32469883     26.35536921     26.36205107     25.93981941     17.12290739     26.00179568     18.24509866     26.09785049     26.30820966     25.89505337     26.38501329     26.29613229     25.89973446     26.00656392     26.23575054     25.33790579     26.25893386     26.37392958     16.76199457     26.23194882     26.19240202     25.72796762     26.10810085     26.15748989     26.19277838     25.89610028     26.36265454     26.25140006     26.35195387     17.97238479     26.20738716     26.09530679     25.99681997     26.04091876     16.82400098     26.27015848     25.98980215     26.38115580     25.16474652     26.31609923     26.08637884     26.32288663
      25.33214288     26.24025642     25.91877481     25.19468101     24.89819612     26.39128837     26.30648824     26.20004956     26.18331598     26.06505297     25.21210712     25.81322489     17.42371258     26.28232697     26.11290047     26.01595210     25.06293738     24.93493881     26.26766624     26.06576413     26.26262182     26.04458448     25.10723622     26.16270768     26.12706577     26.24498405     25.55077640     26.26621460     18.35331690     26.08138018     26.20595508     26.15957083     26.23555250     26.38045047     25.65876129     26.38831173     26.27892924     25.60577533     25.59364727     25.92070023     25.64682043     26.12416729     26.04346692     26.08153546     25.69470740     26.35517919     26.26592310     18.01522388     26.27002564     26.38718977     26.24080638     26.26029077     18.53379767     26.23805355     26.23284344     26.33840779     26.16376740     26.19661350     26.33176426     26.32271481     26.17963596     26.19602928     26.04965141     26.35049293     26.24824516     26.32883029     26.21988155     26.33317026     26.13429285     26.27806575     26.31431231     25.79215314     26.15665682     26.01029830     26.38305361     26.05489577     26.26562068     25.28666272     25.72458076     25.45689552     26.29273410     26.14054541     17.07462286     26.21209589     26.39229092     26.38690008     24.92662533     25.56873559     26.35494459     26.21986105     24.89698246     25.09900567     26.28158716     26.37317558     26.10659209     26.29278880     25.95317067     26.32082682     26.26692899     26.26767002     26.26485416     26.27903471     24.72359476     18.45442738     26.37473938     26.38524791     26.26631164     26.25117633     25.58049599     26.16081756     26.27881100     26.39165333     26.29460418     18.24508947     26.22358436     25.03637706     26.37482837     18.17575014     18.12786774     26.19893720     26.28360661     26.35229144     26.33830465     26.01774306     26.10294044     26.26880263     26.35646256     25.32425627     26.29451143     17.07524455     24.92881105     26.15957867     26.28470995     25.08791724     26.20196324     26.18416702     26.19032300     26.02848500     26.35974801     26.20864667     26.33123506     18.10095995     18.27240762     26.30137277     26.22181639     26.25629142     26.03871413     24.96260544     26.01688661     26.29702984     25.15317370     26.20301983     16.77194104     26.26148757     26.31114177     26.28012605     24.69624547     26.24763023     25.31491056     25.96209582     26.20306841     25.95793428     26.06087789     26.09371949     25.76852476     24.99764205     16.61345883     25.96734629     26.39563366     26.31821682     26.14072418     26.27676489     26.28211448     26.01462643     26.30080201     26.36833133     18.42376191     26.31859335     17.14673075     25.99833013     26.00361141     26.19603070     25.95372874     26.16737656     26.26872915     26.30680923     26.31040460     25.91451408     25.21651203     26.36401707     26.35643400     25.83658153     26.09698110     25.46829114     26.19196105     26.19571201     17.02684262     25.88358031     26.32860038     25.93010126
      26.15987056     26.06199824     26.25108553     26.27458712     26.01951228     26.01270987     26.31431631     26.36523169     18.30316703     26.25883233     26.29712354     26.36001915     26.26424535     25.94535892     25.85722850     25.89723575     26.38864923     26.37193265     26.29954254     26.29118838     26.40952173     26.28855664     26.29690426     26.19549087     26.38785127     25.91955574     26.21297795     16.80797844     24.94818160     26.11909119     26.25604189     26.28907417     25.94313210     18.44666771     26.40802287     25.95302944     26.00479894     26.19024077     25.94851992     25.75522941     25.40518970     26.00067933     26.34903740     25.93721099     26.29027152     25.55906646     26.05263226     24.47814680     26.39175095     26.26708664     25.58643862     26.32108648     26.32064959     26.22252691     26.26572344     26.08687432     26.36270359     26.30042267     16.81856473     26.21956331     26.38763464     26.26649816     24.91252790     26.14830153     24.58983340     26.38992950     26.10912222     24.75189338     25.85781790     25.99776586     25.79125909     26.29707558     25.90054068     26.22095975     26.32004671     26.32020462     26.26309471     25.14305082     26.19059946     25.95602679     26.25402100     25.70701662     24.97533618     17.09621415     26.26925156     24.93999565     26.33412882     26.32438142     26.39218134     25.81648971     25.87021362     25.78922420     26.33955429     26.35332387     26.25874445     26.32475228     26.28071389     26.32165341     26.05793253     25.43957529     25.68347588     26.33368536     26.09933604     26.35625062     26.28415202     25.96080609     26.38508847     26.23518927     25.97740708     26.26929384     26.25609722     26.29967408     26.16851769     26.04378093     25.93644594     26.20964279     26.30333734     26.28848942     25.81660196     26.03470386     26.25716207     26.38968482     26.15625472     26.28068004     25.90757951     26.34549977     26.27034916     26.07526501     26.22175347     26.01982367     26.28600464     26.30971050     26.21712805     26.26190275     24.52276177     26.35725041     18.08263565     18.36118578     25.92413328     18.26366424     26.19796266     25.37741387     26.31971116     26.31665484     16.73987906     25.65757727     23.38323315     25.09901755     26.27171875     25.11489108     26.37138855     25.82779579     26.40599518     24.93350496     26.38582240     26.16259532     26.32420919     16.78693541     26.39069770     26.19682591     25.79857593     25.59646812     25.67044037     18.04024871     16.82220992     26.09002459     26.28597863     26.38551695     26.22692062     24.60218318     25.78434337     26.31746874     25.69042915     25.87141133     26.17636794     24.95558768     26.36029254     26.26952394     26.34047544     25.95695442     26.35497290     26.31578782     26.38306003     26.00683042     26.36578647     26.38740903     26.10399297     26.28645831     26.38208475     26.26341420     26.39046114     26.27095151     25.99417793     24.71151891     26.03615229     24.94019141     26.20397678     25.59254727     26.08485749     25.06513884
      26.18867740     26.39180096     26.37268660     25.16534381     18.46671373     26.22535145     26.28245156     26.00197696     26.17796388     24.70160480     26.38130719     26.34867348     24.48553221     26.36338088     26.31425196     26.22206875     26.08844441     25.84147732     26.06096844     26.38577448     26.37686215     26.07803721     18.02520328     25.70734458     26.38311919     26.15035506     18.16421985     26.01473318     26.03051914     16.82196036     26.31572883     26.32491122     26.36430464     26.26787056     25.12336878     25.00368293     25.94848629     26.20477059     26.27047591     24.85607732     26.29980861     25.85944952     26.07562620     26.32987954     26.11411254     26.22838690     25.92644816     26.11037589     26.26824516     26.35766144     26.07129540     18.22164304     16.77591231     26.34161646     18.26796566     26.23270879     26.28435051     26.27412034     26.37356476     26.13943052     25.10807377     26.34025978     25.60701209     26.29949917     26.11250253     26.34636721     26.12215564     25.97580227     26.18133685     25.96961185     26.25406250     26.16526565     26.28630295     26.01565147     26.07889380     25.31772478     25.89276616     26.04999363     26.28267075     26.39197031     26.24590513     26.34905948     24.53408114     26.17959216     26.38361668     26.23162252     26.33124429     17.23156835     26.34806252     25.89484433     25.74724113     24.51050270     26.04867827     18.31582116     26.38037441     26.27071951     26.27580850     25.75036852     26.27308841     26.34571373     26.20382791     26.29443473     26.26236661     18.48226625     25.87931511     26.37497908     26.33581212     26.15308955     24.94594780     26.24053530     25.53162536     26.26895976     25.17337931     24.95768048     18.05172591     24.66228824     26.10593404     26.37146787     26.36094036     25.87345823     26.24382088     26.35855392     26.20592097     25.91418698     25.86026942     26.34921021     18.47226289     26.37348659     26.01898070     26.29976688     25.97085815     26.24669694     26.18700099     26.39075467     24.70680537     26.16302271     26.38011889     26.15700733     26.01846022     26.37829903     26.21959016     24.63445230     24.91687763     26.38735743     26.24018710     26.35861518     25.94979823     26.30415523     23.49991293     26.30804122     26.35157296     16.75686884     26.27695977     24.72125738     17.11763185     26.27845260     26.28108459     24.76383531     26.31488505     24.88463330     26.30183671     26.10980081     26.38180803     25.68901116     26.12514163     24.95523989     25.33229473     25.99662962     24.53167547     26.29159866     26.39222684     26.04677782     26.32955164     25.93270920     26.39124536     25.09505730     25.66795857     26.30969201     25.95187801     26.36747559     26.32215840     26.30357228     26.28027457     26.34225686     17.98581162     26.08298242     25.90727393     26.24688651     26.22639576     17.97323242     26.32267415     26.36568355     26.37453213     26.34484259     26.18397664     25.62237569     26.33015784     26.39097779     26.10014683     24.50772392
      26.35528645     25.17063717     26.33361626     26.23359739     25.13600841     26.35762793     26.32525086     26.07393726     26.12789715     26.20204071     25.94274563     16.92894505     26.27492489     25.22957038     26.22633305     25.86682636     26.18232690     26.16217914     25.97934241     25.95589094     18.01997562     25.74265238     25.88146703     26.39096688     18.48022005     26.31294088     26.23719133     25.32037730     26.05197070     26.28654208     25.77819634     26.06030795     26.35684468     26.10157129     25.54704272     26.28850862     26.31918858     25.76432706     26.22303740     26.30862831     26.20460530     25.38085791     25.97764267     26.31184584     26.16284721     26.23571238     26.25366959     26.37803321     26.23735892     25.98813438     26.28660524     25.97198760     25.87232831     16.93620856     26.32686101     26.29458803     26.10775292     26.09944850     16.75375914     25.73905939     26.27182491     18.08054067     26.27547841     26.03773156     25.44236771     25.51168474     18.11499765     25.89491252     18.24972617     24.90217793     24.58788766     25.21385407     26.04161754     26.28244618     25.95354986     24.71798016     18.10323691     25.92752370     26.31214346     18.20770388     26.26877935     26.39833441     25.78093417     26.26201551     26.00871272     25.99742282     18.49664247     26.12229955     26.23984751     26.10185458     26.28758088     26.19253098     25.83347968     26.32196023     26.06239563     26.24070386     26.36409273     25.97587515     26.27471290     26.36758473     26.22626300     17.01767207     26.24431939     25.52029886     26.27246255     25.05716407     25.56514574     25.32045447     26.16731103     26.27724980     26.18023726     25.92950041     26.39292693     26.39041624     26.37680865     24.72160322     26.17035006     26.09063365     16.79284613     26.27244621     26.20609185     24.25647630     26.36490473     26.30065216     26.01020020     26.38698563     26.21020068     26.16667835     25.32249486     25.29559725     26.38601798     26.12122289     25.73334420     25.39980326     26.32767256     26.22683716     26.27830395     26.27611063     18.50786495     26.25020542     24.74992532     25.83650600     26.30166119     26.07779207     24.89603471     26.23216764     26.29153855     26.33994626     25.99443244     26.30395068     24.96844813     26.33150516     26.22703082     25.21080455     18.48030582     25.94146160     26.32748331     26.23364750     25.81208501     26.23796727     26.32144659     25.74840645     26.23518590     25.51080795     26.29882344     25.87021953     25.84726938     26.13783376     25.12590851     25.94622659     26.37592325     16.82360348     26.29683501     26.10138044     26.26542468     25.87237877     16.78523581     25.06710877     26.19994627     26.23913558     25.90482011     26.36256113     26.08382249     25.87735060     26.29925696     25.64144268     26.01979595     26.03204703     24.60799888     26.21021600     24.88312196     26.34272386     26.31382467     26.00520594     18.50071043     26.29552957     25.79033780     26.34228499     26.33891324     25.58930523
      25.85778479     24.69369306     26.26084109     24.70529031     26.18903475     26.38869666     26.18773200     26.36581674     26.24379496     18.47723262     25.52325810     26.32140495     26.30260398     26.28114534     26.21892719     26.32307098     17.21903726     18.16066670     26.13165890     25.67839235     24.78659943     26.06316487     26.31854696     26.35028575     26.21596858     26.39115492     26.25890536     25.63677384     26.10939545     26.03225378     25.95761958     26.34458245     26.10822557     18.01140974     26.30321273     25.52382142     25.89304970     26.31356998     26.10924549     25.80306822     26.34861160     25.73377502     26.14476845     26.37005958     25.93834699     26.26748573     16.77180639     18.10312596     26.32622995     18.17728687     17.12818874     26.19883833     26.10171152     26.38090265     26.37844069     26.25309341     25.86451838     26.25542485     26.10078072     26.12937151     25.76983476     25.98750004     26.36887976     26.02901117     25.90961668     25.91204320     26.36235398     26.20760547     26.30384175     26.33697119     25.60615274     26.04783694     26.31719438     26.21492790     26.31733808     26.17507435     26.24770182     16.70863302     24.69648296     26.23784819     26.26872779     26.00996722     26.17358245     25.00321380     24.55274549     26.23390571     26.23617056     26.29123511     26.37759992     26.28417876     26.09501716     26.39491439     26.08814778     26.17503645     26.33930800     25.57577233     26.02479834     25.05549480     26.24667597     26.15777763     25.93294830     24.79119958     25.61530096     26.18789896     26.29063723     24.88237147     26.40498622     26.33092135     16.74213688     26.21478149     25.86663031     25.30297636     26.26908133     26.25630350     18.33812384     17.08569941     25.12376748     26.33684836     26.37670476     26.10457876     25.17383081     26.38847905     26.08635248     16.82295810     25.67101533     26.03765480     26.23281976     26.24345190     26.17475504     25.65566507     26.30432085     26.16663875     25.77949511     26.11665693     26.26698392     25.90130332     26.20246629     16.81403268     18.04287944     24.90348061     26.36592802     26.24900110     25.96653492     26.31430050     19.54706142     26.37214866     26.20875748     26.22617336     26.32299438     25.01021405     25.99556417     26.28779473     25.60698463     26.28282968     26.37362535     26.33383145     24.92322444     26.32269566     25.98469699     18.44710992     25.51353450     26.29594508     26.28687936     26.29168035     24.74437080     26.08715114     26.35679996     25.57741540     26.14237691     26.32832662     26.34791777     25.06245387     26.26100559     26.35990481     26.27175489     26.31402117     26.09686466     26.33487620     26.31362815     26.29944228     26.06534760     26.34623595     26.36057569     26.37706060     26.26825455     26.36855294     17.27696334     26.00779081     26.05827965     26.33100891     26.32019638     25.66109494     16.71411652     25.97114340     26.40637290     26.11525309     26.27723338     26.30650185     26.33478794     25.19958341
      25.99425355     25.98034809     26.36731436     26.37214391     26.25334130     26.01475978     26.39190588     25.86878446     25.66163751     25.12601296     25.78609727     17.06292563     26.30800231     26.30429554     25.97530256     25.27069460     26.30162838     26.37627628     26.30511912     25.00928599     26.36857078     16.82415213     25.78316638     26.24593159     26.31604539     17.11812246     26.02441780     16.78195061     26.31652817     25.58505873     26.21608892     25.85513249     26.29995022     26.36803314     26.27850677     25.99097139     25.94410981     26.23527660     26.00176970     25.80514888     26.29924186     25.29261293     17.14598347     26.08125866     25.48716580     25.38083302     26.27980423     26.36777117     26.22040200     18.32649516     26.11422501     26.27534958     18.35360020     26.39231103     26.20181399     17.27656595     25.90235034     26.33554978     26.31206158     17.04572665     25.88248423     26.36548819     26.37440431     26.23226028     25.88638734     26.28511588     25.88594370     24.89205223     25.89168077     26.31022402     26.33014742     25.70771380     25.53178202     26.24703867     17.98160001     26.09447676     26.25209104     26.29552704     26.20936582     18.23973790     26.09573225     26.28565658     26.38453109     25.47310566     26.15512675     25.93062917     26.26235529     26.23525616     26.12797289     26.18190029     26.24333397     17.99473673     26.09093602     26.28656876     26.27682450     26.02755498     26.16675269     26.11167044     26.33040243     26.19923900     26.24249066     26.40727940     25.78638855     26.13152237     26.28324743     26.10023725     17.08708210     26.16958196     25.85187694     24.94134286     25.26073589     25.94278281     26.23133782     26.20406332     26.05604498     26.15018439     26.09769105     26.11826213     26.31556361     26.12361572     26.33931859     24.64002804     24.75865499     26.04087551     26.24869685     26.21350391     26.35084166     26.22367189     26.38600679     26.28858315     17.11616282     26.33807786     26.27622025     26.01100053     16.97831078     26.24272610     26.30178528     26.39443290     26.26157204     26.35559909     26.37584615     18.01139046     26.03555718     26.34841611     25.01850463     18.34830238     26.36112088     25.94284977     26.00094141     18.38052468     26.20288172     26.07609040     26.20877798     25.93511637     26.33024974     26.35774868     26.13073014     26.26659039     26.15430977     26.12414669     26.28923441     25.90539365     25.96209022     26.17749021     26.22936775     26.30896089     26.37970347     26.31607341     26.26104691     26.35897019     17.04233182     26.39439541     25.17333648     18.46816773     26.34692707     25.64282467     18.09944707     26.05685633     25.46641686     26.31442483     26.25445212     26.19480829     17.13764625     26.14933346     26.36626327     26.36093757     26.28729630     26.23656967     18.46192650     18.39595687     25.68499869     26.30572536     26.23748487     25.94359749     26.30705196     26.25990797     26.26650378     18.05194065     25.74223263     26.14474589
      26.30810288     25.25970474     25.90779191     26.27870171     26.03991927     26.38598720     26.36418210     25.82758265     26.18396730     26.36651688     26.33571224     26.29059271     26.23758601     26.30662087     26.27606847     26.19308468     18.23277349     16.72922711     26.35067481     26.37128975     26.39506996     25.96906001     26.14454658     16.91169006     26.22861545     26.29623417     26.33364860     26.01214502     25.47638365     24.24062866     26.32883376     26.36804412     25.21662055     26.31629520     26.26705968     18.50953385     26.31827099     25.93816582     25.77655008     18.01273681     17.89828920     26.34792654     25.91656899     26.11000841     16.99025155     25.31244002     26.32610602     26.20059147     24.76466801     25.82316585     26.19792623     26.34590945     26.31359253     26.03259983     25.85806082     25.99863628     26.25460143     26.29739850     16.81616103     24.73570708     25.81916031     25.28642419     26.34653012     25.79500530     26.36882914     26.27981056     26.39577545     18.46812203     26.38963188     26.32760442     25.92922187     26.32994985     18.00681497     26.05247469     25.68010473     26.12186096     26.27851740     25.61614354     26.19405862     26.15373038     25.18786560     25.16502284     26.28543576     25.92260903     26.15166566     26.27943786     18.46428070     26.39842052     25.64833170     26.36311648     26.27458836     26.13681445     18.01868553     25.11854139     18.07715996     26.34630713     25.98065049     26.28375012     25.99404728     26.29121445     26.09671711     26.36563772     17.99419067     26.19058087     24.72777971     26.30251007     26.36465929     26.29645237     26.26969378     17.18522163     26.14686791     26.38279922     26.39161541     26.39425618     24.70696381     26.21353896     26.34567287     26.25685356     18.09890155     26.13771616     18.28108194     26.35220047     25.60614031     16.96190337     24.95784889     26.32355029     25.98181579     26.22162717     26.03407226     26.06901367     25.08351585     25.72385175     25.98357465     26.03901388     26.19552660     26.24229224     24.99044696     24.74303671     25.03683669     25.88513520     25.92279730     26.32896081     26.16769663     25.46691493     26.25470231     26.22948187     26.36300267     26.33536369     26.17265391     25.43012204     26.14410622     18.18230015     26.12841250     24.63196243     26.38675315     24.77978190     26.24214689     26.26450272     26.21111246     26.02921558     26.38955634     26.25902132     18.13421092     18.27052827     25.99165943     17.04572439     26.23366905     26.04285654     18.26608947     26.24751953     26.32976318     26.35604154     26.31757742     25.24224115     25.14130750     26.32480454     26.32106268     24.42869344     26.20496583     25.91210985     26.32315836     26.24216219     26.36488698     25.88815773     26.18320260     24.71300553     18.48865805     26.38802236     25.90133074     26.24807937     26.22876453     26.30194275     25.93867695     26.35460548     26.02606192     26.39102129     26.34451595     26.27320259     25.97180142     26.31661667
      26.30595809     26.29584359     25.95455246     26.04929324     26.31665646     26.21623073     26.08956712     26.19251700     25.55882037     26.27765931     25.14498051     26.38950846     26.38234576     24.60162889     26.30887257     25.95251998     26.39270180     25.45525122     26.28377500     26.26391903     17.99814341     26.31085166     26.21655973     26.25999075     26.36147850     26.36519995     26.19872630     26.23508628     26.19813929     26.29369253     25.69295975     24.79558843     26.35116728     25.57922968     26.37733874     24.70496846     26.27088310     26.25024031     26.33200229     26.30034965     26.37432142     24.93287270     26.33300249     26.16834594     26.39507688     25.87879700     26.31321610     26.39208574     26.34639432     18.26038015     26.11959831     24.54398693     18.31832944     26.31237602     26.24995530     26.36269604     26.31083214     26.29065427     26.37389616     26.39502669     26.31463346     26.28786079     26.35725256     26.37163321     26.30833502     26.00491120     26.35538155     26.06653234     26.06407188     26.24943396     17.12617271     26.21881991     26.29649798     25.04714996     18.34914785     25.67065178     25.95976041     24.76668120     26.35517342     26.29637279     26.30917325     25.88868762     26.12309556     26.35166569     25.75152902     26.23617535     26.39416495     25.68745696     26.15435327     25.84185925     26.34086077     25.21608344     26.16274138     26.27325327     26.29141075     26.27903728     26.09465450     26.39143624     26.06025187     26.32026923     26.29629902     16.82098252     24.72860511     26.31528689     26.22153046     26.34382416     24.93609420     26.21246511     18.17283930     25.42534659     26.06375574     25.81482989     26.30610210     17.11403876     26.32994636     25.62108836     26.35881345     25.96948210     17.05133241     24.69912123     25.86630817     26.33993878     26.12546009     26.00608122     25.87744364     26.39343876     26.04236585     24.57858566     26.34204458     25.66788547     25.52896169     25.90813221     26.07950265     25.95335791     26.27536882     26.36484345     25.07350171     24.89585566     25.76714949     26.35964747     24.59277729     18.19940815     26.33588577     26.31904289     16.80981594     25.99640859     26.36409134     25.54724009     25.61470792     26.37171188     24.78379724     24.98749993     26.16437867     26.36866249     26.32530295     26.29463340     26.38144410     24.98682470     26.39562058     26.15131918     25.91730578     25.66412745     26.31319867     26.30086928     26.26250327     26.28552422     26.35203539     26.30541737     26.15941619     18.43144216     24.77712149     26.31767811     26.34960811     26.36653417     26.22338266     18.17024539     26.33206564     26.15586715     26.16142398     26.36615282     26.35497191     25.87973643     26.26169664     26.32993112     24.53477475     26.20620116     24.79996147     26.38890527     26.36260962     18.34621946     26.39147439     26.22744600     26.26727910     26.38026664     26.15644896     26.20276265     26.38368646     25.37627676     25.89518768     26.31530116
      26.39462678     26.34549772     26.36060961     26.20550035     24.99292232     26.22959632     26.29099443     26.26588265     26.06606854     26.32020386     26.22787135     26.27274930     26.25603858     17.05510808     26.04007985     25.96551672     26.23102259     26.25545078     26.38649202     26.31612794     24.97715210     26.31405757     24.80330248     26.31067373     25.94759429     25.80913373     25.10259433     25.95838308     26.23062294     26.38792938     26.38032820     26.19532000     26.29975070     26.26579035     26.23755507     25.15772760     26.29098272     26.17871981     25.98483987     26.31893438     17.13781841     25.52538846     18.23724669     25.09986794     26.35538856     18.42814801     25.88483007     25.67980333     26.18594031     26.38349781     25.54662608     17.96319894     25.97633722     26.17070198     26.30255813     26.35659209     26.15562824     26.23829392     26.35547409     26.37767479     26.37976316     26.19974363     26.33403332     18.47412581     26.32031080     26.31195361     26.04201205     26.24507113     24.99537229     25.66548625     18.36514492     25.07374381     26.34317685     25.56713491     26.16010079     26.20020348     26.24650702     26.37207872     26.35739179     25.89777060     26.35303111     16.77179857     26.27176272     25.63019671     26.27045517     17.11389916     26.17841238     26.28016296     26.39134537     18.22751600     26.32199707     26.02426345     25.48010867     26.22369944     26.26847595     26.30037239     26.03510218     26.26816195     26.34060085     25.99179367     24.79753279     26.08567466     26.21081818     25.86653868     26.25498648     26.28767127     26.32284521     26.32284021     25.71359965     26.23269296     26.31771091     26.31567720     25.36565163     26.34463323     26.31132934     26.01402357     26.34489733     25.65322100     26.28419823     26.30353234     26.32309361     24.62582638     26.04913257     26.33637675     25.62975097     26.38981482     26.25286293     26.24910876     25.84921359     26.28461424     26.33955457     26.33880606     26.38146567     26.35112067     26.33814091     24.78363728     26.15881808     25.97180771     26.09482635     26.14967455     26.32150716     26.01233959     25.84390816     26.37747164     26.25501108     26.04958542     24.72642505     26.03246855     26.05304357     26.12887881     26.39191899     24.76029613     26.18279824     24.74870103     25.92381131     25.98017836     18.28134224     16.76115183     25.79047060     26.37439123     24.92097931     26.26328516     26.35299130     26.24303944     25.90752278     18.40187785     26.00413408     26.34603587     26.25559918     26.31654616     25.76817289     26.32103885     26.13312139     18.48346972     18.45515117     26.04088309     26.22154974     26.28654964     24.78435134     26.17483762     26.20025046     26.31596930     18.45312707     26.23486679     25.78561822     26.27485153     26.27604692     26.30763163     26.31891647     25.84174345     25.91468300     25.93918480     26.30560209     26.33403104     26.25676095     26.21419955     26.21876032     24.93738869     26.03906383     26.27104797
      26.27249194     26.20302694     26.07267467     25.76299461     26.29136182     17.08226061     26.19556180     26.32819810     26.28034041     26.22648725     26.24715849     26.28215462     26.10158174     26.28196253     18.04653045     26.35561894     25.09938295     26.18541172     26.08353429     25.93654787     26.23444130     26.12272754     26.20706674     26.36637904     26.24867354     26.26976417     26.07120854     26.27083086     25.93246409     26.20521107     26.40789280     26.32198732     25.96045946     25.76674851     26.28992429     26.23371538     25.92281720     24.98013171     24.94563499     26.38580461     26.16212058     26.36121620     26.24020116     16.77311800     26.29002613     26.22472515     26.06927844     26.09026293     16.97379209     26.29548587     26.14292642     26.28985063     26.37824642     26.35164653     26.24098652     25.05935458     18.13787979     25.96421792     26.22711385     26.33200707     26.33307238     25.67590485     26.27977377     26.23503012     18.23396400     26.04041710     26.06625824     25.61089230     26.33811688     26.25729240     25.02153126     26.41157678     25.98853543     25.91245460     26.24637765     26.06892493     16.78827153     26.30728588     25.90018132     18.42659553     26.25136172     26.29141626     26.32256368     24.92432701     24.86328536     26.34202449     24.83188680     26.29494817     18.51920914     26.23716516     24.82208817     26.37099076     25.13129836     26.36885049     18.15777194     25.72210495     26.25815291     25.92070237     26.34913864     26.32094504     24.72369119     25.76085833     26.20762413     25.29889769     26.36210369     18.24672601     26.38379187     25.74767857     25.74075513     26.39025717     26.28664930     26.24780690     26.22687019     26.03443712     26.37466363     25.83327793     24.86313823     24.68244214     25.88646948     26.35515814     26.04563608     16.76344398     16.81422687     18.00747728     26.07175315     26.20171337     25.66106779     26.03773138     25.75867130     26.23391613     26.39460299     26.27722016     26.24231898     17.08329717     25.99581229     25.76957113     25.97415177     25.31982762     26.25311649     26.35744862     25.83874679     26.12982763     24.89395342     25.93224182     18.43846021     26.20679519     26.24675596     26.38643577     26.06952044     26.36736384     26.12177180     26.20369926     17.95226527     26.31791791     24.98895242     26.26754534     26.23935818     25.81364145     26.28059433     26.34973231     26.37269352     26.18385244     26.25660424     26.39454004     26.39972645     26.37362800     18.14729382     25.85928444     26.40944406     26.38084367     25.13339567     24.99653350     26.30343000     26.16067642     26.11298337     26.21724875     25.89364929     24.96623450     25.30781421     26.10208846     26.26574555     18.15608526     24.67424141     26.27890607     26.25645972     25.47008095     26.06047919     25.95860242     17.04880802     26.27066026     26.30327874     26.39132508     26.23807745     26.36180647     25.94265193     18.00667647     26.01736316     18.33678159     26.37544664     26.31387838
      25.83735573     26.26797252     26.26667662     26.09359948     26.21809481     26.26551674     16.75095623     26.26811665     18.27017964     26.25736837     26.17146628     26.29063451     26.20119253     26.28850489     26.31680804     25.70135350     26.38119607     26.00013174     26.14333647     24.69553041     25.83784979     26.31793328     26.30497142     18.05831914     19.23293014     26.14841739     26.30414294     26.28797669     26.26337841     26.33313838     25.57381177     26.17208209     25.86202617     26.35660771     26.31412242     26.35266015     26.35372181     26.32598250     26.26427828     26.33505544     17.14520653     26.19014898     26.07426509     26.32985321     26.32812084     26.05624456     26.09028276     26.04093279     26.24062193     26.18806604     25.85142894     26.15938829     26.26912502     26.34350468     25.94302997     25.70630323     26.39587096     26.37771716     26.31512593     26.25775866     26.23982428     18.48659220     26.31639379     26.32838256     26.25602361     26.38072074     26.32348764     26.32043839     25.81004557     25.99114082     26.21486254     26.07361166     26.33041320     26.22801733     26.38094026     26.21120245     25.06878754     26.03270331     17.12064812     26.32202454     25.54739247     26.05746833     26.15177062     26.38730720     16.97883405     26.30106812     26.16687298     26.13993878     16.61659355     26.32052683     26.14971209     26.38564397     26.02799119     26.21749039     26.19994978     26.28295339     25.92838142     26.39402563     26.27782325     17.87906238     26.08411007     26.35512824     26.40383434     26.33780409     26.02180931     26.39416374     26.28883393     26.37297297     26.16145430     25.53518653     26.10840205     26.23730623     26.17582865     25.69248341     23.02763354     25.97344264     26.14799699     24.90542851     25.40857164     26.36866122     25.15059762     18.26824033     26.10943954     26.39384183     26.29805610     26.28297990     25.75175337     16.80719139     26.23828477     25.56670984     26.37640075     26.31388908     18.36433864     25.90077837     26.27708772     24.94290020     26.31636637     26.18348540     26.37548455     26.04941434     25.88445273     26.29042608     26.28958364     26.11957313     26.28153117     26.26630242     26.15534464     26.31957652     26.33418925     26.38240380     26.22926542     24.52063476     18.28370703     25.88428867     26.08068207     26.28986728     26.25647810     26.41226314     18.26313150     26.28962451     24.73387133     25.61511022     26.17835212     25.72698748     25.02660688     26.39388178     26.38789310     26.12659048     26.31265666     26.26346831     26.12880574     26.27743843     26.10545378     25.96215490     26.25696437     26.33902786     25.92828888     26.39182093     24.91205606     26.04733718     26.07170272     26.26093790     26.39328716     26.20058842     26.29995070     26.24479783     18.27843985     25.63775441     26.31623907     26.29425222     26.26577068     25.95806274     24.61361937     25.76169650     26.38161866     25.64766552     26.31071292     24.92330809     26.25332187     18.14248017
      25.97125565     25.96413489     25.94231444     26.01363563     25.19171820     25.84493631     26.25892227     26.31094713     26.17922220     25.64039359     26.36789672     26.29584267     25.80692977     25.91349126     26.37754950     25.90881128     26.23232610     26.19645179     26.35462780     26.27112468     25.45856029     25.62580263     26.35930918     26.25240801     26.23381986     25.70082669     25.97534650     18.67419252     26.30707661     26.39309995     25.70659117     26.36720369     24.90289786     26.20088925     26.35768758     26.30686080     25.90505189     26.31406591     25.99108550     26.08856129     26.21692150     26.29892247     26.24083229     26.10220284     26.29233889     17.01114330     26.25813244     26.16835806     26.32218614     26.21054885     26.04095168     26.39201242     26.35693649     22.44744667     26.27218232     17.95809221     26.30109280     26.27672223     26.28445297     18.50175918     21.96435142     26.30672087     25.74002624     26.16763338     26.10835309     26.32902317     26.10166331     26.26542810     24.58116785     26.25279304     26.24253624     26.20192128     26.14331120     26.29986800     18.02147465     26.14505858     26.24239440     25.92878840     26.36040903     25.29861932     26.12900726     26.29684957     26.17576849     26.25422932     26.20694160     26.38798053     26.09645798     25.90236116     26.33732950     26.01675138     17.08576664     26.26949349     26.36078593     25.95341147     26.36344520     26.14802125     26.04097418     25.06218371     25.22465259     25.98699330     26.30788597     17.07887973     26.28770884     18.07335787     26.17125501     25.56195330     24.91890589     25.81522055     26.37583132     26.33576092     26.02413642     25.85528067     25.94795102     26.14446007     26.21657840     26.26551622     16.73812635     26.22911535     25.79293752     26.31244521     18.27603987     25.47658652     25.81936269     25.85172274     25.99654203     26.31108943     26.36670191     26.16975471     26.07180451     26.12480095     25.18317520     26.39062633     24.77628547     25.68522403     26.30364925     25.93888587     26.35218191     17.08456767     26.26090327     18.10037138     26.09024224     25.89686411     26.23842449     18.33856630     16.77734985     25.00616991     25.15505066     26.24851835     26.23353001     24.78194687     26.07428991     26.30187787     25.73947655     25.90022278     26.29503918     26.31700791     16.72612688     24.61408194     26.26463266     25.87066776     24.86407215     26.17104053     25.01790542     25.80439706     26.25907996     25.42788106     26.34236249     26.28236428     26.26784824     26.33771050     25.97247549     26.19130407     26.23730911     26.20162160     26.08042460     26.14662300     24.73065031     26.06272257     25.06423589     26.36484741     26.21776816     25.09377441     25.96194664     26.39536413     26.29010355     26.35408190     26.04269731     26.28278524     26.25416827     17.16901997     25.73038404     26.36326532     26.33560222     18.52390683     26.30712105     26.29160911     26.28722825     18.19883985     26.33816158     25.34516957
      26.29097160     26.16022147     26.20555997     26.01461692     25.85205511     16.71565011     26.29962730     26.16593565     26.38151715     24.74232426     26.28068085     26.31413464     25.99598004     25.92883818     26.39583111     26.35112149     26.17785615     26.16548400     24.87691394     26.15692495     26.32032207     26.40916423     26.14599812     25.61018076     26.38913034     24.56697989     26.25514094     25.81728735     26.03928335     26.33178980     25.65210687     26.34626863     26.29880921     26.39059767     26.13166768     26.38545677     16.82261263     18.35086929     26.28194467     26.35975404     26.34961612     26.19520495     26.23415059     26.31663931     26.39375004     24.62806371     25.02021021     26.29378322     26.22884529     26.19494731     25.44115420     26.28668554     26.14783464     26.35139085     26.05782539     25.04430733     16.97504388     25.87597016     25.69052677     26.22122794     26.32552451     26.24700311     26.22749572     26.01497763     26.14683413     26.36206525     26.15826548     26.32243277     26.04164369     25.24538971     25.22989477     25.66255779     26.28103354     26.31792072     26.37544147     26.29250522     25.94992815     26.31452141     26.28969673     26.28522567     26.31596665     26.38489378     25.01427626     26.02275507     26.18279928     26.34253651     25.84361576     18.38547849     24.89595267     26.14215702     26.24553365     26.21854779     25.92563552     26.21886878     25.89242676     26.17079038     26.30278230     25.46679755     26.37923981     26.39471956     26.29579634     26.25132826     26.03984365     18.15476627     18.52370945     24.85621653     26.35777417     26.29482960     26.17013681     26.27218389     26.36054201     26.13463113     26.25655421     26.34764816     26.11133660     26.08386161     25.77377362     26.18785073     25.82199219     26.24548192     26.28234990     26.21929882     26.09148934     25.67961574     26.37706484     26.13234020     26.11725552     26.15957501     26.35094195     25.67465785     26.33495714     26.34757917     26.27023181     26.21078984     18.11918784     26.24342999     25.79331863     26.23902001     25.87550834     26.38498185     26.20229941     26.11494977     26.29185053     25.06905621     26.31906241     26.30430194     25.93894556     26.27238405     26.35342233     25.54877430     24.66059957     26.22522745     26.04247462     26.34780551     26.26919178     18.49482215     26.25182352     26.28157082     26.01203129     26.32470257     25.88871098     26.28540081     26.27006821     26.27930236     26.23203704     25.69549369     16.78383671     18.21379578     24.70568376     25.64629449     25.74404704     26.05180875     26.24822916     17.14805244     26.18086183     26.31317091     26.38335411     26.36889894     26.33328247     16.97707216     25.98040427     26.25873485     26.39080301     26.31555324     26.20879156     25.95513488     26.29199443     26.27567566     16.96284340     24.91557781     25.57136674     26.37927944     26.31279205     26.36615955     26.17912523     26.32320879     26.00511347     18.14147773     25.92680337     26.16417412
      16.82287689     26.30997449     25.89180481     26.35508461     26.26848975     26.23507610     25.87322014     26.17185069     25.77356146     26.24658966     25.63720176     26.25359722     26.14787457     26.37097474     26.12353668     26.36826789     26.24822215     26.16732688     26.25377610     26.33833299     26.10600700     26.34796183     26.35558925     26.23490897     25.76234183     26.32701146     26.21338315     26.38938457     25.83846160     26.30169961     26.37602679     26.30918995     25.15301346     26.26205230     26.14719125     16.76127399     26.26621276     26.37531477     24.89291901     25.05631046     25.98689197     25.88364502     26.06936235     16.98144260     26.16937556     26.31770044     26.06731302     25.78207384     25.98255717     26.18040929     26.34621721     26.35140633     26.27402411     26.34144541     17.22355082     17.97165725     25.46879248     26.25189009     26.29592045     26.36843028     26.26757659     25.80336333     26.39359793     26.27677076     26.39219735     25.94852256     24.82935855     26.27373405     26.09316804     26.12591725     25.77082933     26.02896572     25.99845685     26.30118345     26.37763572     26.34546642     26.22990817     26.00850684     25.52940524     26.26572188     26.37542156     26.34794143     26.32359195     26.11065977     26.36648979     16.87733733     26.32755732     26.08353192     25.74803361     24.60939597     26.39259195     26.33853879     26.33319888     26.29869537     26.20133253     25.69036986     25.62529800     26.13748818     26.35655417     26.11984884     26.29883994     25.89913053     16.89053898     25.92364553     26.36366203     26.28960504     26.30626341     25.98430049     25.89783801     26.36143441     26.28839852     26.39383642     26.17117308     25.78808396     25.57147592     18.46840277     26.27205320     26.27277907     25.93967048     26.38471394     17.72338228     26.14915033     25.95609750     26.26567502     26.31974218     26.32429933     25.68755027     25.07575833     26.27808444     26.36033836     26.33929855     26.20348018     25.99063175     26.37372317     25.89761838     26.16557593     26.25454674     26.12559096     26.33981131     25.85987558     26.17050516     26.25432822     26.16861795     26.28064537     26.34198466     26.29466514     26.36532820     25.90736688     26.08744662     25.44633729     26.33119829     26.02483822     26.22932028     26.26610516     26.34626393     26.28053989     26.32215437     26.36624889     26.28103308     24.12252622     25.95423102     26.27000340     24.72782301     26.18216779     26.13950591     26.20364636     26.21088355     25.63804384     26.19863032     26.13640481     18.00606770     26.31274774     25.12212954     24.76776247     26.37012519     25.78206793     26.08631093     26.35103723     26.01802957     26.16380660     26.07172249     26.02159402     18.08173876     26.24281037     26.32849088     26.22776682     17.14155678     26.37677454     26.28573398     26.35358963     26.28386610     25.58925077     26.02820124     24.63575243     26.36621959     26.37333230     26.30794011     26.38077927     26.31149011     26.19317359
      25.96884319     26.00267192     16.81958353     26.32940657     18.20491342     26.28740386     26.26863664     16.82145459     26.21439654     26.36864945     26.04657564     25.88567119     26.25082841     23.62257882     26.18772016     26.09508696     25.20392575     18.09694987     26.24226713     26.35481241     26.38690768     26.27983065     26.10225148     26.30774935     26.30994623     26.25220579     18.23122404     26.24989316     26.23751869     26.20086427     26.36030444     26.33057097     26.34864207     18.53723262     26.39216953     26.38697098     26.09248005     26.37920847     26.26494468     26.28022726     25.33180866     25.94473853     18.03976556     17.02203221     26.15342191     26.28367450     26.31626653     26.35235959     25.91894119     25.94324667     18.21908991     26.34509694     26.32845117     26.29676033     25.57386464     17.14531678     26.38607784     17.22790039     25.91227453     26.17751759     25.79592137     26.36396555     26.39359572     26.24569562     26.29171374     26.23084936     25.31882177     26.11680282     26.05338810     16.98552429     26.19615914     26.27961250     26.28093330     25.84083676     26.33525427     26.26793693     26.10855886     17.05797183     26.21221708     25.16912440     25.95168655     26.04891549     26.26480143     26.17402448     26.35920651     26.21057995     25.90542421     26.31808838     26.34494834     26.39215899     25.23490541     26.33333144     25.88872067     17.01870096     26.19978176     25.82804764     24.77532481     26.30521263     26.35526425     26.28564934     26.26949822     25.54567688     25.88741508     26.26553106     25.34097062     26.26971394     26.26918196     18.02111045     25.98160677     26.14656920     25.99715344     26.27789367     25.05043451     24.56109005     26.26682812     25.89585564     25.85504608     26.02855586     26.11323211     26.09880325     25.68802802     26.36930837     26.16295677     18.04624141     17.10922956     25.84926681     26.33312864     26.05258472     26.12885012     25.39074894     26.31621903     26.01191078     25.84267532     26.00272014     26.23532058     25.02896442     26.26778502     25.98487960     26.27928843     26.04930434     26.37498769     24.99331195     26.23388833     25.58134169     26.29065022     18.51210367     26.32498879     26.05651882     26.32765221     26.17093672     26.27082921     25.67489543     26.27222058     26.36480117     16.77790111     25.93320492     26.25834372     25.53003112     26.26371126     25.90951356     26.11826569     25.99461006     26.26859057     26.20885182     26.28039000     25.89335092     26.31054091     26.31040378     26.02430215     25.60243677     26.34931554     26.11776794     26.35240852     26.17636114     26.33922892     26.24491695     26.28006778     25.98281613     26.25068334     26.31177425     26.14797085     18.09794891     26.30674686     26.04454862     26.20041983     25.83829529     19.02202336     25.93868471     26.05160971     26.14291551     25.29379558     18.08595379     26.04373792     25.67317542     26.29421045     26.24189134     25.66677578     26.16601017     26.03403698     26.06659546
      25.36990647     26.35361736     26.25471729     26.22052608     26.37195126     26.28977378     25.85677870     26.34944224     18.02395462     25.96924754     26.25102579     26.16380253     25.68764243     24.80066858     25.00513202     25.10027684     26.38581672     18.46697104     25.75821928     26.28817298     26.02266967     17.26034666     26.37970845     25.84415048     26.15415244     26.29694917     24.89325742     24.94724380     26.25580596     25.97881900     18.00466935     26.17095348     25.26994079     26.26296391     26.39323241     26.00578867     25.99688564     26.31614350     26.37712758     26.33728734     24.82999041     26.27942985     25.08969106     24.96548538     18.44368714     26.32980591     18.48790344     25.99927508     26.35534402     26.35706402     26.22712794     18.44199468     25.72834395     26.30079094     26.27671269     26.23144538     26.13421036     25.08480274     26.24004015     26.19714146     18.51442250     25.04475059     18.23091688     26.27891972     18.40126282     26.19517854     26.34020540     26.32341621     24.94502432     26.38114975     26.34445658     26.34589140     26.30201742     26.27028007     25.98772296     26.31953462     26.03859687     26.11736881     26.33297629     26.23136034     26.35850666     24.87406997     26.37683866     26.32114366     26.35273631     26.35887956     26.31791908     26.26638735     25.76703524     18.48307170     26.22261080     26.28559994     26.31685770     26.34109786     16.93263040     26.37130857     26.28708729     26.15119865     26.04744889     25.96320480     26.20025578     26.12897832     26.07984677     25.67156571     26.00632201     26.39315311     26.39340513     26.07981893     26.30224059     26.26929539     26.32729781     26.39046532     26.12588497     25.17811549     26.11415353     26.32266448     26.29449369     26.18125445     26.35463606     26.19291550     26.37704865     26.31799781     26.01254257     18.50316277     26.17730066     26.34845450     25.70433392     16.71913470     26.25846793     26.37671444     26.36059174     26.20761732     25.58645623     26.29306854     26.20793485     25.98719186     26.35262668     26.14001046     26.32516467     26.25705862     25.93444198     26.33511255     26.31616284     26.05887094     26.24606157     26.16709926     26.36825742     25.91588416     25.11732833     24.63436708     25.90114192     26.27987012     26.23997976     24.91172344     26.25819838     26.13391959     26.01956727     26.28377952     24.91461105     25.93497179     26.39418472     26.14225296     26.10751660     17.96347500     26.10278887     26.29740308     26.30578933     26.25937921     26.12285048     25.94525234     26.39486501     25.94131251     26.31242161     25.14307417     26.39011891     25.99777991     26.31664269     26.38235566     26.28437053     17.06918562     24.98419749     26.30051671     25.84743249     25.78357546     25.89348358     26.18825730     26.04019352     26.12962061     26.23022071     25.63392215     26.38421649     26.27757613     26.00161862     26.15598906     26.38961050     25.92561773     25.92042158     26.08706297     26.21039757     26.36320664
      26.38567710     26.39182887     26.38679776     26.38168592     26.38519091     25.66489454     25.76250490     26.35486631     26.29772972     26.28283370     26.29180518     25.50739693     16.77242542     26.32264057     25.94069166     26.27411673     26.32239996     26.31310844     26.30005369     26.30199835     25.38382501     26.02411822     25.83968901     26.38971122     26.36487395     26.01550370     24.97047475     26.36727027     17.11224283     24.98276377     25.62756568     26.04890351     24.93408850     26.28164961     19.57676056     25.65314244     25.95404054     26.27617225     26.27655253     26.07437296     26.06079442     26.29454134     26.33318179     25.88816016     26.15933632     26.16655353     26.34911272     26.23191010     18.19624049     26.36083712     26.30460358     26.39329872     26.26989571     26.27235531     25.39062691     26.28539655     26.03148358     18.47441692     25.90010058     26.38749167     16.78815520     25.12338537     26.17824830     25.54250897     26.37590787     26.08665829     18.06561377     24.77414438     25.52387516     26.21761724     26.27345461     26.38993011     26.14209286     26.17541794     24.58501713     26.26271735     25.85064868     26.20406633     25.86770971     26.19033314     26.31193358     26.15980760     25.63861654     25.95311562     25.90345763     25.99242030     26.34397776     26.36287395     26.27290086     24.78674213     26.16367297     26.39700152     24.73003114     26.35513400     25.83670786     25.99828149     26.34521919     26.18093580     25.75980921     25.03394482     26.13094154     24.44959439     26.35990846     26.28248745     25.93403064     26.16155098     25.37647218     25.62331692     26.12840212     26.35725632     26.13724263     26.41260300     25.90759761     24.65210122     25.68978116     18.36898107     24.82299494     26.07918751     26.35985161     25.88029867     26.26484370     24.98627494     26.09494722     25.85196975     26.38739791     26.32825011     26.11083708     16.78225546     26.37630712     25.25047652     26.12117955     26.34326956     26.32498808     25.93280492     26.36229601     24.90240191     25.03359431     26.27501068     26.17024067     24.77754691     26.21318583     26.35086366     26.14926800     25.65953506     25.98775845     26.29792584     26.17059444     26.35538962     25.83208549     26.18566255     26.29967267     25.95118180     26.08931493     26.13776857     25.98147896     26.26145751     26.02825247     26.29144059     26.39429889     26.32223646     26.14455330     26.01026658     26.39318171     26.30282684     26.05951454     26.32065362     26.38063110     26.07555621     26.23118822     26.28863633     26.25051575     26.27169415     26.38241135     26.30174911     26.31713047     26.17796588     18.32933739     26.00141462     26.22269064     17.01137824     26.37998058     18.18365768     26.39834254     25.68161268     18.07319924     25.96753461     24.62416643     26.34882020     26.38313855     26.30799340     25.56532244     26.32978376     16.98331093     26.28708971     26.20099524     26.33051525     16.82428611     26.36938307     26.29855301     25.75631134
      26.27029907     26.32331928     26.26899963     26.31939930     17.03146803     17.13755207     24.50924916     26.29321347     26.08943485     18.02124442     26.31114409     26.33499471     26.09757757     26.16893313     26.39179968     26.38864338     26.30666289     25.54953424     26.02036365     26.29882751     25.45765641     26.09688727     25.60093438     25.57294968     18.29043232     26.30205331     26.16844855     26.37106685     26.37941889     26.27847345     25.19489440     26.26011666     24.90221872     26.28212912     25.08751415     24.89220283     25.97853568     26.15207497     16.76862756     25.40165636     26.38737320     26.20167495     26.04861246     26.20585864     26.39376734     26.35939061     26.39660309     26.12461691     25.89768688     24.95827578     24.73760190     26.27076214     26.26166006     25.79067004     26.25419971     26.39420096     25.82859808     26.30752281     26.14143430     26.08717487     26.11720359     26.23482089     26.28859055     26.18996172     26.32477574     26.05746817     26.34240374     18.05710519     26.36479201     25.92316984     26.27492321     26.26411454     26.37331633     26.30843435     26.33336435     26.38911150     18.14727276     18.08070690     26.38662078     25.59119246     25.87617885     26.27816509     26.25082032     25.03301643     25.99979950     25.71411912     25.99005750     25.92590801     26.32705491     26.08692240     26.32041590     26.07854265     26.39515394     26.34697542     25.95769180     16.77268934     26.13361571     26.25837679     25.97728933     26.29419900     26.27176473     26.24914607     18.15794078     26.24987447     25.85993185     26.25957664     26.27051367     25.70085015     26.38427799     26.24372471     26.25427268     26.18259727     26.27014474     26.32758469     26.37000774     26.34097138     26.27885101     26.30984920     26.30121877     24.58746646     26.07592154     26.38822483     26.27351907     26.38724064     26.07036524     26.35716973     26.28818957     26.09973394     26.37589638     26.18005667     26.15378341     16.74409158     26.32978474     26.37966181     26.34149929     25.92533511     25.73043087     26.10539940     26.15627874     26.34672949     26.30390653     26.28538747     26.30537222     25.66171858     26.33347993     18.37169242     26.27786393     25.04954127     26.14474980     26.37643054     26.37328341     26.26739906     26.04903606     26.36147175     18.48236425     25.58550506     26.36881427     18.31921748     25.61815503     24.78294050     26.25766531     26.14502684     26.26843718     26.17131382     26.03018895     25.84762050     26.19966942     16.72337501     26.08170918     26.18272988     26.13001668     24.85261568     25.39494091     16.77726505     25.63686181     26.26404761     24.98682991     25.95847371     26.15471869     26.36013191     26.20833535     25.19821851     26.36940214     26.27230664     24.97256566     26.33502402     26.30586204     26.38199154     18.23682304     26.23307707     24.50801130     26.39226035     26.37059846     26.25209540     16.81373313     26.34333402     26.29873476     26.37519213     26.16769087     26.28846411
      25.87810017     26.38145336     26.26587611     25.67331260     24.63817207     26.30124791     25.92542818     26.23679238     26.17742808     26.32181040     26.04785535     26.30435869     26.36802328     26.39422858     26.25182509     25.74366821     26.31143597     26.28483275     25.77996802     17.96448003     25.67490771     26.02145154     26.19699439     18.13177951     26.31974940     26.23281758     26.30756062     24.61100004     26.30353565     17.09013443     25.10851756     26.31578722     26.27316619     26.36451289     26.36692412     26.23309139     26.38454320     26.36339993     25.51534125     26.26617530     26.31520559     26.02998279     26.26093745     26.32625814     26.30258162     25.37327700     25.99017704     26.34017270     26.02773053     26.31234738     26.15015249     26.26939447     26.35535838     26.34613382     26.37197598     24.56922358     25.79060403     25.67300564     25.40299571     26.39693968     25.96431712     26.36826035     26.17766605     26.24097855     26.37245173     25.06345294     24.95765780     26.32342971     26.29521469     26.38671029     16.70888010     26.09139144     25.77714477     26.35163657     26.36938771     26.39157947     25.89318264     26.28105439     25.86730011     26.29824081     18.51934187     25.41211745     26.38306440     26.27092403     17.12325076     26.36390188     26.26972761     26.21527735     18.27538812     25.90566866     26.32830641     26.39522648     25.79085101     26.35696521     25.16279675     24.87179670     26.32040903     26.06014478     26.26913973     26.23749839     25.88794066     25.67273393     26.12802884     26.38334450     26.35833251     26.31205979     26.38161955     25.83343009     24.63111781     26.31611524     26.35688804     26.28122185     25.62055370     25.69946617     26.28651754     26.18114531     26.34985048     18.48764691     26.20837434     25.18628679     18.28288162     25.86848464     25.65948352     18.05742963     26.26278697     26.29905664     26.28200771     26.14175750     26.30462482     26.19094053     26.32458008     26.35689561     26.03379483     26.32842649     26.37692431     26.33691322     26.37006426     26.10091528     26.36024706     26.01554084     26.00793235     25.96246781     26.29846094     26.35524706     26.09950548     18.50094136     26.34655955     26.26900400     26.31159291     24.60050222     25.89436648     26.38687920     26.36252995     18.14621705     26.16457456     26.37205676     26.32788125     26.36779589     26.36738719     26.28917046     26.31559501     26.21264158     26.35018637     25.96435868     26.25339173     26.08284122     25.91573327     25.99181817     26.21073840     26.38888127     26.29074330     26.32193441     26.23295297     18.19922943     26.00541691     26.37103226     26.06785498     26.20488269     17.18985052     17.08470273     26.37944566     26.25527787     25.68400176     24.71049101     26.25742548     26.15263838     26.22010740     25.96578023     26.16781075     26.21002349     26.30456926     26.25242529     24.93995030     26.39494002     26.32958537     26.39412712     26.24650427     26.32968022     26.23713149     25.38670510
      26.27829315     26.15837715     26.39406678     26.36171796     26.18517987     26.18690414     25.67476654     18.23893177     26.31665915     25.96141011     25.18047791     26.39494484     26.28124330     25.55057099     26.04561289     26.25604134     18.31512642     26.39490018     26.05231614     26.04634350     26.23526296     25.95528366     16.71087631     26.24466854     26.34827837     26.04686184     26.14993330     26.37785052     18.07301068     25.57157703     18.49286355     26.36315830     25.69209329     25.76679169     26.24982680     26.30217310     26.38354639     25.93048017     18.24301386     25.82377626     26.19477729     26.12322416     26.03412724     26.38131012     26.27984782     26.33378710     26.15179476     25.84577771     26.09548702     25.91489239     25.67616775     18.19575339     26.34115565     26.27694040     26.32601090     26.21581771     26.19604089     26.26843710     26.14531052     18.08060686     26.39441268     26.09027590     18.46738164     18.51776195     26.38150647     25.93606851     18.27313693     26.27324504     26.25706722     26.01469384     24.63903777     26.28832954     26.40395593     26.08335371     25.07260336     26.20505878     26.23948241     26.03744564     26.15081148     24.95140361     24.87328588     25.91359843     26.26288651     26.20921091     26.25839283     26.27245394     25.94158836     24.66450588     25.70591261     26.29529858     26.19140559     25.15261082     26.26230954     26.34308779     26.29514218     26.16476686     25.76621872     26.14333584     26.36008506     25.93028224     25.96150955     26.10232224     18.62570714     25.90594686     25.86509661     26.14421343     17.95643561     16.69457216     26.06168110     26.07320289     26.22882189     25.43546734     26.31797218     26.25519481     26.39027413     26.08486398     26.19860104     25.70306981     26.07391888     24.75692887     16.89943849     26.24293195     25.89323368     26.18124786     26.01676817     26.27152600     26.26293499     26.32259465     26.36102722     26.07593220     16.83675255     18.18813499     25.71309354     25.89673567     25.96606186     26.15994059     26.28476773     25.55749200     26.07001108     26.25079755     26.10487848     26.30214617     26.32057691     26.26369264     25.00800447     26.39153694     26.25699485     26.22044184     18.29975715     26.32216057     26.35217182     25.96870814     26.35127349     24.87715193     26.14388499     25.95377717     26.09664639     26.22199968     26.28378335     26.17214353     17.15703518     25.91391311     26.04466102     25.97932624     24.48857590     25.64664811     26.22415456     26.25016069     25.68547417     26.24382465     26.26561343     26.32977174     26.36661842     25.58485333     18.25371077     26.15745979     26.13751285     26.39290253     26.38206920     18.46582612     25.79263189     26.31576706     26.30271354     26.26342607     26.30186258     26.32016512     25.95673738     26.38424785     26.10976448     24.63337581     25.91235327     24.98217783     26.39362476     26.12637034     26.30401060     25.94201791     26.26905293     16.74988582     26.28081198     24.72562654
      26.05260169     26.24482913     25.97681989     26.25203437     26.30705512     25.88880308     26.09097948     26.26803362     26.38607274     17.21726186     25.59795238     18.01773691     26.28841533     26.26080382     26.37418513     26.01684340     26.26385283     25.56695520     25.27618239     26.28462380     26.10326670     25.89711026     26.12107329     25.87771022     25.62876786     17.08517885     26.30425395     26.13170052     26.23740159     26.20668421     25.11224046     26.14285438     26.36822269     26.24093047     26.39709715     26.32101955     25.66144887     25.95079562     18.27695185     25.90490992     16.83061665     26.27716654     26.37432844     25.13189699     25.04428342     25.86211466     26.24293022     26.34695270     26.31565421     25.35605561     25.86684954     18.49430596     26.14064068     26.21444297     18.46039793     26.02647285     26.32335499     26.11321217     25.97549999     26.04854271     26.31214947     26.09036635     25.62455579     23.49665299     26.31073480     26.26630016     16.83021305     26.27380198     18.47188113     18.15511210     18.37884226     26.27512147     24.99006422     26.23723036     26.14246562     25.55332213     25.44245846     26.37252278     26.35884070     26.26876134     26.28294093     18.51606601     26.11781444     18.52569090     26.29738525     26.38807830     26.20400575     26.08410034     26.34222491     26.19628742     26.33230275     17.91211175     18.42809532     25.75011020     26.13511202     26.00860926     26.39082057     25.90127675     26.35861028     26.05692640     26.39105380     26.31076768     26.15249243     26.36800787     26.26100544     25.29828128     26.30682131     25.70181403     25.12995127     25.76080648     26.33392856     25.66453505     26.34516163     24.93478875     26.20184410     26.40572312     25.86133098     26.15791054     26.37434890     26.35304905     18.37965006     26.26863741     26.26075214     26.35670433     26.19104204     25.52397443     26.03874131     24.90214906     25.91765336     26.30465932     26.33526125     25.47677773     26.22854506     26.12489204     25.94380555     25.09438772     25.55676881     26.26141497     18.50836048     24.59360960     26.24681448     25.68174073     18.25914128     26.26944396     18.18590584     18.23269931     16.77764900     26.34569347     26.26682923     26.07612206     24.76368141     26.17739918     25.99722465     26.25487467     26.17095919     26.26792753     18.08140847     26.23150306     25.52746754     25.57835418     18.38900357     25.85234849     26.32379566     25.33195156     26.31862110     25.66548064     26.37201722     26.29405628     24.58999369     26.30096805     26.27926671     26.16204525     25.04120655     26.26279839     26.18404157     25.62015597     26.26515977     26.26916003     26.02670117     25.69231237     26.20882099     26.32501933     26.20413739     25.87624443     25.88971226     26.33323968     26.09895262     25.64368051     26.30517457     25.67167324     26.22944460     26.04569661     25.97427495     26.02223351     25.81465803     18.28778299     26.33526082     25.90058422     25.80592174     26.01153989
      26.05188048     26.16374181     26.36098543     26.22489799     25.88234645     26.34053901     26.38412763     26.29956071     16.95924331     17.08271136     26.33480446     26.23951665     26.24442091     25.89823607     25.93784796     26.11557868     16.67668497     24.67387085     26.38889499     24.94967681     26.21989596     26.20410967     26.38093491     26.28362720     26.01066549     26.38340916     26.12209295     18.50293216     25.97172254     18.14624552     26.32353864     18.44805691     25.62881603     18.47227970     24.98372395     26.27808485     25.98812550     25.83507379     26.23567376     26.18239608     25.98590547     26.35753524     26.21701854     26.16714166     25.22523682     26.36619498     25.94863702     16.69974540     18.09923708     25.89991326     25.97390365     26.31117285     26.10974280     25.68716977     26.33179524     18.24380828     26.26733421     16.77973977     26.40043780     26.26933974     25.68024178     26.15768430     26.07855235     26.07542064     26.31858387     25.88507736     26.32127812     25.98409961     26.34708579     25.73900810     26.35917022     26.12894980     17.16408763     26.11473190     26.28505826     26.17868926     26.25834460     26.14338344     25.19215731     25.65935901     25.97833256     26.01574483     26.14936274     26.35759839     26.26008873     25.98832654     26.30766738     17.85396339     24.99774191     26.33503088     26.34038012     25.92507249     26.36913973     25.92241127     26.18643250     26.06698726     26.00163236     18.17861355     26.14241188     25.61587777     25.34551719     26.06136813     26.24822753     25.90014800     26.38401905     18.17539697     26.24807468     25.70903419     25.87597007     26.34591347     26.28731589     24.91473207     25.44137544     26.14586658     26.26762182     26.39370139     26.07389453     18.49106788     26.26785966     26.26846414     26.21106557     26.32862166     26.34529076     26.39395604     25.46158361     26.16162016     26.17989400     26.09211264     26.37837451     26.18241204     26.26814966     26.02211408     26.31856835     25.01015119     25.90977426     18.09902361     26.32277904     26.37819476     25.65155448     26.38386689     26.19709587     16.77213807     25.95673680     25.68634815     26.36107964     26.39017506     26.27517443     26.25748090     26.23290778     26.27938770     26.16386401     26.07871687     16.96429814     16.82286647     26.19845657     26.30994532     18.03574866     26.09016387     24.86652046     25.62940940     26.24062470     26.22182251     26.32471170     26.16105347     26.11948505     26.22937291     25.01046732     25.81328758     26.37399880     26.09827257     26.13934869     26.24641566     25.92492800     26.34405285     18.20301069     26.37863809     25.50732076     25.01219875     26.33779280     26.36523968     26.35097793     26.37483146     26.04935536     26.29665684     16.82519240     25.93058730     26.33832113     26.21292130     26.21819066     26.35305225     26.26308524     17.09057284     25.84520995     18.22570644     26.25054643     25.99877531     25.98765347     24.59896446     18.05384668     26.36447761
      26.24119605     26.22294943     25.68064265     26.32163830     26.27197461     26.36885056     25.94543331     26.39395256     26.25912691     26.31481605     26.12493540     26.39356272     26.36739934     25.87107984     26.26882282     25.35314971     18.25422379     26.27257529     26.13159195     26.36705801     25.99780103     26.05696390     26.09461552     25.91333090     26.25682735     26.30014787     26.05168732     16.76806587     26.36279031     18.47897127     26.16202692     26.30634601     26.15792479     26.37789860     26.26428798     22.04421984     25.69123525     26.08741134     26.31286572     26.34313799     16.72665728     25.86698740     16.90451782     26.25080492     26.07419483     26.16987250     26.36914060     26.27394705     26.29730684     26.35529718     26.15044575     25.72594604     25.46058538     25.61958139     26.36819243     26.39398786     26.12839340     26.33955317     24.61523359     26.30862723     26.34629423     25.96344578     25.27169826     25.90323726     26.28246433     26.32994294     25.86650745     26.00394425     26.26624934     16.78312443     25.07687997     26.39407800     26.38788802     26.25924718     25.93324533     26.34361576     25.19210612     26.17305778     25.96418088     26.09890631     26.26443616     25.91051314     26.01550107     26.27296607     26.36858909     26.13707244     26.31553825     25.62835471     16.71001791     26.26006516     26.19547852     26.30172716     26.20069168     24.93578074     26.14868821     25.67240138     24.85707317     25.58963069     25.55456878     26.38441116     17.08615886     25.93130202     26.25163020     26.29184053     18.47855797     26.36272683     26.39375504     26.36684143     18.54368622     26.32232737     26.25192987     25.56618027     26.33719329     26.38617684     18.49527910     25.94413605     26.18841086     17.02491821     26.20703359     26.33900651     18.30295928     26.33966274     24.98084615     17.98162766     25.25919617     26.00768846     26.41067717     26.03828880     26.04077599     25.92390157     18.35538287     26.28451228     26.39010624     26.34532516     26.28286595     26.27237853     18.24762407     25.81871157     26.26961746     25.96711379     26.07797447     26.38456237     26.30783976     26.39066149     25.91845009     26.35112938     26.15983055     25.83934614     24.79129082     26.35251808     26.32318519     26.36951426     26.34713653     25.88730860     26.24116475     25.87765131     26.10099737     26.37470526     26.08670167     26.04295319     26.26380635     26.21431627     25.40120536     26.13622092     26.36797185     26.21290540     26.35990584     26.07109677     25.83641429     26.09121170     26.30839769     26.28040613     18.34867851     24.71507166     26.29140670     26.24352604     25.94517806     26.27260321     26.39262347     26.21106919     26.00347487     26.33114651     26.31335135     25.33002996     26.18599204     26.32701890     26.28734269     26.24391484     26.30065790     26.28364251     26.21250802     25.96532678     25.92834024     26.25263776     16.78216899     25.54456281     26.34813088     26.25552474     17.99386938     26.30350595
      26.32542027     16.71349070     26.31263917     24.99427853     26.16922813     26.22258593     26.26218474     25.56630254     26.32562880     26.01892037     25.06876938     18.12370777     26.28695900     26.28733096     26.34883815     26.25997175     26.36377324     25.89560555     26.37068777     26.38954488     25.91736615     26.39982661     25.94217663     26.08113090     25.91957652     26.26430127     26.22669044     25.05926311     26.31404609     26.36823459     17.07772428     25.20525718     26.05278511     25.83893993     26.34799736     26.36361752     26.25537301     26.37079552     26.24976034     25.88631638     25.82494463     26.31113026     26.28041101     16.99106942     18.31631890     26.03722220     26.31552238     26.26932159     18.49777869     26.25731162     25.67335774     25.90588313     17.10850215     26.29434739     18.59088565     18.23388649     25.34402606     18.42200529     25.94345229     26.31191556     25.94756589     26.39221262     26.23749870     26.30717737     26.29931619     25.92361857     26.29776395     24.45610315     25.10710681     25.01137747     26.34401649     26.24621852     26.38178962     26.29680448     18.37009256     26.05796156     26.13767228     18.21971216     26.31725016     25.74618394     26.24605910     26.27314040     26.22882671     25.98517833     26.01025315     25.72467015     24.77374010     17.10738328     26.22713678     26.29290144     26.30145353     25.91363181     18.00922296     26.03578903     26.27955871     18.54210597     26.25518715     25.96428832     18.50904380     25.94107045     26.10752506     26.37665142     26.03611911     26.00761040     25.86140119     26.21020888     26.25333971     26.37612732     26.29065027     25.25123132     26.14761942     26.22796820     26.29494351     16.75746157     26.27612112     26.29530732     25.12559215     25.83989153     18.46401795     26.02290783     26.37863356     17.22233458     25.99120672     26.15521007     26.30463049     26.31689498     26.29484841     26.34747133     25.35592535     17.90569474     26.27578745     26.26355951     25.74910588     26.35346831     26.26475734     18.11848890     26.20680305     26.23651819     26.33691661     26.29806949     25.86498957     26.38649312     18.06018483     25.90342124     26.13310481     25.48924255     26.37279420     26.25970042     26.35864867     26.29202682     26.38416901     26.16089859     26.27705421     24.61118743     26.20575099     26.16414674     25.92181969     26.25771086     17.05540282     26.28878042     26.29889376     26.03787202     26.11042668     18.07249217     26.10786544     26.37957477     26.23585186     18.45951531     26.08996814     26.35662104     25.24114183     17.16690812     26.31612083     25.58885828     25.87032811     26.19017020     24.98836968     26.28846108     26.16220556     26.21257349     26.16784367     26.22783587     25.98792094     26.00533648     24.68830997     26.23754857     26.26087573     26.24438814     17.00513095     26.22553985     25.53526582     26.30583074     26.14541156     25.85102757     26.27047503     25.48649471     22.58124508     26.26639847     24.76920158     26.37345074
      26.17073110     24.79822741     26.39123613     25.77485005     25.64222044     26.36341086     26.38502085     24.19698978     26.38132234     18.51709248     26.34048040     25.96017504     26.14664549     25.86352444     26.36513096     26.27261225     26.17815097     26.23118039     26.31999221     25.55490014     25.91031432     26.29241952     26.21186860     17.00933160     26.19567999     18.38884252     26.26965087     26.26774549     25.62566323     26.35225815     26.37245464     24.85254576     26.10280254     26.00033875     26.06264683     24.88598599     25.80208776     26.32070968     26.33027665     26.10175594     18.12762977     26.15365512     26.35915328     25.64804421     26.37742370     26.28156572     25.97953000     25.66463504     26.24049224     26.36254231     25.91853140     25.91421816     26.34406309     25.68101805     25.55393270     25.41543962     26.26711784     26.17043298     26.10139906     18.26767261     26.12627380     26.13625529     26.08282453     16.90682036     26.27798113     26.06973645     26.10664125     26.29885622     25.84143222     26.12305973     18.42564779     17.96850113     17.93063493     18.28187942     26.24785405     26.36374344     25.85707775     25.81188053     26.03770782     25.40243155     26.07209701     26.27568386     26.18419691     26.37092790     26.35675701     24.95205719     26.13400259     24.58348210     24.76217824     26.27305762     26.26337180     26.01699504     24.94540379     16.81846762     26.36335780     26.22918065     26.34870327     18.51215729     26.37056041     26.13104482     25.09912168     25.94887571     26.35975304     26.34079036     16.78061491     25.95986979     26.20134572     25.80277214     26.37652324     25.67311308     26.29419433     25.60365212     26.39073834     26.23997632     26.31573206     25.18321369     26.37386924     26.40664625     26.26082655     26.10970862     25.65510691     18.21680538     26.39145149     25.96198872     26.22128491     26.36688801     26.27655148     24.77664005     18.38515404     26.29545876     26.12897260     17.05464905     26.17770146     26.39022845     26.29294306     26.38542102     26.26860624     25.69521240     26.23668510     17.09616692     26.26148127     25.91682084     26.37065440     26.31631401     26.31754450     26.13350109     26.36430180     25.77536213     18.35370489     26.34473206     25.13833714     25.92976890     25.97034265     26.35958255     26.26832707     26.05871977     26.09140156     26.36411966     25.65033261     26.23063573     26.28714527     26.21805924     26.20171988     25.93257205     26.33522995     26.01964231     24.85856215     26.33266694     26.11242198     25.95424221     18.45452266     26.29396642     26.39149403     26.22680791     25.25360524     26.37374177     26.32681953     26.12106496     26.20413421     26.23393161     25.90536074     26.18603778     24.97612068     26.21465934     26.39202431     26.31655584     26.29298971     26.18871901     18.07934111     26.15660320     24.60186422     25.99490719     26.25868589     26.10583533     26.32478312     26.26541210     26.38751422     26.33577948     25.18693282     25.69258178
      26.05690895     18.21995736     26.19720358     26.39073072     26.32043638     17.96967520     26.28368429     26.39560715     26.24858534     26.35558426     26.27670652     25.84632497     26.32912397     26.27794017     26.25861829     26.27226338     18.24560571     26.35224923     25.78079690     25.91963406     26.27595127     26.37302637     25.93271538     25.68302939     16.72767435     26.26824548     26.28915686     26.38249315     26.11463937     25.62067738     26.38740044     26.27751960     26.38668896     26.29465918     26.20428692     26.29050902     26.40510522     18.23706928     26.13733842     26.26577470     25.44441679     25.89337432     26.30332177     26.25769963     26.05576185     26.30638392     26.06705629     26.30881755     26.23126475     18.13755185     26.30638534     26.16131230     25.04462091     26.25475437     25.32472938     25.97300804     26.11423385     26.25923829     25.90705944     18.50073946     17.06925485     25.19732250     26.04927664     25.76576555     26.35435321     26.38251804     26.23622724     26.25350940     26.08574224     25.85046039     26.23232472     25.99682309     26.19306962     26.34773052     25.86825390     25.54887568     26.21731466     25.88939761     26.14055206     26.35814474     26.19778495     25.27071889     26.22370434     25.90245901     26.09120895     26.27868085     26.24234123     26.19264040     26.26733440     26.14903303     26.31396765     26.30013850     25.70087761     26.19317625     26.20747706     25.72917465     26.37750287     26.00193039     26.19332514     26.25107365     25.18303945     26.17792280     26.27128599     26.28623672     25.67232583     26.37315337     26.31723828     26.28170792     26.34766975     17.97197399     26.11453837     25.92550020     26.18249967     25.67348409     17.14532401     26.18354552     24.78144072     25.90247196     25.94792172     26.26841073     26.22795305     24.84441183     26.14098329     26.24622138     26.21858324     26.19607683     26.26822062     25.94231311     26.08942563     26.00380079     25.72974633     26.28509576     26.39094053     17.15004828     25.65760640     25.93143403     26.10023509     26.31554976     26.28766944     18.14845464     26.28730378     26.31089954     26.28809268     25.50830106     26.04041713     26.34273185     25.77021181     26.02892502     18.40789183     26.20230325     26.25830202     16.78114352     26.39289274     26.33232072     26.39508008     26.37267165     25.48887479     18.49961081     25.85531277     26.25879682     26.28000820     25.81360074     26.36509249     25.82859517     26.34477972     24.77563684     26.31916439     25.87347311     26.15133751     26.35850331     26.37708917     26.27211199     26.03036253     25.68848452     26.25078792     26.15121470     25.60890012     26.27250239     25.83184212     26.29551464     26.37562553     25.97353724     26.31972186     26.22381380     25.88923456     17.14141271     26.39042122     25.92731131     26.16353516     18.41104208     25.71892255     26.26631037     25.57117538     26.25294816     18.49583983     20.74225009     25.99717157     26.28779166     25.46226200     25.95495478
      18.01581165     25.91338264     25.89724481     24.95136098     25.86685930     26.39368952     25.96893607     18.38602059     25.20099956     26.30764840     26.23073718     26.28288731     26.29520523     26.02933478     25.69309026     26.15211309     26.10437880     26.35241987     26.00027404     26.13888816     26.35557078     18.47880337     26.39162873     26.02176403     26.14891157     26.29770551     26.13186243     26.04218089     24.73591491     26.14473564     26.10553165     26.29983743     26.16759372     26.29668847     26.20279621     16.78084527     25.53865227     26.38358361     25.61566149     26.18136364     26.39259607     26.16583400     26.41568825     26.30799243     25.89624751     18.33245760     26.01727769     24.96353920     25.36694617     26.23437551     26.35552904     26.24147927     26.39814509     26.20220953     26.10449839     26.04034723     26.03782535     26.39132426     26.13329632     26.37278281     25.84058012     25.80951390     26.39562508     24.97745379     18.13566806     26.28581159     26.36908617     26.27173499     26.30536515     26.35189207     26.33950889     26.12123055     26.23911019     26.30973174     26.20049791     26.39373685     26.26791556     26.02781742     26.21052914     25.86775606     26.30264544     26.28788367     25.89524678     26.09582053     26.31939342     26.32657702     26.35903633     26.13101457     26.27668348     17.10536723     26.07757735     26.17418341     16.97727801     26.24124632     26.32743636     26.02675910     18.09132235     26.27193495     26.28677541     25.05769740     26.24164050     25.91719584     26.28509330     25.97546260     25.93137653     24.58291808     24.96158135     26.00682443     26.30208387     25.46695754     26.28131771     26.27177450     25.92238009     26.24448575     26.34513332     26.38017040     25.27207013     26.30064352     26.29905873     25.96677686     24.95446228     26.21829799     25.98263004     25.67775340     26.25071661     26.21663671     26.26437307     26.23297234     25.95809760     26.35868100     26.07958468     26.27127558     26.39121982     25.49689350     26.23412122     26.39419639     26.33059485     26.19830213     26.12202930     25.93060560     26.31519264     26.20057599     25.91118121     25.12660209     24.73985154     26.19336500     26.14924199     26.29635115     26.27604779     26.33202257     26.22684390     26.27232597     26.28797702     18.24710627     25.82517145     25.78264200     26.38014743     25.36928889     25.85780869     26.27406351     24.91099418     26.07623025     26.36709866     26.17805419     26.04062217     26.23456594     26.00064333     26.23280232     25.15537007     26.36008649     26.26225988     26.15260508     18.10728748     16.98993602     25.81024596     25.38610689     16.85587844     26.17553938     25.58707143     26.27334550     26.32095942     26.29831761     25.44731950     26.34883323     26.36838915     26.25965728     25.55020827     25.89571776     26.27697787     26.20376378     26.11986458     24.94642668     26.00532052     26.38636247     26.22286986     26.30694364     26.33802117     25.98034028     26.29967358     25.74395247
      26.19895285     24.81255809     26.33556090     26.16322606     26.10116398     26.24456205     16.69152873     26.37436306     26.00344778     25.99927904     26.28199156     26.37930910     16.92533219     25.84916513     26.18814167     25.78785747     26.18216797     26.18236813     26.33688211     25.85318542     26.25292849     26.34087264     24.73558773     24.81600606     26.27896897     26.21350928     26.33064268     26.35962069     26.22263461     16.77768583     26.02994970     26.01498558     26.27202355     26.37306541     26.32050643     25.94009915     26.24154284     25.64651786     19.73259840     25.61825353     25.09025341     26.22958877     24.85694612     26.22167609     26.23188919     17.90572335     26.01727411     26.21104134     26.00437713     25.95109409     26.02095184     26.32917474     24.81852787     25.93112955     26.34386860     25.16472757     26.32442992     25.24460750     26.31795126     18.48799010     26.10370566     26.37803441     25.75203774     26.19078741     26.26987671     26.27343886     26.06766499     26.17825862     25.33823210     26.33522968     26.15716324     26.31212890     26.25046773     24.74118314     26.37512447     26.28486671     25.89875076     26.06223928     18.21732383     26.24442117     26.32148205     25.20053938     26.32531095     26.03708701     25.31955185     26.24281851     26.29572749     26.35659460     26.23523329     26.34540498     25.79396819     26.04612359     25.91566814     26.32119321     24.78018057     26.29107078     25.11938373     26.25362157     25.95863101     26.36705735     26.32225414     16.77299411     25.85767437     26.34181498     26.25643685     25.16602953     26.09855583     26.28763720     26.17172386     26.27309425     25.87402404     18.08804373     26.14181829     25.03377732     17.13261863     25.96587309     25.92102487     26.28254230     26.38077743     26.27600280     24.96625516     25.92380293     24.66004660     26.33605677     26.17303995     25.96067366     26.34191668     26.30637297     26.28703980     26.05686289     25.97182273     26.20609874     26.25502509     26.37628242     26.05555628     25.89894877     25.89864280     17.20367724     26.34092885     26.22559987     25.70716586     26.34812868     26.11661418     26.28921323     25.82458696     26.20610306     26.24374936     26.36043169     25.89952019     26.39311974     26.18628386     26.10697181     26.18831613     25.96593001     26.08896998     18.26659211     26.38906424     25.62346453     26.18732745     26.35826005     26.29760125     26.08437658     26.39311862     25.92023481     26.37676916     25.52298428     18.19018407     26.28466490     26.18668358     26.31391278     26.34513488     25.91163381     26.17135236     26.29350153     25.96006723     23.13204253     26.23051837     26.11339000     26.30828726     18.14977671     26.17778084     26.21192619     18.26433613     26.38266526     25.88200456     17.99680552     25.71116732     18.09451468     17.97256800     25.94002190     26.13685833     26.06529503     26.30509763     26.23256567     26.27804366     26.05250561     24.89805098     26.18360494     26.16323660     25.61602699
      26.28736604     16.93742819     26.35970651     26.33414133     25.36291373     26.15792368     26.37465446     26.13619789     18.01140411     26.28221417     26.04300081     26.04611986     25.97409081     26.35935509     26.15090657     26.31294696     26.36680247     26.06454491     26.05950197     25.41144138     26.20676341     18.37510013     26.38259688     26.06693959     25.87762228     24.71944947     26.39329569     25.89880257     17.00500929     26.11409948     26.30444383     26.00542371     25.64034588     25.43436326     25.74709495     26.08472440     25.71009551     26.14147473     26.13742026     25.42499512     25.38822427     26.27320865     25.93872178     26.33293815     24.72020563     26.21777819     26.28070225     26.20639338     24.77615856     24.99077469     26.12828888     26.32694927     26.26734429     25.72531435     26.14963568     25.94413308     26.11359918     26.25835686     25.94644107     25.97933250     25.71451980     26.10470380     26.27337412     25.94723701     25.84436455     25.30694780     25.96207488     25.37050750     26.26811917     26.39364242     26.26943400     26.03459966     26.34100962     26.25245356     16.70992031     25.22800542     24.67970901     25.95057179     25.90712612     26.34364985     26.29993735     26.25271513     26.03692194     26.29218352     26.32657423     26.16845285     26.19222266     26.27591492     26.26254312     26.35421834     26.19629567     26.07478278     26.29284441     26.13497411     26.26343940     26.27713942     18.18951164     17.11104705     26.27260652     26.20575410     26.23616299     26.39405749     26.10990922     26.30416204     26.06073768     26.20651382     26.13092586     26.23490136     26.25500296     26.27805508     26.10849102     18.27117257     26.17631893     26.20799244     25.72351031     26.35113734     25.69594640     17.15983168     26.34657455     26.38142845     26.12954243     25.01521651     26.15382051     26.18413067     26.33027665     26.23660686     26.23789306     25.67339215     17.11727645     25.85088000     26.16776211     26.16464975     26.25787020     26.30134755     26.39195904     26.20018698     18.23461854     26.27197208     25.79016342     25.71877849     25.85000408     26.24785522     25.73370125     26.28772305     26.11410277     26.21776598     25.66298592     24.88896525     25.86784729     26.34814814     26.00813578     26.31424359     26.24672558     25.85128089     26.32009376     26.13331828     18.08982999     26.26815511     25.49465825     26.26816681     17.12443793     26.00942144     26.11621153     26.36914712     26.07539602     26.36491710     26.38293675     26.27199227     25.95994477     25.99747691     26.07459537     26.33980064     26.36704200     26.27974003     26.39110814     26.11423280     25.43260926     25.63977337     26.35887216     26.10199128     25.96032374     25.32226794     26.27347490     26.32218063     26.10185757     26.13062219     26.29239030     25.36242043     26.19822134     26.25010152     26.22406831     26.27213510     18.48787894     26.15692120     18.53109003     26.30127151     26.09083167     26.28777522     23.56895775     26.39376033
      25.72231873     26.40699412     26.26957669     25.97480189     26.17484567     26.27397297     25.36972297     26.36548938     26.35185971     18.49389180     26.22841457     26.37801418     24.96223685     26.03911708     26.29243114     25.57991343     26.14734470     18.25525783     17.14107776     26.06718251     26.27215458     26.08543860     25.99600155     25.99075418     26.30670369     25.97931700     26.25825805     26.20590224     26.38451021     26.24131363     24.89185843     18.43028697     26.23805891     26.23282040     25.19833188     25.77175968     26.27556960     26.34670484     26.23787054     26.38650652     25.67632337     26.19891414     26.35093553     26.24104389     26.17002316     26.39916017     25.86125543     18.04738885     25.82685092     26.27010166     24.94341415     25.55522158     17.17989964     26.28854451     25.51453534     26.37466633     26.38169973     26.15530165     26.03270711     26.12677428     24.68132991     26.34037495     26.37727577     26.16342609     26.22152960     26.24074118     26.15218058     26.02713273     26.24405449     26.34518676     26.39001909     26.39927762     26.29220614     26.32809436     26.29580985     25.81476291     26.26631202     25.92208669     18.14870193     26.14595636     26.35860338     26.05361133     24.92761373     18.29869681     26.30502768     26.24030205     25.74201291     25.88823235     26.26052850     26.29930847     25.84099794     25.60623858     26.19064123     18.05720564     25.83560459     26.19901169     26.26924700     26.28490404     26.03577414     25.48875567     26.37892498     26.14303674     25.81559404     26.37359547     26.24135132     25.89358230     26.17728084     26.26178744     26.13287618     26.10731717     25.80086484     26.01213518     25.88622125     26.03857045     26.00763775     25.84676721     26.25897201     26.12813917     26.30571081     26.17391905     26.37685788     26.17289914     26.03541958     26.07617962     26.08847112     26.09894542     26.39457000     26.31573721     26.30570161     26.11818460     25.67632023     26.29966069     26.26760158     26.37329442     26.26138372     26.27716739     26.21316960     26.03336475     26.21591433     26.16973884     18.50376204     18.37923089     25.03668134     25.57534569     26.31239657     26.02360201     26.34468883     25.56268810     26.30650556     24.37346712     26.05618147     26.27971999     26.23648084     26.40719727     26.31452442     18.53395243     26.26079204     26.32126067     25.75419028     25.64688623     25.44453651     17.86599563     26.38378682     26.29265659     26.11765753     25.86250550     26.14923905     25.43758126     25.04884821     26.30914189     26.21176239     26.27373438     24.80449131     25.90148637     26.05449595     26.27903284     26.33224409     17.93317487     24.96972482     26.35492776     26.34969232     18.02335291     25.87582730     26.32769702     25.65904672     26.08289894     26.34093513     26.19080532     26.39397354     16.90610416     25.35608666     25.86086099     26.31552492     26.00527802     26.37923868     26.39280823     25.97523732     26.28918306     26.14668998     26.25201815
      26.38947638     25.76914683     24.71584741     26.04259557     25.92678887     26.04748597     26.36230989     26.27942430     25.72702755     26.22630827     26.36599417     17.05415681     26.19791428     26.22296124     25.89756628     25.87115494     26.26002418     25.70550478     25.86030301     25.93604907     26.24863309     26.19375845     26.19066895     26.35809696     26.19504077     25.10715978     26.31345222     26.36900846     26.30387112     26.31495290     26.15953853     25.70672314     25.66215309     26.18087667     26.35349800     26.32018949     26.27618553     26.27627879     26.16635377     26.01307234     26.35931928     25.99282732     25.95956639     26.34342470     25.69114478     18.31729865     26.26852276     25.18850277     25.83225725     26.11750067     25.95739611     26.25084642     26.33855434     26.27837520     26.23238814     16.81449433     26.33054303     26.21395319     18.14049026     17.07187455     26.34676866     25.37856190     25.81865175     26.25603552     25.65697000     26.14742581     26.37017787     24.74538743     25.60810357     26.37178930     16.77286176     25.74868474     26.38146044     26.32205935     18.09990086     26.30905952     24.55389897     18.32223117     26.18817731     26.25626901     25.75285115     26.11744556     18.02125306     26.21933952     18.26954671     26.39108259     18.33277871     26.38342026     25.92085452     26.21574063     26.26994642     25.19345501     26.29193117     26.37704208     26.24544253     26.37307537     24.06011954     25.90185476     26.23738197     24.71702997     26.27716668     26.35355219     18.55794511     24.40875668     26.39169822     26.10863506     26.07302872     25.31922051     26.32150592     26.21632730     26.21719731     26.22752481     25.82110233     26.39205444     26.28270594     26.09693139     26.05000703     26.19615658     26.10464234     26.00938492     26.33093945     26.38338963     25.99080459     25.00153849     26.30450619     26.22392046     26.34634826     26.10633687     26.33601029     24.65834612     26.35319434     26.29975923     26.21258101     18.09051320     26.38605568     26.22318828     26.31024105     26.22288478     26.33558828     26.01098705     26.38799195     25.95855842     25.12251094     26.29720448     26.38055346     25.50644771     26.26216377     25.75260914     26.36786682     26.34851577     26.24698991     26.36789502     26.39576296     24.97491283     26.25511445     25.97742492     25.64961809     26.28280881     25.96407225     26.32752060     24.97424794     25.99202083     26.36092048     26.23839665     25.81268583     26.10033166     24.65332824     26.00759599     25.99603542     26.37964818     25.97572518     26.30702409     26.24922381     26.22906900     26.13605738     26.26912384     26.28678029     24.91771571     26.19701989     26.32021946     26.36452108     26.02609647     17.13649387     18.68326109     25.86369011     18.27703419     26.28720138     26.24782866     26.16723298     25.85749043     25.79667874     26.19147216     18.18208504     18.51733538     26.36679768     18.46205709     26.38969427     26.17178589     26.17214831     26.06631332
      24.43398500     25.77186333     25.98035746     26.38826598     26.32027101     26.26932167     26.27757191     18.51185856     26.00463237     26.31337899     25.71146765     26.21786197     26.14929807     26.04693240     26.24640811     26.39119748     18.50323571     26.37655866     26.30601428     26.37106258     26.26997773     25.39740953     26.34957017     26.35985441     26.25126391     17.25513657     25.99995435     25.97467537     26.32103360     25.82219486     26.23510281     26.22810352     26.35879589     26.32098863     26.20852903     26.03388827     26.26331665     25.90355165     26.38187017     26.35926784     18.09154666     26.38704194     26.01822774     26.39242779     24.84437588     26.37009064     26.26000472     25.61359794     25.22229049     24.96891872     26.05944787     26.32120693     26.25794112     25.99569850     26.21303440     26.38384602     16.79176344     26.09037140     25.69511150     26.30734195     24.88351499     26.29797083     26.04537649     16.69234503     25.97180905     26.23736503     25.66113604     26.02606279     26.37368089     26.20356524     26.17983398     16.70797235     25.96093377     18.18921240     25.98784081     26.39307900     26.33686752     25.48922834     26.15012826     26.25682823     26.31315175     26.38441253     26.36740096     25.93596927     25.86391695     26.35405952     24.10996766     26.37727410     26.32966495     25.80022784     26.01174768     25.92485468     25.89397330     26.14974199     25.73545960     26.01743821     26.23533499     26.37158496     26.15063923     26.35301557     26.36342775     26.32194368     26.12122428     26.28995240     25.36976966     26.27682092     25.96803841     25.82411982     17.06586618     26.26734769     26.01007206     26.18760459     26.12227870     24.89777794     26.24556791     26.21566305     26.33931254     26.02389545     26.06110637     26.28410192     25.33794570     26.11754050     26.20815925     25.40551661     25.93151756     26.27447173     26.31190042     18.16779612     26.05764889     26.35076809     26.21714246     26.21812837     26.17436481     26.29944367     26.29797988     26.22323295     26.31286993     17.05080283     26.37647778     26.27783476     26.39567706     26.12631871     26.32172015     26.22876370     24.91721676     25.98680341     18.37597378     26.31158559     18.15094338     16.76080045     26.34686374     25.89361204     25.74941799     26.05169188     25.63529429     25.85114386     26.30227084     25.54289241     26.30545205     26.27015278     26.28024358     26.16497172     24.92941713     26.19783613     26.04505650     26.21427449     26.28071815     26.09570376     26.30881797     26.32022296     24.53513647     26.39450999     26.29799616     25.96522414     26.17275236     18.53298390     25.61167790     26.17312975     26.28896483     26.27004432     26.25407751     26.20257523     26.38520109     25.86505676     26.19883132     26.00326134     26.20670300     25.90072268     26.32460425     26.38370947     25.22213218     25.66862002     25.96213928     25.64924092     26.02933703     25.70246802     26.21939512     18.48819067     26.27258260     26.32813691
      24.58498723     26.27774106     18.03283096     26.35925026     26.19583440     26.18392391     26.13987248     25.34165860     26.30788427     26.26896240     16.73394381     26.24787368     25.44355364     25.91975338     26.31141284     25.91736858     26.26407577     25.20955965     26.31459441     26.28321890     24.28688308     26.36363841     26.30758681     26.21195573     26.06445081     26.26913067     26.26695810     26.16072951     25.88954548     25.30325549     26.24471627     26.31883759     25.90136319     25.64265367     18.24315798     26.21851225     25.99132248     26.27338585     25.98945002     26.13951017     26.38068314     25.91124429     26.36272083     25.30926763     26.38750224     24.56371601     26.36689681     26.31901478     26.38339188     26.35960073     26.27012934     26.22435508     16.78940649     26.36785611     25.74108936     26.28713040     26.10361495     25.81381255     25.57375614     26.26018491     26.27881589     25.92560189     26.33473137     26.33283434     26.00972979     26.08922503     26.33968752     26.35906657     25.73014266     26.31468929     26.26359449     17.95022721     26.27420522     26.31507017     25.81050853     26.02824149     26.06063569     26.23489196     25.89348083     25.84234822     25.24407115     26.31507950     26.37109496     26.20364550     25.32952447     26.28282327     26.16292845     18.19472076     25.88513545     26.22407564     26.34784382     25.88363666     26.39305404     26.07767178     24.67378472     25.50444667     26.27284651     26.26644185     25.60661697     26.34505918     26.35833639     26.02786517     25.88051373     26.20612642     25.89478581     24.16381493     26.36081165     26.09464337     26.03842349     25.93106250     26.06475748     26.17623647     26.27599765     25.01359193     25.75183098     16.74238162     26.38660344     26.13945919     26.30763923     18.53137367     26.30320570     26.37438647     26.32068798     25.21760695     26.37660593     26.29290780     26.13371470     25.86973131     26.28369517     26.17866880     26.23105201     26.13648779     25.93968879     26.17663862     24.96527997     26.23159732     26.01807473     26.26610900     25.97221963     26.33137066     26.29184374     25.84967168     26.33269549     25.97651994     26.15806178     18.11336121     26.06748865     18.04370446     26.31257263     17.08108432     18.09689419     26.26668281     26.30447988     26.37564205     26.19589113     26.24739650     17.07414380     16.74090441     18.37609340     26.39315306     25.93227192     26.29440381     26.27132801     26.40899797     26.38314220     25.15346077     26.38854807     25.89124479     25.69823843     17.99990056     26.06675057     26.24521299     26.28078879     26.34572713     26.36384446     26.27847751     17.02786831     26.37447492     26.34213981     26.27841995     26.11666915     26.07958032     25.86467521     26.05369241     24.61101819     26.27705620     24.95809976     25.06580479     26.24070665     26.22530813     26.38963783     26.21184712     26.32760647     26.26094381     24.67503977     26.35350781     26.22491789     16.81978979     26.16251827     25.87064620
      25.43027033     26.18572219     25.92498222     26.26540605     26.20529340     18.24394959     26.36874508     26.19285325     25.40533384     25.88226402     26.28700808     26.18675718     26.33464083     18.19689064     26.24668473     25.90845603     26.20869608     26.28123060     25.58989637     26.34563212     26.35301805     24.74692709     26.21268423     25.18957838     25.92713120     26.28709185     25.60883433     26.08835142     25.96778349     26.28057244     25.19768272     25.90009107     26.03547195     26.06365836     26.16403841     26.33040319     26.23663444     16.82498811     24.65218869     26.37935856     26.38811429     26.23568189     24.88672626     26.21269950     26.35609898     25.94258637     26.13991844     26.36960251     26.17076181     26.22464946     26.26970070     26.19438053     26.14077120     26.25557282     26.31114012     25.33672284     26.29197820     26.38430858     26.36993996     26.30390223     25.77024383     18.13054458     26.39406463     26.37364904     26.30756208     26.34867469     26.34747075     25.79133411     26.22724803     26.01691178     25.76294517     26.23250636     26.36846345     25.64759642     25.91022216     25.72111923     26.39811797     26.38191958     25.45010780     26.27448478     26.34245829     25.47077767     26.37711922     25.40681863     26.33854705     25.97259777     26.05871650     18.36600893     26.19345988     26.09157728     26.25606120     26.28507092     26.20916918     26.03319044     26.30661693     24.94640326     25.59076520     25.19884013     26.19048505     26.00974427     26.26544836     26.13715550     26.27928456     18.46630037     26.26142377     26.34889483     26.07583536     25.97410900     26.36235232     17.96678714     26.38436863     26.39421714     26.32968323     25.84160575     26.27499874     24.76981357     26.31539645     25.78790009     24.81414778     25.89977015     26.29748720     25.11517636     18.39607504     26.39083549     26.08936467     26.25810624     25.57074066     26.27812458     26.36499749     26.22021009     26.06849706     26.15512753     26.15438815     26.03233599     25.97054264     18.04541233     26.27893423     25.76417386     26.22267900     26.09090458     26.23705093     26.07166567     26.37051798     26.19592187     25.96795720     25.80968970     18.25811380     26.28894659     26.39578136     26.03611873     24.64860333     26.09730324     24.90863847     26.25344297     25.94171970     25.78648391     26.21827422     26.30847238     26.12481999     26.28532013     26.17911963     25.77565517     26.39083156     25.99920103     26.27649853     24.97799269     26.36199587     25.96392822     25.90627040     26.17989576     26.29103784     17.96459842     26.26836719     26.01832849     18.18775086     26.17990463     25.88477718     26.20832391     24.91396861     26.00633661     26.05003620     25.65927552     26.22769175     26.20575693     25.68905890     26.17772345     17.06595278     25.06721681     26.19348624     26.25397794     18.34736545     25.99063653     26.20706520     18.36422302     26.29243266     25.91868360     26.07706532     26.27261509     26.38589237     26.35290033
      26.06825139     26.38355698     18.31363378     25.61281967     26.11266409     26.26571358     26.26549748     26.11177618     26.30422887     26.24705154     26.24959876     26.27105248     26.23045103     26.31782211     26.39342324     18.49222303     26.22648361     26.35122874     26.15831799     26.34573817     26.15900132     26.36242884     26.31578311     26.36777776     26.19584535     26.22006521     25.79911827     26.26860519     26.29864890     26.31894593     26.01876807     26.21747651     25.41153186     26.12684723     26.13800617     26.31591176     26.33728184     26.27682991     25.73274499     25.83767180     26.39183549     26.28386363     26.27571704     18.05809357     25.70879251     16.82149147     16.71493540     26.31663553     26.17114339     24.73916260     26.16598643     26.19477804     24.97526453     26.34015236     26.03604128     24.93231132     26.35277566     26.38880387     26.37857065     26.31469420     25.62804910     26.10351769     26.08683677     26.01800514     18.32812605     26.37950211     26.32004164     26.26898471     26.32891550     25.43708498     17.11305327     17.08173707     26.39133375     26.36555473     25.70251837     24.86238401     26.31245807     26.34263047     25.70985267     26.20793562     26.39176705     26.26088051     17.04884021     26.12766473     18.24735597     25.94975938     26.07306658     26.02538841     26.25901246     25.40079409     25.93657853     26.28896925     26.37240501     26.39153007     26.26584120     26.33076421     26.39448423     26.39201158     25.67333831     26.14794923     26.37413976     25.82030317     25.92151913     26.16515943     26.28564260     26.15882381     25.53185055     26.27939440     26.31314068     26.37801297     26.14230549     26.30355915     26.15867750     26.21046227     26.18582605     25.75632493     26.27595541     26.17110397     26.36841236     26.13462726     26.15319517     26.33182356     24.93838391     24.32352679     25.03696385     26.33523091     26.01227105     26.20278628     26.36748070     26.36691732     26.26955798     26.08662465     24.68886657     25.84257168     18.07642672     26.24837999     26.08397949     26.36258139     25.60129998     26.24261453     25.84992414     26.07194485     26.37504130     26.02325756     25.70004894     26.29326862     25.89386906     24.98311745     26.26877026     26.19069705     17.97285578     26.37086868     26.32385855     25.58185499     25.70511728     25.70025810     26.34404285     26.10970661     24.56999586     26.28103910     25.82609416     26.38568670     18.19698271     26.04193539     26.30341633     26.28349757     26.09089593     26.15560309     26.26068098     26.39741137     26.22903372     26.23723651     26.36377662     26.23089359     25.76564300     25.99285750     26.11184005     26.19458967     26.22097311     26.28172170     26.25065486     25.16575733     25.98953176     26.28964947     25.45501039     17.85482960     26.14293274     26.37368322     25.86082625     26.32184612     26.21801174     26.36073902     26.34359460     26.27316228     25.90685669     26.16843537     26.02583376     26.23606363     26.27041740     26.32173351
      26.33417529     26.21830912     26.21953227     25.36675494     26.39216608     18.27170555     26.28916320     26.37184849     26.28430249     17.99623474     26.21187208     26.23797351     26.20653556     25.99185969     16.81680382     26.39193251     25.77778597     26.01461738     17.98581024     25.37704194     26.30180999     25.30508498     25.93428394     26.26707021     17.99276124     26.09831147     26.37626971     26.12001643     25.94729551     16.82452557     26.24316805     16.76913123     26.34971604     25.97365770     26.24932156     25.95688510     26.24617933     26.26416162     26.16741553     26.29040190     26.06101625     24.69837080     26.27442791     26.23921258     17.97127101     26.33500787     25.96568442     24.96971410     26.10531914     26.38544580     25.92735373     26.31328494     26.31000166     26.27792780     26.27208513     26.06045370     25.87490738     26.14561920     26.32918928     26.34803845     26.08257160     26.37761023     24.13489464     26.12436093     26.26674523     26.36186101     26.27736978     26.23711809     25.99606650     26.38539791     26.27863201     25.42213441     26.34705784     25.79275304     25.79279329     26.30803629     26.19385759     26.29970441     26.23700896     25.63104737     26.35071073     26.34953662     24.92456342     26.31911121     25.93467206     26.31775746     25.88012222     26.35860900     26.21834710     26.11757784     26.26439802     26.30292999     18.45772605     25.96306272     25.61049817     26.30307474     24.84166124     25.09139616     26.36022428     26.37237780     26.38598039     26.25203109     26.19604729     26.26558194     26.23373769     18.40081839     18.54531107     25.57246919     25.58876268     26.37687705     25.87752826     26.32006630     25.37971117     26.25109305     25.62696417     26.17606460     26.40376531     25.85439958     25.97515885     26.24128427     18.49257432     26.31360807     26.06523643     26.15677117     26.30612446     26.39020802     26.16748674     26.33009400     26.26317607     25.52782755     26.13577607     25.95435035     26.02594228     26.19886582     25.80832641     26.36508939     26.37480580     26.26189391     25.20125406     26.38922542     26.08050684     26.34245418     26.08672226     26.32167142     26.32278150     26.22684466     17.06597217     25.94626621     25.99442104     26.33100063     25.71636222     26.37938968     25.20716205     26.35421453     25.71307370     26.35664663     25.67418819     26.10223398     26.30601220     26.25900815     26.28693556     26.07352661     26.24975605     25.73456798     18.50974515     25.65045558     26.29182028     26.34471693     26.37563310     26.29903594     26.28276075     26.32457533     18.02461401     26.34097161     26.26668033     25.92879478     26.28052966     25.93780889     26.38454097     26.19069619     26.20905116     26.23094451     25.48973928     26.16266189     26.24410203     26.21256709     26.34832064     26.11766679     26.22004399     26.32422867     26.34268029     26.35824425     26.29750762     26.12349298     26.24766795     18.01836645     16.81468964     18.47606087     18.32933223     25.53580955
      25.96635291     26.07680830     17.23349773     26.27404078     26.35131080     26.28162884     26.36889916     26.12752881     18.51572348     26.35544118     26.26626499     26.15923069     26.39152363     17.04045489     25.14695821     26.36431854     24.75125769     26.27576954     26.26744359     25.91244337     26.38429227     25.62726699     16.97773855     24.68680867     26.29673882     24.97713937     26.35106251     26.00293348     24.76922220     26.14844131     26.38798402     26.26490197     24.99394885     25.64038701     25.01099162     26.34228901     26.33657247     26.28375939     26.00889331     26.25049411     26.38360838     26.08664009     26.39556140     26.17125804     18.00495438     26.26997402     25.83203856     26.32721473     26.22669114     26.30484186     25.76622998     26.26392101     26.32816310     25.17983810     26.17047991     25.52826910     26.18834019     26.31954873     26.23813011     26.33888261     25.10899679     16.82342505     26.20198173     26.25796375     26.38670537     26.24510556     26.32632607     25.96509869     24.78811740     26.22673755     24.88206482     26.24196458     24.90047870     26.37828890     26.24869352     18.53886909     25.97165421     16.82216708     26.23162817     26.31738057     26.27492673     26.39310703     25.78213330     26.30710893     25.83139083     24.90411569     25.00435919     26.08850244     26.30187298     25.00944805     25.50148931     26.20155586     26.23316111     26.34228916     24.63793636     26.21488943     26.35938170     26.27543875     26.26291373     26.23619466     16.78930243     26.39172757     26.23706243     26.39404447     18.54868249     26.36941867     26.28316499     24.78038725     26.34630769     26.26501916     25.85412261     26.12440646     25.19869344     26.27446066     26.11821298     26.29143331     26.31248179     26.39399502     26.09674208     26.31014226     25.87033015     25.54719773     18.04353601     26.30700134     26.25844762     26.19538089     17.98248977     26.29653417     26.25553620     26.21824115     26.30029208     26.26677855     25.98830439     18.25837286     26.38820999     25.84114175     26.38629816     26.13648380     26.00952061     26.36861917     26.38185168     26.03460698     26.27127202     26.39315877     18.16543813     26.15208412     26.39715206     26.20245246     26.29440604     26.10451329     26.00115444     24.53486170     25.98003492     26.27909416     24.78729149     18.04418916     25.60519566     26.32384178     26.31264316     26.32960546     25.93458457     26.38977815     26.27692953     26.12914988     25.71084308     26.23900349     18.40567847     26.33799361     26.37273890     26.38737189     25.97700597     24.92404932     26.34047617     24.97115325     26.21614041     26.02118929     26.29797320     26.25142649     26.25486096     26.34133824     26.26854960     26.00180826     26.30360908     26.38632598     25.90509006     25.98597825     24.63639225     26.18401188     25.68069814     26.23002087     25.88058322     26.38960302     26.21450336     16.82375659     16.78102633     26.33010413     25.99541320     26.29934211     26.31530198     26.36159159
      26.31818692     26.28567787     26.03951697     25.85155597     25.16879136     26.16594454     26.30188934     26.06069775     26.24554560     26.26201430     25.76510829     25.66861935     26.25392347     26.11680928     26.25274561     25.65036143     18.28718430     26.05801144     26.18659171     26.18127478     18.40600365     26.31471294     25.82511835     26.37251900     17.13996312     26.36539632     26.36088457     26.08239347     25.66830422     26.15644008     26.20058497     26.32921509     26.14315751     26.24765451     26.22712945     25.92549620     26.29038127     26.26828461     25.83692538     25.96762490     24.95281807     25.73557758     26.09396536     25.47579394     26.27654410     25.93884714     26.24963904     25.91561466     26.14728801     26.38031939     25.96069700     26.28853951     26.37819909     26.33002519     26.35401881     26.26984725     26.13758754     26.31662798     16.98985010     18.19816583     25.29697435     26.39483166     26.32102272     18.37310952     25.10501083     25.15797631     26.31342207     26.34078769     26.19031414     25.59855344     18.44815165     26.29819004     26.35541207     26.28195681     25.80584320     26.22547344     25.68050933     26.36337194     26.27464655     26.21418489     26.15147240     16.75605802     26.24563661     26.26303465     26.34540010     26.23854786     18.03870690     26.29011796     26.15969368     26.04573018     18.09997671     26.39601698     26.38179878     25.90301852     24.82980268     26.23979314     26.30364806     26.32651975     25.59691227     26.37919629     26.27343255     25.98870416     25.37388335     26.29605631     26.35956945     25.88944919     26.02326717     26.38325302     26.24707225     26.25800010     26.24666869     26.12581138     26.30909424     26.11129403     26.30819215     26.08682083     25.99259159     26.28150811     26.22097282     18.06659928     25.96486681     26.27511262     26.17991835     25.81036681     25.87720830     25.34964746     26.29714748     26.08530704     26.21464110     26.13925795     26.26490261     26.28956018     26.38731265     25.98917381     25.97965102     26.34126045     26.33524553     25.93171058     25.39679588     25.10784421     26.26279749     26.28805170     26.10378431     16.76366043     26.24790471     26.38251474     25.64917006     26.35753863     26.07822403     26.29412155     26.01636357     25.68530675     25.73238517     26.23903901     25.15381172     25.59274463     26.21494387     26.39188837     26.20205074     25.78064342     26.26477093     26.31842104     26.26515077     26.28260597     26.37578506     25.12367963     26.10323765     25.97589398     26.38073456     26.29161206     25.94907944     26.31010079     26.25425534     18.52010339     24.29390897     26.28937202     26.04072393     26.30874283     26.09661489     26.14440809     26.25533191     26.22608188     25.41443205     25.98717315     24.71283103     25.67319251     26.23460171     26.37531156     26.01209563     26.12191698     25.91039719     25.91044657     26.35777145     26.27392848     25.20782701     26.04658761     26.38879073     26.27237150     26.36270370     26.25587616
      26.39415842     26.27427286     26.15107980     25.00032813     26.29305536     26.36029400     26.40550362     24.75534690     26.29432504     26.37004936     26.35659073     26.37977330     26.25284570     26.34785997     26.33482706     26.38922863     25.97761199     26.33687747     26.36630551     26.00363249     25.00749321     26.25215804     25.99829385     25.75617375     25.94717503     17.03978404     16.96632034     26.38189580     26.30406165     25.81931684     26.14050338     26.13364878     17.07880913     26.37908794     25.91684431     25.91216860     26.34213172     26.36023992     26.40675345     26.25027439     25.95097694     26.28053753     25.28740743     18.40915589     26.34339679     25.83571385     26.36898658     26.20139862     26.29537393     26.24172935     26.18380199     26.05079747     26.20381082     26.37438948     26.25981313     18.15825804     26.05351614     25.61895407     25.30769381     18.34110008     26.25412187     26.16684218     25.00613182     26.27954585     26.22141169     26.20217091     25.14101744     24.62373065     26.11151908     16.75213678     18.28641868     26.13461427     26.26438399     25.96451565     25.93199732     26.26424181     26.27321908     26.14065564     26.34039303     26.22057066     26.21422710     26.28800162     26.37574432     25.07507952     26.14487478     26.28852841     26.20280766     25.88845247     25.49510419     26.06738843     25.45743559     26.22561717     25.74653908     25.83542533     26.18551937     26.38659699     25.81076308     26.31851034     26.34545811     26.12575898     26.18123314     26.36785871     26.16032072     25.87131336     26.30940968     26.35849611     26.37127091     26.11377623     25.83170898     26.36515727     26.33901206     16.78895578     26.01305683     26.27804061     17.10768584     24.84261212     24.92724874     26.07613431     25.47323430     25.54920073     24.99366188     25.94690775     26.31152103     17.71841028     16.74326182     26.16496938     26.35595242     26.02740846     26.36097505     25.79510961     26.28610762     25.84504756     26.12573558     25.94772185     26.29199906     26.39987339     26.33560310     26.30521908     26.29404920     26.38508757     26.29014185     25.13544156     18.47369082     26.10927778     26.29492464     26.18416621     24.66420241     26.26354271     26.26788713     26.33682322     26.38964954     25.92382982     25.35645180     24.74290896     26.37319613     24.91820348     25.70320832     25.94279899     25.33204140     26.39370532     26.08895865     26.02695284     16.81812609     26.30269810     25.88263969     26.13587973     26.38237656     26.04296387     26.15297511     26.31840117     25.58408609     26.05168235     16.79512082     26.20491176     26.34327978     26.05359760     25.19063511     26.27019118     26.27408471     26.31231366     24.87522908     16.82645557     16.82743213     26.26602190     25.99004704     26.28454991     26.26333090     26.02611023     26.01936583     25.63235420     26.14090564     26.31283043     25.62303832     26.27335949     26.23141719     26.07095077     26.40565154     24.85425109     26.31562181     26.31259265
      26.07256217     24.75738800     26.16521027     25.16946425     26.27632216     25.32045164     26.09355124     25.77958092     26.21498337     25.84632807     26.28750452     26.32948051     26.03423880     25.94487594     26.30579192     26.09906222     25.61847493     23.39012251     25.63793821     26.09195065     26.30238503     25.99804415     26.35494557     25.96486547     18.41750805     25.76977921     25.68838494     25.98845797     25.56721095     18.23929672     24.77485680     25.95453528     18.25741959     26.07175886     26.06449131     26.41051228     18.42218394     26.18955374     26.37213304     26.32974800     26.38882497     26.31909906     26.31644919     26.29776668     25.77618479     26.37921945     26.20215237     26.34619389     24.88682358     26.18566503     25.45945508     26.39041163     18.33148644     26.30428410     26.35268489     24.69691104     24.84043708     26.26741615     18.48572783     26.15698148     18.90906339     25.75484470     26.24255048     25.98286229     18.08945953     26.00250852     26.25316172     25.22368619     26.33649093     16.79569107     26.13152433     26.26194080     26.04748027     25.88903386     26.23643078     26.09631815     26.32567514     25.17616190     25.63583362     25.90908856     26.39232981     26.18224038     26.26594191     24.79109780     18.51422218     26.29927226     26.24338167     26.27207779     26.30272174     26.36094619     25.76797271     26.38455299     26.34830904     26.32014558     26.35784528     25.87785540     26.27043833     26.14327313     26.10787672     26.38350062     26.23601468     26.29855391     25.45331534     26.25352212     17.00629894     26.16096300     24.53404421     26.35115005     25.66744132     26.28804616     26.00032976     25.67576778     26.26941648     18.21404249     26.36600605     26.00925620     26.36564873     26.36548709     26.39693784     18.43599664     24.98356584     26.40770639     26.40127224     26.39573507     18.31764803     25.87947955     26.29781531     26.02659607     26.00565631     26.33756146     26.41062518     26.35559130     26.38654903     26.31869289     26.00696161     26.28394036     26.39227621     18.30553227     25.84247659     18.13087639     26.11833615     25.31447360     26.32046981     26.39362300     25.22455158     18.28339483     26.26089842     25.74236076     26.38443670     26.39597675     18.49191373     26.22076451     25.99449755     17.12226562     26.10935086     18.07334390     25.88443799     25.23936208     26.05535777     26.14543101     24.34119102     26.23932608     26.33346826     26.31635349     25.98727822     25.52699820     26.23027374     26.31346124     25.89688129     18.21817429     26.28574243     26.35321031     25.88638049     26.38066046     26.31197925     26.31286428     25.99836318     26.29815427     26.06229057     26.27859585     25.97136498     25.68487570     26.31257973     26.10963211     26.35025657     25.90897639     26.25842970     25.96737572     25.89360211     25.95834487     26.28584273     26.37931540     26.39157102     26.39080284     26.32211696     26.39173360     26.09638992     18.31938240     16.78700449     26.16902133
      25.24201094     26.36805128     18.52426548     25.34857550     26.27260008     26.37862374     26.34796451     26.33617009     25.48641861     26.36193967     26.06331190     24.99789877     24.64364585     24.97713194     25.94320658     26.27704394     26.38032579     26.29084971     26.24114291     26.11642169     26.37554400     24.81630355     26.15241239     26.26990849     26.37388502     26.36100308     26.34382102     25.96958701     25.04701409     26.04671003     26.27294788     26.38909119     25.64151482     26.25950447     26.38077066     26.35498880     26.36420775     25.74652585     25.62948452     26.12590561     25.93388212     26.30666524     26.22750160     25.85881726     16.81255697     26.32487211     26.37385996     26.28607421     26.36346643     26.25223487     26.29217202     26.25063430     26.00044275     25.76687843     25.04587025     26.05724784     24.93020582     26.31117775     18.09825511     25.23601603     25.96470538     26.36992989     26.21882319     26.07160801     16.75778798     26.26595549     26.30426262     26.32473590     16.69595066     26.13108867     26.34326006     26.01731615     26.25414817     25.80366810     25.27105191     25.93648729     26.03477672     25.73142167     26.30894545     26.17137061     26.27825929     26.21557966     26.18791069     17.93348748     26.10805530     26.36988054     25.50118047     26.05767246     24.67010309     26.33996641     25.88399725     26.36907096     26.33820572     25.93398116     18.10988784     25.37497179     26.14291351     26.12021502     25.92503281     26.26094514     25.76108650     25.04421202     26.07156189     26.25516604     26.22262572     25.29638245     26.37287814     26.27397448     26.36620559     26.15540064     17.10610210     26.23808114     26.33929458     25.99944684     26.22186931     25.79907026     26.19474114     26.32140876     24.99044244     26.06148597     26.38647649     25.92830126     16.74108167     26.22705612     25.93852771     16.75534528     26.37433136     26.28810334     26.09610748     26.12059862     26.29820494     26.35399653     25.94364975     26.33058022     25.81106097     26.39197775     26.27645944     26.39393220     26.02995646     26.30586557     26.15727026     26.36113329     26.31746461     26.34772428     26.21074765     26.09024955     25.70886123     24.54027769     26.02095559     26.19390192     25.64030122     26.36112061     26.27290480     26.03462462     26.24806436     26.40636334     26.23754626     26.35040830     26.16197045     26.29249492     18.10129554     26.32340889     26.27022827     26.23658262     26.21510897     26.29066118     25.99835028     26.40463531     18.46983648     26.20956822     25.12170188     25.83405501     17.24993897     26.30097676     26.08534516     26.31973924     26.14724330     26.36043421     24.74730243     26.25666769     26.31367553     26.28110913     26.33173308     26.29657732     25.76727216     26.00632522     26.06014694     17.11149741     26.33028190     26.27169416     18.36281707     26.34789560     25.85276901     24.80819842     24.70419268     26.32703008     16.81143795     18.49581885     23.50353104     25.70468137
      16.72963429     26.27672133     26.27829028     26.25649584     26.38999203     25.96382595     26.31265099     25.98945396     17.08874068     25.77165512     26.27736021     26.03446189     18.45672081     26.38709130     26.38651114     18.02016844     26.35563542     26.39280434     18.53786712     25.94439194     26.23536267     26.34913463     26.15326466     26.32021209     26.03932141     25.70120237     25.75296199     24.93446238     25.12297390     26.32465925     26.27045842     26.22455057     26.23992447     26.35169078     25.98071608     17.15194265     26.22956579     26.07813736     26.30383081     26.27098788     26.01258124     26.23696107     18.23227315     26.22043642     26.25413460     25.85727479     26.35122106     25.98087019     26.25897899     26.01089261     26.38823447     26.29704552     26.05228849     26.32152932     18.54035869     25.78544823     26.31685484     17.11599329     26.32216414     26.39229886     26.09554853     25.96136127     26.09262842     26.08035957     25.57714147     26.12819135     25.97518620     26.27083883     26.35845584     26.39277406     26.21908387     26.39536532     25.31113774     18.44397332     26.17268885     26.32933019     25.94138080     26.37097992     25.97098289     25.75302813     25.78012854     26.21521118     24.78609623     25.09866615     26.17282526     26.20373569     26.26182740     26.36591640     26.32300606     26.01192356     26.21219383     26.09070596     25.75016065     26.23959443     18.16274869     26.23919188     26.02423312     25.92294873     26.38360335     26.29493560     26.14327126     17.10287989     25.26941066     25.69676532     25.95500777     26.22650438     26.36558785     25.89329923     26.27246142     26.37010650     17.22603179     26.25846631     25.66720984     25.69739459     25.26774106     26.34605519     26.26940322     26.39320655     26.08910430     18.38315760     25.82119224     25.23378523     26.24700395     26.24894041     26.01101547     25.72833049     26.28551445     26.27622264     26.01649338     26.39386267     26.31528959     26.28512146     26.28494497     24.78250043     25.84824162     26.12560575     24.88322283     26.01615158     26.33625452     25.99022589     26.05562484     26.29103183     25.47681892     26.38346137     25.28993852     26.25620207     25.98061908     26.36870210     26.39026046     26.11371405     25.12997756     26.29931044     25.01515848     26.31756362     26.26314745     26.35021699     26.32506888     26.32092307     26.33896850     25.70129925     26.32420897     26.36558384     26.23906587     18.50715249     26.37250162     26.21010946     26.08248215     26.02700881     24.63469564     24.81441567     25.88608180     26.30204464     26.11700990     26.21877782     26.03550251     26.38720894     26.30677160     24.89932156     16.95995116     26.27761811     26.34758552     26.27286227     24.65417752     26.35062611     26.31371946     26.30116393     25.42183006     26.18869840     26.21499784     26.22605453     26.06919231     26.13802870     26.37897304     26.09788497     26.31270509     26.22595997     26.36225144     26.39412512     26.29543134     26.27329802
      26.27638694     26.16370335     26.22609454     25.89919780     26.23406269     24.78106004     26.30206113     25.90534705     26.27341094     26.25812340     26.36177664     16.82119859     26.19075212     26.15498059     26.28175623     26.30454815     25.82382166     26.31578747     26.25545127     25.94353964     25.66114111     26.17045507     25.18415382     26.01061550     25.89649917     17.00426427     26.31504284     26.35127478     18.46752190     26.29555867     25.19230066     26.08605702     25.87822120     26.28488880     26.15017606     26.20060031     26.34838371     26.10411259     25.61884803     26.37902561     26.14132983     25.87037527     26.16820963     26.27118971     18.48608780     26.33462547     25.50754331     26.32523940     21.20582806     25.80349692     26.39200928     24.69783199     25.66260807     17.99774165     25.84228231     26.16714416     25.87003648     26.21080997     26.17189247     26.29381154     17.01912522     18.45837199     26.29906126     26.18424388     26.25738949     26.10855720     26.28924279     26.18088279     25.09152892     26.04008423     26.15996766     18.28707066     26.33131664     25.79450023     26.22265859     26.37841609     26.29955787     26.02649031     24.35908862     26.38908975     25.52054498     26.17678475     26.35630719     26.30921600     26.38799429     26.35672409     26.19240794     24.95103184     26.28614648     26.27391454     25.77304602     25.85489198     26.24965500     26.37406295     26.24160236     25.71752395     25.67263267     26.22678886     25.58702510     26.09872965     26.28957013     25.23461109     17.87987232     25.18697247     25.16460340     26.29856921     26.38981607     25.92053733     26.21011499     26.33264126     26.15054008     26.03237114     25.00818424     26.22625650     26.35484156     26.19371857     18.36879718     26.31511938     26.27447744     26.36982021     26.08696896     18.08342263     26.32056958     25.94613251     18.46120001     26.35499048     26.20180265     18.07643173     26.23947809     26.21679997     24.69119243     25.44058004     16.86923395     26.32779813     26.22187703     26.06029665     26.36266019     26.24382284     26.15197344     17.06253765     25.78504621     18.42898801     25.43107016     18.36038120     16.82273402     26.26767473     18.09616101     25.97866835     26.33040838     26.05955750     26.01687118     26.09473097     26.25655868     25.99034869     26.32214534     26.39074260     26.35282068     26.36253834     25.91534069     26.28361639     26.18806219     26.31836683     26.23748129     26.13482651     26.32104281     26.20622925     26.34281736     25.64190050     26.32091326     17.01441967     26.38184931     26.32237842     25.77439344     26.19929067     26.35881808     26.39303795     26.33567918     25.85747112     26.33301006     18.60772352     26.11494521     26.10062097     26.36181401     26.00748538     26.28306402     26.38577237     26.36735081     26.23198572     26.32438629     26.16187148     25.68029464     25.91220184     26.25865914     26.39077618     26.00420852     17.11068752     25.88712764     26.09800821     25.79314456     26.34602136
      18.48694205     26.10558552     26.20560371     25.97195735     25.92750914     16.74367261     26.02542043     26.29830727     26.38648494     26.23954176     26.32706862     26.27189593     25.62909941     26.38591275     26.13679870     26.38879727     16.73396592     26.21994242     26.38533493     26.31393146     25.70380996     26.15650955     26.13501448     26.38301969     26.29150993     26.23832909     26.18406505     26.26927922     26.38968645     24.59152603     25.39411506     26.30443414     26.33479304     16.98583407     26.26960456     26.22213167     26.13589720     26.34421404     18.18608007     25.86988694     25.36135122     26.03624264     18.00355261     18.08680084     26.32537169     26.31962919     26.32770649     26.39514300     26.35984066     26.23323557     26.25999194     25.99792088     26.28157900     25.66764157     26.03495798     26.33930604     26.25995905     26.09394347     26.25771475     25.86259942     26.04549136     26.35696999     26.35188936     26.35136738     18.51038114     25.95883611     26.40692339     26.30812653     26.32171577     25.90995728     26.17193283     26.27091251     26.34529157     25.71782174     26.26799039     26.26509547     25.91037626     26.34168598     26.35703909     25.96068203     25.99951071     26.29701175     26.35767535     26.27864327     26.26129317     26.35025100     26.33135199     26.20367328     26.36497188     26.01312060     26.36690440     17.95562961     24.21764508     26.31111724     26.30229858     25.86408693     26.09399615     17.02703653     25.14788796     26.36786186     24.87659109     26.36681957     26.31773496     25.18573733     18.35877917     25.11033734     26.31094981     18.11941965     26.20515092     17.02665562     26.01976985     25.56681073     25.13269468     26.26787564     24.77879829     25.18971146     26.12617921     26.29097595     26.25352242     24.76628126     18.36206861     26.24955105     25.93933631     26.39333780     25.08781067     18.10474675     26.34934294     26.11464614     26.21928275     26.02859345     25.47585041     26.25376177     18.48315493     25.96563875     26.08225795     18.05277352     26.30031793     26.21487130     26.37350717     26.22174680     26.22231710     26.08076960     26.27578993     26.36251050     26.26348898     18.48903820     25.89372247     26.29370027     25.99197005     24.86041375     26.15933303     25.10261980     26.39368936     26.36959554     26.32192840     26.36361986     26.22412545     24.99632604     24.99394353     26.24906329     26.22981744     26.37660978     26.26590655     25.89299286     26.39662267     26.30933480     26.12271711     26.36582810     26.21126324     26.26800063     25.82229720     26.37187237     26.01729253     25.72371723     25.99373788     25.92352548     25.16919871     26.37287225     18.55578897     26.27243245     26.38263830     26.32860892     26.37955764     25.79876162     26.40549441     25.87720153     26.31030936     25.26473466     26.19532425     26.27815988     26.23584157     25.98796352     26.13668592     26.38180995     26.32974176     26.29809308     25.60669748     26.39103129     26.25465931     25.16757743
      25.95685969     20.22126646     26.21053477     25.99840626     26.16106544     25.98633317     24.76770076     25.99061611     26.35678873     18.33198613     18.29253677     18.44109321     18.50765167     26.29480515     26.27834121     26.40844601     26.25692104     16.71845405     25.44596202     26.29111221     26.33087322     25.17045603     25.66554258     25.89607419     25.64668522     25.14996606     26.01399935     22.34835033     16.73649677     25.91462142     26.31262779     25.07845865     26.39400432     26.18978687     26.19873612     26.32528983     18.18329511     18.47607993     26.28102955     26.23575875     26.36477859     18.51843046     26.14206739     26.00152871     26.19169390     25.94741695     25.92008947     18.50153245     26.26035539     26.37497262     26.23123105     16.95201709     26.35453114     16.71279006     26.26531138     17.97680605     26.30999564     26.20342448     26.25519687     26.18763086     26.38457034     25.90764436     26.29182428     26.01614222     26.13576767     25.47779859     26.02849150     25.81613396     26.26741372     16.82408574     25.86153622     26.39301300     26.13028309     25.56240330     26.08035638     26.24638148     26.07285175     24.57897787     17.13537833     25.93868544     25.97742929     26.17082139     26.27170435     26.29017504     25.51361539     26.31973124     26.14720857     25.40126301     26.26859234     26.22114654     26.28752399     25.14356202     18.43932311     24.90959389     25.36567553     26.36601728     26.09522571     26.37809612     18.24445878     26.32064272     24.65195051     26.31026563     26.28574604     26.07318979     25.94990824     18.32836352     26.19448194     18.26021435     26.25061250     16.79051965     25.83228606     26.05468222     26.27019723     23.50866632     25.78986729     26.39646815     26.26734850     24.99509686     16.82618092     26.37511133     26.00606962     16.67416199     26.31424389     26.29577536     26.25400283     26.32979709     24.81347421     16.74453490     26.08022899     26.30489970     25.55014424     26.24713011     25.97073496     26.40907613     26.16100757     26.23663526     26.27062455     25.76253849     26.27927449     25.39555213     26.15209942     18.25296678     25.16471621     25.80850629     26.25221810     25.48064641     18.23502364     25.11182194     18.08197724     26.33135956     18.02283699     26.10306792     25.97919030     25.88220817     25.14894461     26.34609890     26.27765696     25.40063335     25.11263806     25.28511741     26.34474863     26.37370181     26.38053036     25.01665254     17.10514702     25.94365693     25.81779025     25.95023015     26.18621418     26.09421624     26.06017240     26.38912308     18.25856766     26.31686327     25.98014319     26.34788950     25.93502367     26.36471969     18.46257599     26.23439283     24.70364752     26.39099765     26.31776794     26.19778324     26.03052584     26.29417712     26.23140081     26.23354340     25.16390059     26.30672766     25.87541041     26.16518933     25.92136036     26.35532687     26.22233019     25.54793219     18.48515031     26.12444495     26.30448477     25.97274671
      25.94216687     26.07034880     26.39224512     26.30487032     26.21793395     25.25143263     26.13475629     26.31881553     26.02065949     26.32085541     25.97679885     24.84793690     26.35055448     26.39099171     26.11196052     26.35951268     25.80096170     26.15507583     26.35458903     25.97791298     26.33085909     26.29960355     25.98798641     26.37945571     16.78083957     26.37080991     26.28880818     24.45665999     26.24829629     24.97194676     24.86164435     25.95317947     25.66769414     18.69564859     24.92120463     26.30982746     26.04512808     26.36915669     26.38699957     26.38161746     26.23252691     25.91162898     26.30378037     26.29663394     26.19519034     26.38700139     25.76832953     25.55442193     25.70112014     25.91415287     26.38111173     26.15273577     26.29085799     26.31369375     18.10534025     26.22434046     26.32780199     18.45146852     26.22912424     26.34172123     25.97452824     25.93335317     25.63824438     26.10552676     26.22623427     26.24850071     25.63029080     26.26236759     25.97331675     26.27143054     26.39155485     25.79234972     26.11565166     16.80428393     25.97468616     26.35387854     25.94486652     26.37906694     25.18906753     24.87716488     26.37650165     26.06732580     26.20958510     25.84883709     17.08975658     26.38727119     26.00205371     26.37571839     26.03284584     25.84546839     18.28005248     25.93016272     18.12587506     26.30917882     26.27961849     26.32486856     26.30441441     24.96347473     25.67964942     25.88316090     26.26346628     26.34586639     24.97233803     25.29252691     26.34929408     26.35736044     26.27714274     18.44608916     26.00384824     26.33055548     25.18783776     26.18975420     26.23341952     25.05937225     26.19785759     17.13381212     26.36303873     26.26682492     25.97407769     26.36184471     26.18962900     25.96508021     26.39065326     26.38011837     26.38765044     26.13817328     26.36562956     25.00501455     25.05272178     18.07925896     26.30426153     25.98305039     26.18201689     25.11944590     26.28788791     25.91816909     26.37655347     26.37185809     25.96031374     24.94839440     18.49916418     16.72062673     25.02347718     26.38440139     26.18937515     25.00657655     26.26939945     24.72553735     26.29477365     26.37552770     17.08233097     26.21391186     26.32154122     26.18951422     25.22392988     18.47441801     26.30109295     25.40928293     26.09603716     25.96164769     25.62024387     26.24269709     26.28602352     26.25672265     26.00297618     24.65393639     26.18424571     26.23921949     26.31297610     26.31458626     25.95613533     26.21079244     26.24234283     26.27570869     26.37758114     26.12836019     25.91491960     26.22901648     26.11324363     26.31704251     26.36643799     26.32919042     25.98866169     26.38244429     26.15663406     18.06606720     26.36779212     25.16886395     26.26165226     26.16192691     25.56892707     26.39421993     25.76867688     26.10845529     26.21148759     25.72241238     25.56223741     26.30067235     25.62503920     26.16892595
      26.21672742     24.46318538     25.75059219     26.37273154     25.91648202     26.37215926     26.21239019     25.97480799     26.26809783     25.70245136     26.17348373     26.20344121     26.32660334     26.20407058     26.26166735     25.97772937     26.04086083     26.36186912     17.95310559     26.15251730     16.81221860     26.30875064     26.37284606     26.18423365     26.32214186     26.11942897     18.09693486     26.24487043     25.96952303     25.45086646     26.36524571     24.81324284     26.36227063     25.06494990     26.04151161     26.31573669     26.14086314     26.35915280     26.10059728     26.31487337     26.30495978     25.39380446     25.99196732     16.77805604     25.95417334     17.25171532     18.28561006     26.37866305     26.07175562     26.22797109     18.16139591     25.94395136     26.38579155     18.81956220     26.04092156     18.04397648     26.16749025     25.19195582     25.99006384     25.97627012     26.27523995     25.89089864     25.65049951     26.31067806     26.33533130     26.03953362     18.00558190     25.79055491     18.13457373     26.30525791     26.29096329     26.34314304     25.72431162     18.19754668     26.25075844     25.98621521     25.78276199     26.35062682     26.14978283     26.16533598     25.57992257     26.34599821     26.10558853     26.24741117     26.14300842     26.25145376     26.28746746     26.31942945     18.32793730     24.88761773     26.38214266     26.26171787     26.34670668     25.21821624     25.58829897     25.92837512     25.90634983     26.24080981     26.38604562     26.04553149     26.40321526     24.81558123     25.72340713     26.24335017     26.17988137     26.33487358     26.15362946     25.17630561     25.84847906     25.98393852     25.47362109     26.08817759     26.15602837     26.36018504     26.31569670     26.30661189     26.24497924     25.75815598     25.92150027     26.39432982     17.03205577     26.32361127     26.21616239     25.66328965     26.28379577     25.98493547     26.02527544     18.29460892     25.97360714     26.31583063     26.33369633     26.39519695     25.95779789     16.69658755     26.28162300     25.64675572     26.18280704     26.30190024     18.10198675     26.29300618     26.12502538     17.96540340     26.37203058     26.17806962     26.21430921     26.33267431     26.20608468     26.19504967     24.93939884     26.26144710     18.41817246     25.86671545     26.40184352     26.13462870     25.41386862     26.23711079     25.12568236     26.37896326     26.04967700     26.27091604     26.08069906     17.19776881     26.39311855     25.57996356     26.05379839     26.38892546     26.05607817     26.35968920     25.67331462     26.10657848     26.23727368     26.34534722     26.26070082     26.38855148     16.83349619     26.35489310     26.25959331     18.45629752     25.85457894     26.36777104     26.36161787     26.04867019     26.28235308     26.33329495     26.37618358     25.22706266     26.36543076     26.16957283     26.29084578     26.32444517     25.55266549     18.26486911     24.88428610     25.61968490     25.90838241     26.04128104     26.37755064     26.33353386     26.38152145     26.17553812
      26.34421250     26.11111564     26.31559912     26.34367483     26.28145400     26.37902050     18.77446792     25.99411647     26.11363610     17.05793595     26.31564179     26.27160015     18.13386113     25.92322282     25.76760760     26.18188647     26.25361393     26.29998336     25.52768299     26.06158101     26.27442252     25.63617729     25.64147412     16.69339864     26.38873358     18.43618430     25.99089551     26.29964959     26.16470775     26.30789568     25.98208891     26.16362000     18.46121961     26.35932833     25.82583495     26.39195997     18.15094955     26.35505090     26.04943217     26.01119677     26.08612163     25.93521442     26.27372953     26.27736395     26.33835217     26.07527646     26.24573018     26.29980659     17.22235406     26.38014524     26.04719783     26.19668942     26.28596113     26.26697508     26.10279395     25.49461375     16.82927241     26.34402704     26.25076016     26.30989667     26.33429675     26.21903608     25.81473413     26.29145757     16.72478436     25.56836764     26.26494662     26.30982977     25.92451570     25.09014053     25.97803013     25.59232593     26.29517002     26.26272584     25.98578062     26.16012237     26.10749819     25.71268695     25.78797264     26.11722462     26.26665826     26.23351927     26.28458566     26.11171383     26.38028139     26.30204017     26.21265267     26.30379859     18.35442255     25.82620461     26.24406864     24.72634311     26.18276479     18.16753046     26.30923581     26.26306524     18.13601684     26.35637599     26.01729073     26.36476705     17.96096218     18.32231487     26.06724964     26.03793409     25.99763807     25.81992903     26.20324919     26.20166234     26.30079314     26.31247930     26.32269442     26.30850459     26.07375970     25.20410809     17.96086667     26.35193093     26.32131005     25.85999938     26.17818353     26.35405820     26.33723269     26.12071804     24.90968120     24.96779908     25.73701735     26.36249056     26.31985965     26.28508271     26.28872890     24.92736634     26.24594095     25.81443625     26.32233236     26.38600087     25.86935432     26.37393775     26.15079377     26.27558855     24.95188126     26.27226360     18.05473028     25.67742250     25.25385194     26.36003449     25.81171314     26.35465944     18.16129915     24.90343370     26.11400433     25.96714882     26.10526139     26.16767276     17.03428118     26.38484957     25.60583574     26.04708623     18.12438440     26.18072207     26.38934134     26.29184402     18.18995887     25.38847283     26.03790117     26.31099937     26.05888480     25.89221012     26.40347266     26.02838312     26.36152895     26.07595470     26.24212687     26.16270384     25.96524906     25.89784973     18.45128473     26.17281721     25.08571996     26.26321281     25.98230654     26.30681559     26.27214508     26.20765312     26.16870334     25.96057238     26.22899707     26.29518824     26.26017329     26.34209025     26.07345059     26.34745276     26.40280671     26.15403116     25.72946649     18.13949525     26.23626230     26.35565529     26.07563793     18.42473692     18.07668259     25.90386859
      24.61810616     26.08907930     18.29556125     26.32059151     26.30917441     24.91869485     26.26754030     26.19901904     26.24826568     26.37958584     26.33044622     26.28769490     26.29818380     26.39575152     25.05648436     26.26501781     24.99006983     26.23904350     25.85401587     26.02936582     26.28174731     26.29201289     26.32886901     25.98365366     25.92279539     25.57106505     26.31373490     26.08511906     26.29567358     26.21821408     26.03258006     26.20830324     26.19321295     26.36133168     26.25392171     26.23863640     26.38349215     25.06865561     18.27104775     16.76953278     26.37473596     26.28656764     16.90347859     26.28890167     18.52521463     26.26951976     25.10674624     26.33377273     26.28606297     16.82516245     25.44664238     25.63027952     25.83951615     26.21327696     18.54006915     26.38581872     26.35742338     26.32229938     26.28464981     25.95161114     26.24154678     18.20511789     25.99859146     23.46280231     26.15650321     26.31479278     26.07013045     26.32145239     26.22454278     26.39465200     16.74353178     26.25132003     26.33179293     25.69495875     16.78400784     26.17932077     26.20059710     26.33247684     18.47587868     26.34528619     25.89581160     26.25546325     26.39978189     26.28998963     26.34071793     26.39425865     25.82218146     25.72077648     26.10637204     26.04390426     26.37710716     26.02942218     26.11368713     26.34858706     26.27738102     17.14721846     26.17119585     25.14050160     18.90794506     26.06352139     26.38414762     26.30420259     26.04434950     26.10311775     24.76786102     24.93409322     26.08799341     26.28495642     25.17499800     26.06521944     24.55539868     26.30861178     26.38900168     18.15178073     25.87767336     25.77970545     26.35670607     24.75039478     26.36917240     24.96656732     26.11921468     25.75828054     26.23249500     26.37299226     18.42820096     26.26505190     18.46247313     26.15352441     26.20201001     26.27023423     16.76271237     26.14841082     26.12270371     26.00656985     26.39286588     25.97357701     25.80824430     25.71468085     26.35063002     26.31018063     25.92022701     25.89106644     18.18469473     25.70298015     24.91858785     26.30410701     26.26785251     26.33092638     26.15187075     18.51716557     26.33056145     26.11841560     26.33418485     26.27353412     26.27111927     25.82544437     18.23230400     26.35769278     26.14029246     26.39353675     26.25654616     17.12709660     26.20990294     25.84168430     26.11496735     26.01036467     26.27034431     26.37106396     26.28656196     25.97047444     26.35109878     25.95534953     26.36423383     26.31237381     26.15174174     18.35096147     26.25017347     26.39432722     25.82551232     26.35479741     25.90077312     26.21292447     25.79429738     25.75373886     26.30231880     26.38993368     25.83929983     26.25020800     26.27069815     24.70571117     26.16594838     25.66014508     24.94315096     26.21894063     26.29424175     26.34392774     25.18966626     25.78026811     26.38984043     25.78439105
      26.38512419     26.21738598     25.51333184     18.07912647     26.37804396     24.72811978     26.25633083     26.32338413     26.40281213     16.82176588     26.30714131     26.29167663     26.19515811     17.22715428     25.98319475     26.36951950     26.38990547     26.41102172     26.31481352     26.34239222     26.32242804     26.01847875     26.30372579     26.34661647     18.50025030     26.16709233     26.16554223     26.31800847     26.31798093     26.13732750     17.54263047     26.24304691     25.93410632     26.30429580     25.84969161     26.36351747     26.25551817     18.09747080     26.26865233     26.28492778     26.35349207     26.23540457     26.33567926     26.32069503     25.66879585     16.79214251     26.22684089     26.37392595     25.62992636     26.29580380     26.19902642     26.38288160     26.05160700     25.26191587     26.31225379     26.16012039     26.24698346     26.26746736     26.17535513     26.31252315     25.74743610     25.87765851     26.35334661     26.37117588     24.72441350     26.31657146     25.96809201     25.89867588     26.34720135     25.84089111     25.39089493     26.25017586     24.79651194     25.80581213     26.05429708     25.04697750     26.32554478     26.15047456     26.16497853     26.27068551     26.15198551     26.26753814     26.20728797     26.13881195     26.26532381     26.37295815     26.38933118     26.24833913     26.20933228     25.90126180     26.27663768     26.09976105     26.20743777     25.43368704     26.14054744     25.85583660     25.98114611     26.15843742     25.97198485     26.30369074     26.24675628     26.16674635     25.78933093     26.16544050     25.87231754     26.37260459     26.31401836     24.94939766     26.12603972     26.00409971     26.30837953     26.12563785     26.39321543     26.28305045     26.30854823     26.39347076     26.01344993     26.11166467     25.42418882     26.31703324     26.27924471     26.34549917     26.37365293     26.33386210     25.52349561     26.39311982     25.96979298     25.85057444     25.84917276     26.32291928     26.38884341     26.22160823     25.99190552     26.36803189     26.31140237     26.14220830     16.79205028     26.29140453     18.23414798     26.15359917     17.06733619     25.23598941     26.39848581     17.04697724     26.15699140     25.88278885     26.24310020     18.26815453     26.25107452     25.16604238     25.95767069     26.17482283     26.30643249     26.31452276     26.37884171     26.28753503     26.20827201     26.34372265     26.19749084     26.25345035     18.26183823     26.35293913     26.34501869     26.05413248     26.36697860     26.27193989     26.18734164     24.91951482     17.08652956     25.94928245     25.87634014     25.45981579     18.05563824     26.13836777     26.17115345     26.31870847     26.29463146     26.04317139     26.35177865     26.38316212     25.62528158     26.19758700     26.27409747     25.96675899     26.23027643     25.91907773     26.01213356     26.26408588     26.25990255     26.36743489     26.34844794     25.99443081     26.25050896     18.50418389     26.13491034     26.27613018     26.36222859     24.91146680     26.11482121     26.06296405
      26.18974680     26.28782246     26.29383698     26.29768283     25.92538052     26.26437881     26.23765979     26.24241468     26.34980578     26.23047083     26.13332553     26.35288460     26.25333212     25.77466248     26.38583865     26.39482206     26.32299636     25.98736876     26.37615018     26.20338531     18.45455161     17.98218526     26.37700532     26.39030490     16.77590367     25.92195315     26.26745576     26.29885128     26.39296403     26.19716263     26.30610648     26.15426773     26.39271460     26.19886341     25.12737938     26.26993929     24.76343741     24.93102094     25.85438314     18.52909082     26.03976667     24.75751098     26.38546434     26.18998668     26.18452270     25.63328408     18.52520166     25.62529418     25.89698924     26.27828720     25.94709529     25.94958030     18.06535093     26.29807685     25.90928905     24.22727315     16.78556387     25.87499402     26.23254719     26.28801403     26.25231845     26.31256083     26.29405160     26.23290065     24.64657245     26.05909705     25.20163426     26.30642325     26.31011958     26.38923618     26.17362421     26.30584829     25.74439997     26.26421375     25.90546004     26.32419789     26.08433378     26.15932584     25.98890536     25.90968187     26.05392016     26.19761647     24.80107656     26.15113303     26.30599627     26.37776162     26.35774247     26.31954924     26.39047308     26.01706023     26.36098352     25.27908324     26.35708391     26.08093569     25.46110651     25.64389621     26.36228751     26.04579224     16.98336571     26.33229583     26.35796923     26.34336583     26.27142357     26.37639272     25.93566048     25.97800453     25.57966997     26.21173549     25.87276123     26.10259327     26.40263579     26.04379366     26.26422017     25.99640719     26.27488931     26.35601063     26.26819339     25.50362255     26.35695556     25.17206584     26.18359093     16.85359737     16.77340391     26.05987261     24.61256425     25.63422807     26.07745744     26.28753393     18.48633722     25.66268093     24.54363077     16.95816543     26.39339557     26.26799618     26.35836115     16.82560809     26.37759486     16.82308094     26.05337973     25.09558040     26.39426175     25.40773287     25.59537170     26.09573305     26.25664247     26.24573951     26.27197509     26.01576960     18.40186006     26.39412435     26.26729118     26.24597823     26.37158613     26.18651564     25.00841199     26.27206440     25.97857827     26.21067834     26.11751607     16.95884839     26.29807219     26.33747040     26.29145222     25.88492940     26.26195982     24.97180039     25.64960856     26.29980493     26.29044643     26.23887756     26.30800173     25.91745664     26.24647401     26.20926150     25.56203923     25.25019765     25.83297506     25.53637334     26.16120792     25.18726555     25.66408277     26.35939136     24.58649382     16.78732677     26.37344949     26.01694306     26.18778856     26.34306555     26.29180061     26.17377889     26.27546420     25.75376725     16.82190744     24.94189328     18.34701350     26.19321567     26.19531415     26.29621413     26.26766473     26.36380864
      26.23093460     26.31386266     26.29291809     25.72120407     26.23929271     25.69695569     26.02309881     26.36274268     26.35944027     26.26738846     26.08750232     26.32410386     25.95577082     26.35527841     26.21065269     17.20836428     26.15192003     26.23147928     18.47070898     26.14693067     26.17615438     26.28253533     26.30102419     25.50986886     26.08593830     26.10811535     26.38896228     18.19697680     25.11419736     25.21420993     26.36655193     26.26944203     26.31386501     26.03624980     25.85691081     25.60465215     26.22883160     18.32419911     26.24271007     26.26095416     18.27675279     26.34639031     26.20813556     26.19435719     26.37367688     26.23555257     26.39169271     25.96418132     26.23863135     26.03432263     26.38457629     25.79574612     18.49674808     26.39260545     26.18435556     26.24528870     25.98435349     25.51071698     26.11195015     26.27894944     24.06190983     25.69230830     26.30167833     26.23279696     16.72335231     25.74580635     26.11982130     26.39306762     26.27054926     16.57310657     16.98242794     26.15014112     26.15503796     25.64285854     16.69675536     25.94820394     26.22395959     25.16776163     18.11528538     26.26219177     24.27223220     26.30986412     26.18060503     26.37944122     26.19588359     26.13022105     26.25304138     26.33775160     26.17546655     26.09303691     26.13080329     18.28432371     17.23200789     26.02279015     26.11616683     26.23045367     26.17442895     26.00945266     25.95259074     26.03590922     25.45948950     26.27323096     26.22587592     26.09033502     26.17534905     26.17899092     26.34231950     26.35028507     18.41833198     18.54113497     26.32626729     26.17168704     18.54712520     26.06833998     26.25280489     26.31969487     26.36615567     26.26782574     26.39416488     26.27421719     26.36256912     26.09528933     26.30161043     26.20320111     25.81130528     26.14868143     26.17084958     26.35140449     24.87523187     26.26103234     18.07654512     18.30609421     18.22847220     26.35605219     18.13495989     26.09369211     24.97248632     25.26641188     25.68378001     26.10607528     25.83850588     26.16989594     25.59137937     26.31566100     26.35071660     26.24729811     26.02364657     26.36828996     26.23485608     26.28579651     26.39326583     26.36815699     26.25228669     26.15416849     26.36280649     26.38017458     26.35001701     26.32043950     25.47448443     24.66636545     26.33909774     26.28511309     26.24833533     26.32568070     26.15743905     26.39467065     24.63117564     18.17175882     26.19360579     17.09514432     26.21500700     25.50330274     26.32488699     26.33127340     25.62345255     26.29374184     26.21232583     26.01762815     25.95187528     26.01633914     26.29674678     18.33707641     26.27462152     26.00122361     26.31804812     18.55082824     25.76406842     24.76965197     26.27355561     26.37654251     26.37872665     17.77004724     25.87311246     17.00846951     25.54614462     24.78182059     26.12393152     25.83946389     25.04081836     26.23168381
      26.37834680     26.21850938     25.99590527     26.25580584     26.35766841     26.37592526     26.28696198     26.28737597     26.30443173     26.27086371     26.38785094     25.86477652     26.39582638     26.05362214     26.17258540     24.97075692     26.39169661     26.19989828     26.01796393     25.17375143     25.42947903     26.36472275     26.15947000     25.60509049     26.34254621     26.38382886     26.14006704     26.39592485     18.29230827     16.72803663     26.19965696     26.17047242     25.91860952     26.36919186     26.27120058     26.38100454     25.08749840     18.04677235     24.95634940     26.32163598     26.30017751     26.23702124     26.13936365     26.31403492     26.35908011     26.23221626     26.12951415     17.98178092     26.35443156     26.27232129     18.09306466     26.33983555     26.19635183     26.33600601     26.35680402     26.32840200     26.19563276     26.22731926     25.33809378     26.36508014     26.32668850     18.45998826     26.32660890     24.99282449     25.99800267     25.90935805     23.87479268     26.00486127     26.32628233     26.14863846     26.09875573     24.64007515     24.20037458     26.20045822     26.35236127     24.63023587     26.30165060     18.42164969     25.74712571     26.26217880     26.30735648     26.21891195     26.25908329     26.28702013     26.40732381     26.34488021     26.38974052     24.58676937     16.79204957     26.21347706     25.69555957     26.16489450     16.83177598     26.26847272     18.44215544     26.27230223     26.08931249     26.26542218     25.94571002     26.33587484     26.27526744     25.77543087     26.01644322     25.08811593     26.11451900     26.24856969     16.84062778     26.24406210     26.33205553     26.36283748     26.39206171     25.95521859     26.22026463     18.53546313     25.42212568     26.33038957     26.35790906     26.24761634     24.97719453     26.26004766     26.04256861     26.37348261     25.09386968     24.61551352     26.04187960     26.38126190     26.31826417     26.26760817     26.35321538     26.30776134     25.99934422     26.27731529     26.17998319     26.25069447     24.52003421     26.37446117     25.61394795     26.27248358     17.61439281     25.92932680     26.12356294     26.20324808     25.78137081     26.11895961     26.32972451     18.35849392     26.23972808     26.35461344     26.20221164     26.32271308     26.29979888     25.52121426     25.85316128     26.39150608     26.08709870     25.84910433     26.36626806     25.97818638     26.38344392     25.26851495     25.17075989     26.22281328     18.14506388     26.34875035     26.26546637     26.27503974     25.78973148     26.04379277     26.01435931     25.68386525     18.27855659     18.15896599     25.73261277     26.31554030     25.70811991     25.06022380     26.39498667     26.26701151     26.31205178     24.91767374     17.13474082     26.05472594     26.20907018     25.96763877     26.35484678     25.61526613     26.31552110     26.39482975     26.23298425     26.26627634     25.99935978     26.39458475     26.30665525     26.24933212     25.15718814     25.80575878     26.39187196     25.99465152     26.12073912     26.21365218
      26.20479748     25.98358863     26.26496786     26.35703727     18.27295386     26.20505299     26.25661549     26.29139047     26.29096303     26.38279522     25.45513613     26.27700165     26.10528787     26.31156034     26.30304832     26.30221654     26.10371396     18.35008252     26.19548905     26.25647354     26.31110175     18.06502007     18.49305384     25.88850787     26.27854582     26.24244989     25.76954764     25.59991628     26.37971555     26.30007969     26.39226492     26.35058878     25.01942195     17.01746805     25.10544370     26.30044677     16.82380246     24.86768687     26.36323428     26.11476002     18.40230185     26.35897768     26.33390400     25.94105673     26.02128784     26.22142038     26.39255588     25.14619984     26.14499273     26.21312730     26.20114122     24.59699386     26.26710204     16.98171744     26.23856705     26.04588537     26.20186976     26.16672574     26.39266570     26.26752092     26.32016110     18.21136708     26.31737563     26.11836179     17.86959837     17.08225974     25.72206950     26.36374102     17.13524087     25.03288886     26.27011862     26.25234707     18.11895211     26.17717268     26.35998868     26.12744043     24.81344302     25.62978630     26.27273188     26.31924279     16.72671827     26.27566782     26.20272480     26.28143531     26.19737471     26.30370648     26.26985977     26.18854580     26.40256793     26.29176320     25.10968280     26.27307721     18.43785361     26.06552683     25.98827083     26.27956549     26.03757555     25.74872815     26.30172743     24.93478991     25.39052352     26.20796206     26.39272063     26.29281154     18.52764966     26.39123676     26.06261850     25.96767107     26.24128953     26.32488567     26.23511239     26.34048328     26.39276592     25.15880918     26.37403540     16.75352034     25.72882236     26.38561931     24.79434990     26.32781973     26.39165150     25.40551659     25.76613700     26.23661799     26.12957555     26.34168612     26.22541284     26.25647326     26.30582266     26.05422993     26.21673106     26.19459035     26.03651236     26.25576459     26.37647075     26.02475951     26.15531744     25.57002401     26.35323050     26.25487211     25.98928380     26.29315334     25.39297733     26.12436839     26.39564517     26.38329060     26.38666359     16.82008818     25.93120417     26.26886835     18.43173909     26.29035747     26.18454557     26.03373377     26.32732187     26.23889334     26.24211332     25.87387814     26.01431914     26.16970350     26.31593977     26.37608250     26.39336867     26.39587415     26.13775068     26.22631516     26.01479885     26.10302361     26.14410224     26.07490128     26.22931157     25.93340211     26.39106856     26.14172720     26.03407846     26.26297687     26.34202819     25.78251226     25.80189018     18.51161412     25.99924393     26.37229378     18.07021813     26.15718197     26.26005319     26.20833792     24.81838709     26.03061626     26.26012083     26.25314834     26.18382586     26.36971644     26.38778951     26.27728300     26.28521391     26.11063843     24.47511204     26.19530324     26.37967286     26.00478880
      25.54864076     26.19944545     26.07288483     25.91273578     26.35610125     26.08759680     26.05234449     26.27694928     26.14482848     26.25683615     25.71103670     18.37259559     26.27687634     25.78947402     25.58173941     26.22294625     25.93495964     17.06260677     26.18955605     26.03396735     25.56403054     26.09975027     26.21570585     26.18008146     26.38886798     26.13035610     26.00331378     26.33366620     26.34733938     18.30310956     26.26396297     26.34458003     26.22521469     26.19869639     26.05439806     25.81528791     25.08730439     26.37523654     25.92905717     25.66758042     26.29878694     26.38147579     26.33511889     25.88878524     26.37873662     26.38522914     26.37145962     26.39360158     25.57855702     25.00522151     16.80475992     24.91721851     25.80265166     25.00626695     25.98879375     26.33117718     26.04184923     26.37345147     26.23226098     24.75622890     25.29919148     26.39468626     26.33275763     26.14459014     26.37548837     25.99369529     25.48193967     26.30230202     26.29748902     25.98786535     24.97624963     24.81610709     26.34661156     26.27162769     26.23140072     26.35865678     25.90943965     25.37516993     26.25926277     26.37817236     26.05548853     26.22795603     26.23514993     26.28060668     26.29362442     26.13092916     26.18900059     25.87465020     26.28884634     26.26892795     26.24293883     26.35146162     26.30029330     26.29069491     26.05349776     24.66365825     26.19474889     26.21781255     24.70037590     26.16363513     25.91767905     26.38673000     26.35606107     26.30320526     26.30861604     26.19696245     26.38802816     26.32713429     25.72248094     26.35361491     24.90923461     26.23822669     26.27524022     26.38185469     26.01406734     26.33089601     24.87201142     18.01351217     26.15023726     26.32321989     18.18076142     26.28840767     26.36680354     25.42711202     26.25763477     25.22007249     18.30921384     25.12608421     26.32471873     25.49580639     26.10499793     26.38357107     26.25808145     26.41166117     17.07935287     17.01617845     25.97427317     26.19450765     26.39369785     26.29526326     26.12003016     25.90730321     25.94204851     26.27715179     26.18966369     24.92899408     26.25647488     26.28870513     26.31594538     26.01994527     26.39411274     26.38995602     25.97821974     26.36053744     26.14995462     26.26493471     26.28962185     26.33889083     26.01601921     26.34698744     26.32544249     26.35927728     26.34916985     26.37109590     26.36364530     25.92850836     24.77425829     26.28693619     26.06814042     26.21650775     25.90195547     24.58132967     26.38509392     25.79192295     26.38757705     26.23242657     26.37326030     26.31569208     26.29230633     26.36661189     26.18748277     26.35897115     26.27787899     18.27378160     26.13299619     26.34651225     18.44863273     18.21614377     24.68838124     25.97357947     26.21413083     26.09702953     25.25565172     25.78039379     26.30814714     26.21684269     25.91214438     26.07339405     17.12572698     26.13425795
      25.98336630     25.82768464     26.36717114     26.33632651     26.33827067     26.36715761     26.26820763     26.29671285     16.82251606     26.21593670     25.66510539     18.25129740     25.05325351     26.34839137     26.34069194     26.11002861     24.92768617     25.98726094     26.38780422     16.89142783     26.17299148     25.69761673     26.29426069     25.74970989     26.35767315     26.19867417     26.35415034     26.21424077     17.13336854     26.33538142     26.37330208     26.31612433     26.34677033     26.21580948     26.28377364     26.16188227     25.65188979     26.29571432     26.24459834     26.14475734     26.39285571     26.32469209     18.46409290     18.26236745     25.76463053     24.61194300     26.33593642     26.27401500     25.93306974     25.79213973     26.37177674     26.24897756     26.39070841     26.25088353     26.06166431     26.13870776     26.00739073     26.23044635     26.31847354     26.18870849     16.78163023     26.19919170     25.58485472     26.10900314     17.10033949     26.17060769     25.96075882     26.18644201     25.09960345     26.37312424     26.36215646     25.79799666     26.39087899     26.13504746     26.38062344     26.10757169     26.30059615     17.12350968     26.04011610     26.20936997     26.35367916     17.72524288     26.33700302     26.38654330     26.16596073     26.14892323     25.89770811     25.86841796     25.05021827     26.09402540     18.14940787     25.51203749     26.36200698     26.11597967     25.93298308     26.32208371     26.27905972     25.75137690     25.94931386     26.04159773     25.34976857     26.27026927     26.21144002     24.72834664     26.30939037     26.27878565     26.32550240     26.28425088     25.98884325     18.04225467     26.01765126     26.37390213     25.21832569     26.21405908     26.13167765     26.12386466     17.17007780     26.14934018     26.38518536     26.39462571     26.38855273     26.34448021     26.24493800     26.39165066     25.44406746     26.39717180     26.28597305     26.18734152     26.27906790     26.18121478     26.01083377     26.31727655     26.38173427     24.68848004     26.13295441     25.12839847     25.66417031     25.77091592     26.28262246     26.27278958     26.24447712     26.35317033     26.17619577     26.17927299     25.87696621     24.89859837     18.00802212     26.33094188     18.12024766     26.03262053     18.05684618     26.32179767     25.89931679     25.67636721     17.13426379     26.08702359     22.69976032     26.36067519     26.29202003     26.06201609     26.31841678     26.16226726     25.25296406     25.92719365     21.73039460     17.15586573     26.06838688     17.03138764     26.27755354     26.18810638     26.28227234     26.38471411     25.88133698     25.11634081     26.27270480     26.19837560     26.35522686     26.14968125     26.38392603     26.28598893     26.00254027     26.28233749     26.30626935     26.08437773     26.27883075     25.28921085     26.01335179     26.29840164     16.80690081     25.81679947     26.19389252     24.73036649     18.00031737     26.31322172     26.06527390     26.16451650     18.23017976     25.97098138     26.03005248     24.95766629
      26.30762050     26.30063713     26.20048406     26.32193715     26.15772554     26.29846215     26.35555519     26.10293080     26.36008251     26.29043434     26.18594415     25.97148999     25.84246175     24.94326203     16.67299750     26.38446314     26.12824870     18.04203105     26.37906460     18.18343726     26.08735581     26.14518719     25.93948227     26.16315044     26.22212886     26.36219707     25.04595262     26.31908809     26.36566679     26.19472456     26.06151582     26.00022475     18.10932980     26.15123559     25.95978193     26.25936075     26.38925853     26.26146866     26.27452790     26.25163566     26.04537805     26.10227014     26.16156755     26.04340804     18.13278100     26.33181805     26.32373298     25.87338253     25.64427290     25.67796919     26.27318766     26.37309238     25.30110046     26.13726637     26.21766885     25.11559332     26.32027636     26.09881798     26.37192624     26.28948523     25.00586234     26.26486237     18.61961441     25.98319318     26.37851020     26.39099303     25.74848778     26.39061912     26.03093043     26.35816878     26.35456460     25.16654833     24.46117169     25.81543266     26.29559349     26.39344746     26.38936796     17.12883221     26.32341676     26.12994590     26.33293795     25.97842728     26.36881422     25.49834948     26.05939953     26.14211578     24.93902807     26.12550668     26.31577954     25.97443646     26.39194700     26.12535430     18.32551260     25.97610132     26.39565815     26.38097823     25.19449736     17.21723384     26.35774831     26.39394579     26.39240829     26.37253785     26.14786664     26.37764213     26.17690957     17.18418938     25.72200036     25.74806372     18.16445665     26.23297084     26.14711511     26.37305705     26.31208172     26.33770227     17.99700775     26.36771299     25.80345311     26.37972445     26.13064300     24.79621502     17.06077113     25.77213645     26.21569150     25.94135895     26.16583759     26.32140959     26.06573437     26.26264298     26.32162203     26.08441316     25.23158550     18.46108298     26.38817754     26.38383259     26.39373033     26.28273745     26.05951803     26.13841016     26.14175840     26.39408713     26.25595508     26.39384412     25.19189476     26.26846195     26.12504097     26.23011381     26.13086848     26.22984969     24.89280554     25.94755750     25.92848068     26.33284366     26.05656135     25.07397604     26.24102412     25.65442523     26.08484267     26.31679939     25.86732182     26.29589581     26.38973835     26.34022540     26.29718376     26.23408130     26.12097858     26.28912594     26.37555243     17.09356450     25.87570737     26.21757591     16.76024799     26.25650794     24.81218119     26.31545842     26.25817983     25.65832180     26.24971093     18.48329425     16.96673037     25.94188680     17.09343630     18.14735955     25.53019412     17.14106591     18.45190697     18.24976306     16.59826909     25.93942128     25.63858163     26.18595890     26.14166213     25.33968512     24.50415424     26.26685832     26.35738052     26.38727301     24.69281908     26.38745294     26.13956498     26.26569367
      26.40394927     25.98975386     26.38584251     17.02602650     26.25763353     25.93303889     26.38649333     26.03926506     25.95237808     26.17241379     25.96893059     26.19497925     26.16581424     24.78910001     26.24765027     26.25235395     18.22980276     24.74050427     26.23585757     26.07373581     25.76867153     26.34681339     26.30455550     26.09109619     25.11342917     26.31692916     26.09106940     25.70732759     26.19525858     23.50171677     26.27602347     25.93747074     25.95461587     26.36571156     25.80712188     18.08228525     25.89801397     26.27048552     26.35327715     26.08516606     16.90540093     26.32476991     26.38683307     25.51229496     18.45372816     26.33010095     26.22978728     25.63654592     26.28394627     25.80716107     25.84363643     26.39370061     25.99327037     26.11816503     24.77620239     26.23799614     26.12642203     17.06061494     24.93042528     26.27326245     24.89805083     25.81376658     26.17276588     18.50748815     26.25866531     26.36811350     26.26946113     18.09251616     26.28499950     25.32084744     26.17398660     26.37785468     26.36125148     26.39460935     26.39364528     25.52401013     26.29646507     26.22566440     25.05152150     26.31775115     26.39267685     26.21620894     26.34268404     26.34301182     26.35825691     26.12233706     26.38653593     18.16073926     25.92245498     26.33824864     17.98386603     25.72849577     26.14318090     26.29339271     26.25877547     26.12807085     26.17725390     26.30536937     26.20859546     17.05186098     26.24365456     26.15522869     26.28093505     26.02567638     26.34072521     26.03950136     25.94712062     26.27538080     25.99193105     26.39268671     26.36778795     26.16352653     26.25581542     26.33087326     25.55216249     26.32082552     26.31317472     24.99244983     25.71014713     26.02178828     18.29244896     25.11146503     26.30688076     26.34623200     26.13493674     25.94356580     26.33110534     26.21516197     26.31318426     26.00819209     26.12159830     26.05040497     17.14613109     17.08484326     25.78722909     26.31450405     26.23788418     26.39464379     26.27313521     26.31216215     26.20919678     26.27833931     26.22362247     16.74606175     26.10635841     26.37512861     26.23228076     26.00599474     26.07879774     26.29329577     26.39042746     26.02502055     26.07788771     26.03765466     25.97234184     26.27422882     26.38035323     26.36747318     16.72549313     24.85702635     26.23688424     26.36771833     25.95218557     26.35260737     26.26756978     26.21819173     26.40485419     26.38179321     26.18759196     26.33144218     25.87045987     26.32426932     26.34816044     26.29151373     26.07773406     26.38218882     26.36318522     18.08724502     25.12979682     26.28398167     26.17846698     25.93308811     26.09280277     26.38930022     26.36491607     26.26360315     26.10079596     16.83248382     26.32655708     26.12261417     26.05787912     26.38162003     26.29965891     26.34646738     26.23133667     26.19347000     26.28915335     25.42559223     26.18742735     25.76185904
      26.32222227     26.14144425     24.78501361     25.15255961     26.36000971     26.16856329     26.37625256     25.90693186     26.30321136     18.31035695     25.99884608     26.22163651     25.68193254     17.13287609     25.19012611     26.28695195     26.27167888     26.37187356     26.27357236     25.99481941     25.66311138     18.14560326     18.46550636     25.44794090     26.39305627     26.32388956     26.26031199     26.26615603     26.33512738     18.25522111     25.82838875     26.31564066     18.31363001     25.17793767     18.47080109     26.31221590     25.89674258     26.05497210     26.27968780     26.32822596     26.39683924     25.97584472     26.28793755     25.88398419     26.28093089     26.35759115     26.22655977     26.10391402     26.36646154     26.32118093     26.35571357     25.24730771     25.32273443     26.20764547     26.23728008     26.09346541     26.23002847     26.38786849     26.26362394     26.23794751     26.05638038     26.08592240     26.28702373     26.27113118     25.74378674     26.27493734     26.25835942     26.30324189     26.38451063     25.96420944     25.98673264     26.14188913     26.26913298     25.93538611     16.83242969     26.36436353     24.81376377     26.22939636     26.28672431     18.13315069     26.29563225     25.91636004     25.98820687     26.25420047     26.31788384     26.36265429     25.90485987     26.33121137     16.59469190     26.19968425     26.32159376     25.52338404     25.13702142     25.90537978     26.01728885     26.26452186     24.95451342     26.04597511     26.15521453     18.17607904     25.58574397     26.01968089     26.29681883     26.20722910     26.32274125     26.28350107     26.30212391     17.12196747     26.33902986     25.53247359     25.79495481     26.29165792     18.14845921     24.81282841     18.32795183     26.20052190     25.27011693     26.33906956     26.25218679     25.89056918     26.37579698     26.26128154     26.26123038     25.94277374     25.53934058     24.57308894     26.27849455     26.29772766     18.55463263     26.18404180     25.20767823     26.22816900     25.84911671     25.75028418     26.10454596     26.11273548     26.31406196     26.21075310     25.89024945     26.12541243     25.84884426     26.05479665     25.25668818     26.06715057     25.03966299     26.18494703     25.93701360     26.10832654     24.75062330     26.28790946     26.38645896     26.24278937     17.97968892     26.32460288     26.24543730     24.95375853     26.38620504     25.70469402     26.39452639     26.23644183     25.87467063     25.86589345     26.34808223     26.38370785     18.54230960     16.77253398     26.26699483     26.39127322     25.70008387     26.36155867     26.26169381     24.99382241     26.24394582     26.16046723     26.18429954     26.33825196     26.32102597     26.11782550     26.22655363     26.30891234     26.25342321     26.24873548     24.95784671     26.34996747     26.11704991     26.27726493     26.38089173     25.96689695     25.08431336     26.30019892     26.32296724     26.17383837     25.26122830     26.32335212     26.17312223     26.23068252     25.92767998     26.31966870     26.14681470     26.19320200
      26.32049848     26.21963961     26.33998479     26.16960440     25.88639567     24.95337716     26.37762537     26.27144611     18.22836194     26.11214360     24.19882741     26.26703887     18.23325431     26.11443442     25.88720513     26.30838009     26.26722858     18.04191430     26.37704117     25.94792408     26.03965682     26.34235082     26.22091968     26.26401866     18.30711748     25.30146005     26.26977205     25.25071610     26.15348856     26.27073931     26.02155838     26.38438464     26.30906753     17.06337079     24.94722622     18.00023040     25.90850776     26.00538916     25.80742167     26.26557245     26.36269056     25.93411716     25.62955357     26.31196288     24.65749732     25.56880835     26.38557652     26.13253294     26.23604724     26.23553788     26.28696215     26.03246094     26.18935509     26.39634683     24.77693104     26.30162248     25.52847529     25.32611733     24.81796996     26.16138118     25.48398024     26.37477506     26.24833457     26.17203399     25.73700895     26.36097758     24.72306844     26.19229084     26.26789125     26.24229284     26.30527879     26.16388122     26.30601985     26.15016684     25.96657401     25.74093246     25.85554412     25.89817319     26.01158881     26.31994688     25.76646254     25.96762513     26.35277160     26.02381449     25.64679389     24.85335336     26.03909789     26.26319207     26.02305616     25.62488942     26.39580128     18.33206897     25.90349853     18.06743593     26.33422397     26.35790717     17.03064527     25.80233173     26.11902400     26.12310693     18.08099917     26.27138805     26.00835466     26.38217912     26.39466270     26.12025772     26.22834992     26.17975847     26.11999132     24.83259296     25.92424765     25.80850571     26.13836654     25.94378878     26.35742124     25.99446936     26.37796763     26.19497698     26.23238055     26.37218460     26.16998939     26.33263227     26.17482469     26.27694464     26.01840161     25.44082701     26.32127827     18.50427923     26.37947188     26.09755651     25.98365927     25.84746683     25.94358261     25.91100904     26.36606160     26.28659103     26.28325456     18.28915470     26.38788002     26.36426652     26.35427039     26.00564045     26.23216235     25.55352397     26.27729885     25.99399139     26.19312147     26.24601854     26.37958784     26.30060146     26.31799780     26.33764653     25.84437503     25.97931890     26.36746417     26.37128004     26.30640923     25.86386997     18.04426248     26.33157948     25.67653993     26.24842705     18.46868247     26.24098962     26.23466498     26.32412063     26.21794690     26.26831837     18.43730940     26.15206699     26.30136703     26.37399578     26.20480128     25.91297910     26.38643015     26.37762114     26.15891930     26.31081769     26.11892084     26.02122603     26.39507129     25.95695604     26.28602581     25.58253781     26.34832409     16.82333583     26.25882432     26.31495991     25.94345573     26.21196626     18.18910037     26.38941695     26.10308618     18.39339596     25.77803407     26.28384432     26.28250969     18.19732928     24.97009122     26.09830394
      25.94380613     26.27044049     26.33055157     25.50000697     24.74305299     26.26466810     25.98844717     25.97728500     18.53842024     26.25102362     26.14900725     26.20645033     26.28295138     26.38003557     26.38986597     25.43240086     26.24385580     25.73902696     25.93836495     26.10701021     18.42045161     26.09710350     25.32849825     24.59090033     26.27106914     26.26970295     26.18091311     25.63929742     25.16188690     26.21824424     26.30731294     26.36525683     26.30384503     26.38264081     25.83570995     26.40208765     18.12879239     25.96235021     25.63518553     26.29976261     26.27900803     25.90258889     26.15057918     26.13839560     17.00969986     25.64877788     26.21586746     26.31708625     26.36537214     25.87639786     25.99816349     26.38344344     26.22434063     26.20490447     26.33132626     18.21853277     25.94019196     26.22496880     26.39510569     26.24411853     26.32148867     25.60354287     26.27166270     26.31551873     25.85021387     16.75207978     25.95154975     25.81242090     26.01264036     25.90337370     25.82082951     26.29046038     23.89071908     26.15159259     26.14339348     26.00777736     26.31633095     26.32520194     26.29612735     26.22573174     26.03876113     24.87093882     26.13015028     25.63918103     26.28148822     26.24602471     26.36433793     24.33941519     16.82398691     25.62842205     26.27229544     26.08437648     25.91327293     26.12912581     25.89025378     26.02720140     25.66733694     24.94795679     26.29048358     24.90245298     25.97703029     26.26493918     26.18063887     26.15138612     26.18459787     26.24421957     26.33033732     26.38951323     26.21120169     26.27965336     26.34758356     26.15017198     26.28608277     26.24970007     24.91825879     26.37734162     26.05979089     18.08299083     26.28607177     25.19546459     16.77913760     25.34230800     26.12405095     26.31054034     17.02486887     26.26450387     26.26020722     26.35260748     24.65030938     18.45254230     26.19843558     17.76202820     24.73597630     26.34549474     25.75954522     26.38601163     16.89377280     25.57918050     26.36961009     26.32146840     26.13474539     25.93653183     25.69179296     25.88277629     26.25166765     25.33193797     25.78722264     26.31572081     25.66183225     26.22072539     26.33385262     26.16196011     25.60782446     25.93478591     26.12504627     26.23066757     26.34664175     26.38815815     26.11667391     25.62054196     26.31532689     25.70992177     25.72017073     26.03244220     18.25457443     26.36564478     26.03625326     26.35890357     26.35559850     26.21497180     26.34578609     26.12858521     25.94795740     24.80668807     24.95246464     24.97143627     18.07539327     26.24223001     26.28130814     26.34128468     25.93089844     26.39436672     26.22939326     26.19822579     18.05734658     26.26518823     26.31888623     26.36185399     24.81478437     26.31844393     25.00091858     26.34642253     26.08018242     26.02787166     26.00282308     18.22413818     26.33042388     26.20202344     26.29483458     26.18437870
      26.08919556     26.39332733     18.28608353     26.30836284     26.20436489     26.15807366     26.34539640     26.14743395     26.36472342     26.25977847     25.57504425     26.29844912     24.90218763     26.32368536     25.09049114     26.16045255     26.28519996     26.36321646     26.32493433     26.36329573     26.34538363     24.84189498     26.35384855     26.39484482     26.32676246     26.26026443     26.28556585     26.32697380     25.13963833     20.33597888     25.45725549     26.00605242     25.54978145     26.31688602     26.28798917     26.27440147     26.24733908     18.26721169     25.71125048     26.00918264     26.28385860     26.32239885     26.36589873     26.32179489     25.35791156     26.29550846     26.21803672     25.88191773     26.29999527     26.27183712     17.22181949     26.29887920     26.00335239     26.33503647     25.13172596     26.33352912     26.26825353     26.29864527     25.83236612     25.62633120     26.29410473     26.11512168     26.33265516     26.11637711     26.14212879     26.14567154     26.38733353     17.21109392     26.21401142     25.86477263     26.35205120     26.39222423     26.32579692     26.25122539     26.30479106     25.53588446     26.13935333     24.94375353     26.27828986     26.35939300     26.21493986     26.27641510     25.48406113     26.39235934     18.51621591     25.96238450     25.79840798     26.09159972     26.39383417     26.36426038     25.60015910     24.67896565     25.70623849     26.27206535     26.30524442     26.25850347     26.34279747     26.22927998     25.80530702     26.27932224     26.34512916     26.31032814     26.27084345     25.99209980     25.96243692     26.30738002     26.39459026     26.21887423     25.56081113     26.33606142     26.25838322     16.91240440     26.26405888     26.17093295     26.37412236     26.25121473     26.38089438     26.37185612     26.27307669     26.17089435     26.34475745     26.32887599     25.77785317     26.28055086     26.30722921     24.60016290     26.30375606     26.29918771     26.34998211     26.40935843     18.31074387     26.38692290     26.34023418     24.89326717     25.72842506     26.24787232     26.29887256     17.01694276     25.96325479     26.35826332     26.36192635     25.85139332     26.25509605     18.22865176     26.37094156     26.27534126     26.20355316     26.38909128     24.82356560     26.27557456     25.93045618     26.27180768     18.45357113     26.33641982     26.30372646     26.30350707     26.31153825     26.28029508     25.17825966     26.38746808     25.87665185     25.36883208     18.35541546     26.41194889     26.19255717     26.27730921     26.26014627     25.61189540     26.37439692     26.28073786     26.01318860     25.78420976     26.23191671     18.50014245     25.88783113     26.38998616     26.27626116     24.53972020     26.25209310     18.25220008     26.40365883     26.38073997     26.39302889     26.29134092     26.26648889     26.24762366     24.74296027     17.14371825     26.31341638     24.91564596     16.73604426     26.30270507     26.02933584     25.86798704     26.23484403     26.06551645     17.08114231     26.29831712     25.46961299     26.34989097
      26.39584125     25.95542437     25.16836097     25.96441454     26.32702280     26.19879499     26.29835842     26.39520839     26.36485314     26.32464052     26.38623013     26.37473812     26.33302109     26.10366992     18.11333166     25.48843754     26.30112406     26.34816737     26.29671082     25.85338614     26.08927505     26.29172767     25.58075017     26.39829735     25.38963213     25.17367088     26.21279919     25.66279830     26.39966947     24.89762314     25.96593015     26.20779640     26.25798874     25.90209345     26.26890852     26.33987834     26.35624434     25.86024328     26.20295559     25.38346627     26.25719213     26.34555431     26.26891573     26.26870123     25.13021687     26.29189640     25.56357023     18.19851518     25.02090569     26.40854113     25.94286084     26.22986784     26.38746445     26.24998600     26.17668490     17.07272464     24.95184118     26.39457544     24.39631556     18.08364451     26.35235229     26.33507384     26.30741937     17.22219412     25.59427644     23.52526175     26.31912472     26.16573043     25.92151086     18.49062879     26.31241082     26.24868462     26.27434575     26.24249417     26.17026484     26.41249587     26.12095976     26.29847620     26.19071545     26.07002903     26.39110684     26.36145290     26.14986021     26.36538053     18.14933274     18.29931613     25.39986368     26.31143159     26.37616566     26.18890276     26.35918466     26.26474973     26.36868859     25.72311738     25.75251056     26.27760543     24.90703623     26.30204793     26.29422044     25.62039265     25.09436326     25.49613630     26.23984228     25.58619175     26.14199441     25.83076192     18.06525656     26.35863645     26.37381306     26.18290233     26.28483314     25.15520324     25.99230722     26.24016534     25.55166221     26.37427326     25.86136753     25.95868014     26.02222167     26.38902806     26.07734810     26.19076377     16.72995574     17.97414967     25.92325182     25.13155139     18.06256863     25.95324198     25.05745739     26.32535103     25.91978639     26.24319766     18.50986498     26.20623791     25.14856999     18.47020007     26.32333156     26.17138006     25.99536377     25.64678811     26.19865671     26.00469582     26.34922828     25.56244754     26.34041539     26.38354363     26.29132461     25.13822044     26.20279120     22.14068534     26.28451345     25.86503591     25.91397627     26.30369000     26.26996808     26.33091807     24.71206769     26.26511508     25.01091685     18.15460256     25.38456014     26.32558844     26.06102464     25.13181852     25.87091908     26.31394864     26.35522794     26.31827875     16.73201209     26.18972931     26.25979528     26.39053493     25.96688390     25.56873179     26.24376009     26.36039913     26.25317549     25.36286147     26.03403010     26.17685196     26.27567176     26.21603181     26.27041922     25.25829364     26.38898862     26.35064809     25.99916864     26.27404765     26.26892019     18.39139481     25.11248054     26.35010296     26.22677464     26.39343415     16.72526506     26.17472019     26.28136454     26.31240752     26.31883235     26.32291479
      24.36261499     26.18017240     26.16070353     26.38806906     26.08392080     26.31499345     26.06916838     26.25599250     26.22524150     26.29718557     26.05990983     26.03712722     26.18584701     26.36411772     26.36777364     25.95480797     26.30980335     26.39269768     25.89094860     26.35056575     24.88429918     26.19453865     25.16345430     26.33453752     18.27765445     26.40044625     26.00327923     24.87407340     26.37486537     26.24383461     26.28595108     26.35685485     26.07227717     26.16692379     25.97866499     26.26893819     26.12876978     26.16592068     25.24476925     26.23624619     18.23421257     17.15646787     26.01568745     26.34273323     26.33056554     26.26037861     26.30727932     26.30352446     26.08164186     18.48552977     26.31765468     26.32767949     26.25520886     26.28852850     26.08060604     26.31942838     26.03632189     26.36705688     25.34738426     26.29492221     18.47805598     18.34776066     26.31007282     26.08082447     26.21221343     24.88033585     26.21972558     26.06076745     26.30418768     25.85230763     26.32088674     26.31296143     26.36554076     25.60739754     26.09241671     26.34116200     26.20500629     24.95667118     26.28065924     26.16999096     26.34521968     26.35427527     18.24386436     26.29277443     26.20593727     26.35989648     26.35757563     26.22282856     26.39042783     24.57482124     16.82291448     25.06797514     26.25056623     17.01192506     26.17818991     26.11285054     26.32735657     26.27655818     26.21459078     26.27538158     18.10977982     26.11136340     18.31832877     26.35157337     26.24490138     26.11847459     26.24846276     26.35147319     26.17382643     26.29319933     25.96963017     25.61451570     26.02043218     26.21917600     26.05729830     26.15195160     25.62222111     16.78900552     26.27338268     26.28370808     26.30953327     25.99463584     26.38108131     24.65000267     26.02623849     25.31372718     26.30512398     26.36523851     24.84617277     25.94004892     25.87030849     25.95652635     26.21684226     26.15509518     26.34870166     20.48729338     26.38841990     25.97560391     26.36536482     25.85501467     26.27795049     18.24781814     26.18002830     26.39447738     26.34116302     18.10345718     25.70245160     26.34013767     26.04424939     26.27263994     26.39257551     17.03218543     17.13898183     24.43239432     26.38258549     26.21305567     25.93926147     26.01796428     26.21575471     26.30629674     26.25826229     25.71540809     26.09290374     26.02962375     26.31051060     26.31380366     26.15962968     25.98293663     26.29731681     26.39343726     18.29747978     25.17563416     26.33829070     26.27060734     26.18571815     25.55488959     25.64997487     26.31345606     26.10655037     26.16835172     26.19572415     26.34156615     26.31709740     18.31444000     26.26586519     26.28957138     26.32389410     24.88638707     26.29396402     25.37826067     26.39602203     26.20205704     26.31892824     25.97973655     25.27684100     25.94525980     25.87330667     26.29132439     26.27636782     26.30043308
      26.32102519     26.30554385     25.83506077     25.96208304     26.36354357     26.22001503     24.90861830     26.36655915     26.31093038     25.70374512     24.96902017     24.26479094     26.13587741     18.46724619     25.58675175     26.30387669     26.20394035     26.24565586     26.25999696     26.31522712     26.07642357     25.69374294     25.09139325     18.37890576     25.96627994     26.29901199     26.26411381     26.39408588     17.05393644     26.00292126     26.23636816     25.86827620     25.99685959     26.26066456     26.38361286     26.26059135     26.38875476     26.38787936     26.05142344     17.90974279     18.34812536     26.39520218     26.16980840     26.10322105     26.08926571     25.97150658     25.92959824     25.76772365     26.36579887     26.35414694     26.33416713     26.38829926     25.77678909     26.28901599     26.01868363     26.24818356     26.16652259     26.31960313     26.06268029     26.28472913     26.16705939     26.36062800     26.29117712     26.27180984     26.25129581     26.10379792     26.34027910     25.62889624     26.40977671     26.01541117     24.99083746     26.37346904     26.37618486     17.96848595     26.32519213     25.65964101     26.25448125     26.35684335     26.33162324     26.24075011     26.16395259     26.25961209     26.27498815     24.59342173     26.30678692     26.09268159     24.81072673     25.84678984     26.36943351     25.14659114     25.98280206     18.28525071     18.02230592     26.39862543     25.68267646     26.15451150     26.27108166     25.90516427     26.13666672     25.97788721     26.38536838     26.31145304     24.80081834     18.43861143     26.39290825     25.98563805     26.29043444     25.85997828     18.25371851     26.18661190     26.26368967     26.34471539     26.38792183     26.33961388     26.16850133     26.33911772     18.24334221     18.21490607     26.18592935     25.80830375     26.12946516     25.95108642     26.35361402     26.00011441     26.38007851     26.11518546     18.08314209     26.28116061     25.71241153     26.33177953     26.37915598     24.60899034     25.88700254     26.30504312     26.08230641     17.14865763     26.22848507     26.30514551     24.83851371     26.23735858     26.21422620     26.26652340     26.24806924     25.93081666     17.13976814     26.02873207     24.72015736     25.07754328     26.30678759     26.28037593     16.81859183     24.36264856     26.11639225     26.28809514     26.38180446     25.83671015     26.35278438     26.07520958     25.98911548     18.11321740     26.13072192     26.32211815     26.37832770     26.15706087     26.37270412     18.54357650     26.33381067     18.50535098     26.23558922     25.50620248     24.64283032     26.26732056     25.98034638     25.72730555     24.36646019     25.13345732     25.73067325     26.23571742     26.30978108     18.33929050     26.40055961     26.37816022     25.92355965     26.34521266     26.07388412     26.35207762     26.03406147     25.96269443     26.31545098     26.34800257     26.31326091     24.98747317     26.38975178     26.21710333     26.18640400     26.26862239     26.27724390     26.18233838     26.33767592     25.97952760
      25.90998478     26.14896528     26.27450920     22.80971613     25.52189326     26.19834097     26.24385498     26.15447814     25.10332301     26.36188415     25.97306439     18.10311400     25.76251125     26.32564709     26.05966104     26.20054953     26.30531768     26.37446844     26.22101541     25.66829095     16.97620226     26.02422347     26.32662122     26.38950517     26.30446066     26.26040107     25.80642148     26.16327862     26.11809860     25.89927199     26.39614100     26.09915321     25.93559283     26.25910354     26.38751889     18.31382138     24.91180235     26.34744001     25.90389903     26.33482283     26.32476067     25.26523160     26.19509727     25.95347697     25.99774220     26.23613932     26.25642675     25.92213436     26.39012358     26.21498849     26.38586927     26.07937862     26.16461872     26.22496990     25.37938678     25.99611064     25.05603774     18.43589466     26.23238071     26.37308904     25.02437225     26.21803404     26.35863690     26.34266311     26.36129383     26.25592784     26.24811251     26.25333929     26.26552680     26.12524107     18.10770505     26.34276014     26.25534957     25.98264857     26.23974895     26.30975115     18.11742873     25.13110976     26.32433723     26.30765247     25.04287018     26.10579391     25.99296551     25.83513038     26.22577466     26.06149832     26.15408359     26.39104793     24.85705331     26.13257800     25.97156333     25.57256416     26.01358541     24.97202590     26.15135762     25.65136528     26.26837083     25.66052920     26.36198006     26.36591943     26.05541106     16.80790018     26.19222359     26.04181887     18.52678116     25.15696008     25.03838128     26.05837989     20.13802155     25.53758248     25.16817189     25.56319338     26.36544472     25.86470965     26.36412979     26.20092526     26.35631121     26.19786390     25.72361475     25.88790776     26.22660593     17.20279577     26.24593707     18.14878288     18.16770801     26.30457541     26.24381051     26.34007163     26.20399467     25.98288924     26.00891699     26.23580627     25.93206710     18.35842839     26.34805390     26.31017845     25.96793583     26.36041006     26.25311282     26.10107109     26.40095458     26.21364727     26.30595021     26.29854246     26.02206681     26.12810726     26.12896494     26.16039838     26.33030514     26.37165336     17.99633306     26.28583701     18.31658162     26.38655380     26.36656423     26.33222181     25.58888762     25.85919910     26.18356915     24.88857993     26.03898910     26.14358687     26.22192246     17.02913846     26.13466934     26.24024286     26.37208803     25.84110049     26.32048194     18.46757840     26.28516955     26.37260978     26.38677671     25.63906398     26.33596839     25.79088951     25.64059693     18.12222498     26.25987308     26.31220942     18.46261910     25.99997591     25.42887661     26.34124148     26.31829568     25.91915514     26.31833895     24.91380860     26.05231864     26.34958923     26.15421339     26.24721060     26.30379362     26.04405313     26.36368409     26.28779029     26.24169322     26.32144533     18.32051705     26.27903973
      26.26863146     26.26801729     26.14087167     26.33462926     24.56938360     18.47542071     18.22123455     26.22893243     24.77684115     18.18848591     26.04333926     18.33827784     25.66024322     26.33883297     26.20558907     26.30745762     26.28298442     17.00689460     26.07824691     18.27063734     26.36612869     18.48961352     26.30549679     17.10911341     25.62663375     26.00915259     26.02776551     26.27312674     26.35663492     26.38561061     18.39992346     26.13436368     26.13876076     18.12983155     25.98755075     24.54234489     26.13399496     25.94723189     26.16239812     26.14319669     26.00175933     24.82269806     26.31553670     18.23690625     26.20668216     26.26347506     17.98647073     26.18219716     16.82126461     25.00403095     26.21039260     26.21885624     25.72771404     26.15784492     26.00124004     26.06532716     26.32498322     26.17090272     24.76883494     25.36626602     26.00142841     18.20698741     26.03051144     26.03509510     26.35875360     25.02848750     24.76549967     26.09304565     16.89456631     26.02590677     26.39044395     26.30254497     26.29145233     26.28575414     18.20857034     25.85497064     26.21135822     26.14232752     26.14946052     26.36124140     26.34933902     26.36348089     25.94210704     26.38232491     26.33928205     26.00919916     26.22796044     26.30477655     25.01402827     25.97507632     25.90110113     24.94614758     25.96274279     26.39514112     26.32809922     25.48480823     26.30307429     26.21040537     26.35828413     26.06821585     25.87522403     26.24843405     26.29244543     18.47708788     24.74221165     26.34441417     26.37389325     26.35156893     26.29633169     26.32951525     26.39094794     26.33694341     26.28685153     26.33691910     17.10666729     26.26896537     26.28197238     26.02708998     18.47892579     26.21363322     26.26123506     26.12061685     25.68305502     26.21978616     26.39293715     25.93212972     26.03246260     25.92310402     26.24313209     26.18245389     26.28484913     26.30470878     25.93994075     26.17491116     26.32533744     26.08698305     25.99692527     25.98631679     26.29560018     26.39268058     25.84988731     26.10492957     26.14219960     26.31356053     25.87602785     16.82176604     26.28567539     26.26522824     26.31061992     17.94010686     26.39056999     26.35634985     26.15700499     26.24085025     26.38409421     26.26588519     26.12463627     26.35036644     26.28274283     26.15639793     26.34071991     26.23251885     26.26250089     25.52157275     26.29244545     26.37080408     25.52126743     16.80871450     26.29361577     25.89330367     26.28381471     25.74910179     26.32117250     26.03232109     26.41073423     18.04112972     26.38415185     26.08178982     26.23588666     26.13263428     26.38157655     26.25778208     26.14948981     18.19220649     25.90567065     26.27327918     26.29463505     26.30019137     26.35229496     26.38992220     25.83366639     25.70881105     26.35903732     17.94393891     26.21951362     26.00223875     26.32305622     26.32372384     26.36484987     25.84678827
      26.30740311     26.19683818     26.23627416     25.53751090     26.39528887     26.28155451     26.17362916     26.38465514     26.13484800     26.11116383     24.78912680     26.28819003     25.11665842     26.38746175     26.19789746     26.29786844     26.38955554     25.58673387     26.10811220     25.85746472     26.21686093     26.24918049     26.13159672     26.39406991     26.03191621     25.71147833     26.39170079     26.29835769     26.38989127     26.40206158     25.07793480     26.17780377     18.27958823     26.31088747     26.36733983     26.19518163     26.30921529     25.96549676     26.38727114     26.33049472     26.33119728     24.87493133     26.27980732     18.10711573     26.04475394     25.59881757     26.17505543     26.26742824     26.24029302     25.70575582     26.12776326     26.37590774     18.08629208     26.33788683     26.38103658     26.30814560     26.32042155     26.05595951     25.61490561     26.35025570     26.39016297     24.73035615     26.28765258     25.96911506     26.23847272     26.25437409     26.19122826     18.21551315     16.81901240     25.96654648     26.26674361     25.91757009     26.35704111     25.76664259     26.26219947     26.39128984     26.32647061     25.99481837     25.42419230     25.15758650     25.03395137     16.85117100     25.76619521     26.21781471     18.08375123     25.36920927     26.15054247     18.15551588     25.89262554     18.06517498     26.19134705     26.36126283     26.00279598     26.36733323     26.23873269     26.34924233     26.35053119     26.22037762     26.35832148     26.35063989     26.34121671     18.13740015     18.05898972     26.39048182     26.17776955     26.38587607     26.28544106     26.28770236     25.93527048     26.38680738     26.28571628     26.28122467     26.03594353     26.29683132     25.95443240     26.33031915     18.49342689     24.51730011     25.63710715     26.33220030     18.30598707     26.31651992     26.31038425     26.09992972     26.20037559     26.24175843     24.76741485     26.11954521     16.71819745     26.15466555     25.95013975     26.10476938     18.26110421     25.52060774     26.02797457     26.14576740     26.21713848     26.28705317     26.00373724     26.36524114     23.88907116     25.76845139     23.66671679     26.27187997     26.34953246     26.32728822     26.35686900     16.78132109     26.16155333     16.71353100     26.36906897     25.70259567     25.99909316     26.31406342     25.79857127     26.17694495     26.39694557     24.75287915     26.21626063     26.26732532     25.16334984     26.28875534     26.31190240     26.31790992     26.07368332     26.29283016     26.19672633     26.10161726     24.58240609     18.13476756     26.39028979     25.90384884     18.03925377     26.09457527     26.38017211     25.89379283     26.25605344     26.38256308     26.30087943     26.27294867     25.14430322     25.91333809     26.27052871     26.07947913     26.37155785     26.39455067     26.13962880     25.76146182     26.35432296     26.14473981     25.99464667     25.61461665     26.34191466     26.24599809     25.83707183     26.14381986     26.32430786     26.35013144     26.34797542     26.21129764
      26.38390291     25.74168242     26.17650725     25.26094639     26.04873986     26.00731020     26.16699280     18.32846334     26.18573450     26.32361191     25.95196343     26.39309913     26.07267101     26.02393031     17.06141268     26.32093317     25.98095495     26.28042517     26.32075065     26.27861037     26.20670771     26.30770315     25.89375694     26.31024231     26.35910964     26.36674442     17.98116485     26.01520827     26.15238917     26.32447058     25.60888996     26.16063627     26.32276887     26.10725607     26.36826538     26.18096091     25.83313535     26.25075327     26.37617134     26.21915941     26.30405943     26.37478078     26.29063524     18.17080150     26.29907583     26.37465509     18.41719345     25.22558364     26.01586069     25.89143360     25.60355246     25.05792370     18.26298220     26.11913348     24.79540255     25.77651854     26.32965068     26.18303754     26.35375780     25.99379703     26.13497994     26.25750077     26.22335737     24.80914752     24.92098169     17.01931889     26.17090959     26.20622371     26.27685317     26.35639409     26.01374400     26.35477910     26.35557288     25.76143364     24.69927634     25.63956963     26.38470322     26.38822360     26.03410171     25.91063109     26.29909005     25.90080932     25.71076393     26.25715651     26.15348863     17.24668030     26.05454543     18.36017653     26.40140326     26.21032743     26.12833499     26.21344888     26.18284295     26.11027881     26.15109112     24.93588130     26.19956775     25.96588023     26.20150895     25.85772268     26.07753751     26.19170700     26.25991793     25.72522871     26.21378589     25.71808899     25.58632128     26.07173940     25.71595182     25.96964584     25.08403736     26.40023312     26.21401678     17.93522064     26.28487918     26.19025395     25.88633455     26.29984875     26.24172155     26.38331101     26.07253061     26.37291893     26.18116816     26.31420171     16.82469610     25.48626380     17.08864360     26.39200313     18.49608988     25.09792466     26.15390234     26.24264335     26.38064108     26.36002757     18.49893440     24.84539035     24.74906209     26.28374776     25.39991320     26.35937932     25.61595703     26.29971207     26.27138206     25.54234655     17.97823092     26.34902715     25.27204746     26.30426507     26.27910393     26.30150291     25.56742884     25.81209354     26.23914197     26.25515658     26.04883094     26.39145132     26.18144199     26.38463843     25.74741160     26.35535791     26.16785729     26.08793977     26.18804098     26.18821304     25.75336265     26.34598444     26.20302345     26.23453312     26.12570286     26.03836198     17.22054216     26.31867816     18.50065554     25.87980934     26.09899980     25.92538441     26.30042833     25.57776633     26.16984753     26.15901026     26.14623837     24.89972640     25.66674751     26.28175690     26.35618297     26.30660749     26.25236602     25.77091902     26.22498108     26.26794878     16.97510769     26.28684732     25.59848265     26.15473757     26.10981404     26.35228072     26.39003231     26.24626168     26.35764069     25.79895041
      26.14363934     26.27591518     26.15409743     25.90104398     26.32609605     25.54302382     26.30180735     26.25248602     26.36634018     26.26796776     26.34714520     26.31984992     26.00336079     26.28492812     26.39465090     24.91296743     26.32003941     24.72506398     25.50824400     26.22422362     26.16985584     25.69667322     26.36328936     26.04456187     25.83844259     16.54727513     26.38297732     26.27913129     18.04487552     18.23349732     26.16189453     26.24621784     25.59673757     26.03958150     26.05134531     17.04605067     25.89351952     26.12755448     25.98046541     26.01411005     26.30818873     26.26732058     26.26926341     25.26705941     26.36431442     25.22716183     26.35536605     26.21295370     26.00643511     26.34377694     26.22210698     18.14578664     24.98355584     25.90346700     26.17355305     26.21567242     16.76151218     26.24200615     24.97023137     26.04917166     26.13097609     26.39371937     25.88603974     25.83182821     26.11841923     26.24768737     26.38072994     26.28982896     26.35189770     26.15177249     26.17542091     26.13195535     26.05250309     26.23851971     26.31086520     26.28854500     25.97279210     25.86723312     25.95839341     25.63387153     26.14745128     26.24522447     25.92414766     26.23725120     26.32497434     25.13415037     26.24684895     26.16224296     25.86335156     26.19517838     26.26133615     26.34657429     26.24679024     25.99073157     26.21117956     26.33950162     26.01363105     17.00351221     26.34873842     26.38497194     26.21250296     26.39440008     25.65443387     25.81790221     26.36291935     26.28827365     24.96501349     25.02554016     18.88752211     18.33445141     25.08967121     25.62005390     24.57383172     18.07106474     25.65799060     18.27564439     26.05925175     26.26895643     26.39189677     25.01889580     26.22566547     26.36222070     18.54565862     24.67886756     25.84557336     26.30817910     26.39001050     26.18702161     26.33015663     25.50129455     26.22182225     26.20289307     26.31516443     26.38232052     26.19451291     26.32230117     26.34742371     26.36918888     26.27513334     26.23493715     26.07332538     26.09817108     25.46764148     24.90384875     25.57346995     26.16958546     25.98722108     26.24185930     26.38102104     26.24595506     18.37011679     26.05843252     26.34676772     26.28698540     26.38202844     26.22890811     24.90709019     26.10576641     16.74754609     26.11803403     25.95239787     26.16224719     18.51723059     26.35091213     26.38429722     25.60479343     25.70441167     26.27128007     26.36039551     24.92429753     26.13109090     26.29874764     25.53667199     26.35887547     26.08703251     25.02233791     26.35525640     25.98803050     24.77613561     25.97495430     26.26359976     16.76454885     18.23819440     26.35182280     25.92057561     26.26004173     26.02494407     26.26595856     18.22667646     26.12139596     26.21217087     26.39526793     18.04623977     26.39236285     25.98524062     25.15619296     26.12790483     25.87296180     26.35433583     26.33297108
      25.87788840     18.41427788     26.39190996     25.77290841     24.54589078     26.32516949     25.53115664     25.87387876     18.28820850     26.32133171     18.17529955     26.11051951     25.79062650     26.18516601     26.31880646     26.39064878     26.15608332     26.35099321     25.69291294     25.91630458     26.27446340     26.18726012     26.36709146     26.14010607     18.45170790     26.31414916     25.85103658     26.24717670     25.91659941     26.10146809     25.68844284     24.92571493     26.29688525     25.77164766     25.92715918     26.30556354     26.39430047     26.32863588     25.73838364     17.08369027     26.34773811     26.37566612     26.30006206     26.21280745     26.28531010     26.37164677     26.25229791     25.86792197     26.26864962     25.87620314     18.17419186     16.78400466     25.72156684     18.30483291     26.33645623     25.66081510     18.51784559     25.54856692     25.76680786     26.25107088     25.83806628     26.25300075     26.40513641     18.49815730     26.00331333     26.37427629     18.05856875     26.30899143     26.31221713     16.77171073     26.16963813     26.30398203     26.17454613     26.35581424     26.14522470     26.37221029     26.30944096     26.14359683     26.37292970     24.81065382     25.83615862     26.25506849     26.31888605     26.14562908     26.05733437     26.22737766     25.03970068     25.67975955     26.33278971     26.22902761     26.38359873     26.33790909     26.38928342     26.33592659     26.35403004     26.27099998     26.16044555     26.19036519     26.16527378     26.27049444     26.38253359     26.13190298     26.30871140     26.22600171     26.08173690     26.27176152     26.19975540     26.24705698     18.42064031     26.32195502     26.24449661     24.92659669     16.70676727     18.54774376     26.29704099     25.87075747     26.36844145     26.02410562     26.02957310     26.27099089     26.30541637     25.73910729     26.36319413     26.22305849     18.44778966     25.47538968     26.11943566     25.58214880     24.88682108     20.37255627     26.07418942     26.23526772     26.35116540     26.29141970     24.73441694     24.62625242     26.35734772     26.31818169     26.33621907     25.27598354     26.15499577     26.34674087     26.36426140     26.26971341     25.91269768     25.98460551     17.22075331     25.57448970     25.88867730     18.30841137     25.25481438     25.97453901     25.57853583     25.05864062     18.38049248     26.14272931     26.34449898     26.08628167     26.26796507     26.30058758     26.30599756     26.39237985     26.36009477     17.18723231     26.26793918     26.19750168     25.13440304     25.03346624     25.15564847     26.39124361     26.23609859     26.06744816     25.71791659     26.23766455     26.11502456     25.94084614     26.28062462     26.26742516     25.97220281     26.38691522     26.31889950     25.33085771     26.35455774     25.25097263     26.27603181     18.12214273     26.26458188     26.37978354     26.31893467     26.39551122     26.29387007     26.29558694     26.15497217     17.82433782     26.34141668     26.37104510     18.46417116     26.21940490     24.35836193     18.08487036
      26.28521722     26.02265164     24.78095566     26.19230634     26.28801970     26.33570559     24.79480969     26.31598438     26.36849229     24.88070339     26.39491086     24.88180516     26.26360750     25.95317686     26.31720562     26.15671804     25.98688418     26.19862738     25.97626356     26.38072178     26.40617259     26.32004758     26.14896625     16.65894591     26.08786568     26.25709257     26.31577611     26.32570344     26.38607855     26.35187007     25.78884241     26.37690022     26.33553813     25.64321014     26.32534528     25.97404940     26.09956307     18.35083185     26.10461473     25.47024248     26.27216404     26.19918203     26.28055590     24.83407781     17.15303219     26.33124804     26.31590315     26.24090825     24.75451878     24.85049813     25.59648552     25.99279398     26.26723481     26.21434269     26.24303150     26.33288770     25.43283071     25.98258357     26.37568738     26.27200324     26.27313863     26.24524184     26.34758141     26.33812633     25.43642693     25.96371016     23.53572242     26.36359247     17.19138469     25.97792036     18.29941621     26.38880949     26.26075550     26.00869532     18.47594356     26.26158626     26.16176074     25.81419675     26.30081298     24.74888181     26.20420800     26.34500537     26.34121629     26.17526981     26.29989733     25.74226239     25.72297201     26.39538524     26.16087431     26.18776676     24.94061456     26.12720650     25.74717976     26.15539417     25.22315616     26.33117548     25.83685124     26.26159196     17.02354330     26.00268372     26.14996909     25.03621677     18.46697341     26.32986082     25.27507437     26.11953153     25.89548059     26.37305212     26.17325547     26.26744958     26.16963280     25.62411645     24.99553339     25.51316276     26.34333970     26.09140514     25.74451962     24.54024619     26.31950808     26.08462823     25.82466058     17.01583838     26.12008489     26.29986695     26.27096177     26.34098510     18.46057153     26.32134947     26.24633718     26.36087656     26.30562005     26.20136154     26.36917298     25.60687899     26.33672450     26.22982205     26.27599966     26.31944156     17.02769534     24.67980927     26.39095849     25.01505457     26.35033587     26.32122120     25.76803664     26.38137687     26.24106378     26.31353586     26.32352431     26.03222407     26.31672050     26.14310274     24.92905865     25.93156759     26.36590346     26.01424830     18.44355176     26.31273137     26.31055849     26.17858963     26.39311713     26.24597485     25.80504929     26.27166720     24.58494314     24.81074950     26.32591797     26.36210366     26.39160710     26.39176907     24.74529574     26.23402265     25.45664484     26.18286196     25.98248272     24.54674426     26.28755287     26.30216597     25.60948088     26.18355270     26.37303585     26.38987585     25.72854852     18.43269561     18.49642294     26.30432230     25.70786742     26.14843906     26.37698766     26.39024079     26.33286443     26.32291183     26.11573727     26.20561438     17.92792260     26.34425080     26.10143372     26.19967036     26.20577154     25.62761360
      18.31159031     26.23239884     25.99467272     26.17786862     26.25152161     26.11243749     26.28050977     18.35870118     26.36026348     26.15033911     26.31630028     25.88400038     26.17148440     26.01220936     26.01478584     26.27009326     25.05231220     26.11855097     26.30154716     26.22947892     24.91191307     26.27336906     26.40467539     25.39487735     25.98424993     26.32928704     26.02917624     26.37468118     25.29238361     25.99614574     26.26128417     25.93131798     26.32177437     26.04550229     17.94009659     26.34316540     26.34571387     26.39546539     26.23720580     18.09985894     25.72329307     26.27716538     26.39120536     18.14763922     18.21460339     26.31743972     26.22008334     25.84041931     26.37517371     26.36820673     26.26572661     24.92906226     26.19676609     25.93771796     26.34198701     26.14443967     26.28027217     26.25129620     25.67846616     25.82989020     18.26476516     17.03418464     26.16433793     25.78741417     25.98555634     26.34641452     25.81241105     26.31261659     26.38190157     25.84858235     24.50032497     26.03128652     26.26228970     26.32079396     26.37555287     16.97037228     26.24957460     25.32286544     26.26967429     25.95447560     25.85419322     18.30459716     26.07299858     25.56958241     26.36180567     26.12470439     26.24149044     26.26958215     18.27155631     26.31644897     25.97041105     26.04554908     26.27579625     26.02831281     26.05065085     26.08412510     26.14880242     26.28855955     25.88514074     26.17949245     26.27629586     26.02654357     26.34282397     26.22175287     26.29676914     26.31412652     26.29457140     25.92855951     26.16163753     26.11072767     17.19269678     26.31572622     24.53709894     26.37549261     25.12019480     25.16364605     26.39121158     25.62311639     25.68679868     24.71706122     26.37628802     18.21133165     25.68485229     26.33374553     25.84812687     25.98724809     26.20555613     24.85468812     26.25050083     25.90878157     25.65698063     25.01958890     25.18162916     17.11841671     25.39704066     26.22422398     26.23179128     26.23829933     26.24577805     26.17899369     17.03928981     26.31247387     25.44589820     26.33783166     26.38057470     26.35484419     24.89294180     26.31520037     26.05305205     16.71137892     26.39039732     26.21475403     26.34002383     26.31972503     18.10525056     26.16937130     26.35035431     26.38465344     26.38869283     26.31566108     24.93434446     26.37633469     26.26925952     26.32289037     17.17932823     26.36318157     26.28007679     16.83901133     26.17631504     26.30392208     26.17479939     17.50410761     26.21070762     24.82727344     26.26913891     25.71054868     25.95313572     26.34975956     26.26714690     26.37273919     18.18905019     18.48122425     26.30412760     25.64556135     25.76499304     17.01734375     26.11958265     26.15412045     26.34536181     26.27343486     26.20299403     26.37234350     26.38673554     26.11485310     25.78915385     24.91517045     26.34700316     25.94445078     25.91037676     26.29891132
      26.39338017     26.36674163     26.20724489     26.06065411     26.28633945     17.03437925     26.23675832     26.04533301     26.19309673     24.74586907     26.34168818     26.28002857     25.91793648     26.04410096     26.39153930     25.91088672     26.38857531     25.34341160     18.29668244     26.26378616     26.19222122     26.07238149     25.99900767     26.24830264     26.02756181     25.80392018     25.24527380     26.10805737     16.98626318     26.33422536     26.25387489     26.29492426     26.08352780     25.15806259     24.60047756     26.29777164     26.12724812     26.21459863     25.96088005     25.55061657     25.71544910     17.85817031     25.69464290     26.38178245     26.29982080     26.10222298     26.16515565     25.95958287     18.36478654     18.25804778     26.14645963     18.07654814     26.28490141     25.98925729     25.97279093     26.23920952     25.70272866     17.11374610     26.19452992     26.34050233     26.15607894     17.06799737     26.35436820     26.00725940     26.25258792     26.22950077     25.68946890     26.39886828     25.77162534     18.24033107     25.61526099     26.38409557     26.35414276     25.76367146     26.25850613     26.20621753     26.29774022     26.37180996     26.25554398     25.85966023     26.20029962     25.42596183     26.34731614     26.26623873     26.01801146     25.63217934     26.33288095     26.26897310     24.77973294     26.24579485     25.95793951     25.70134559     26.28961076     26.31035645     26.35643015     24.94204754     25.98930219     26.37099842     25.87981507     25.87075615     25.26630926     26.10965390     24.71910622     26.38882763     26.25886105     26.18405632     26.37221577     26.26943426     26.23531948     26.39304717     26.02811427     18.17579592     26.27416918     26.36608092     26.25866347     26.27510435     26.25971023     25.34210359     25.96992796     25.99513331     24.88448475     18.07441476     26.38270025     26.38980473     26.26469757     26.34908101     26.23234507     26.02698459     26.32400990     25.10928009     26.06747802     25.78455018     26.34547129     25.54442052     25.99749905     26.24966445     26.25711528     26.21202806     26.21429826     25.78758968     26.35439724     26.34361018     26.31299145     26.06128549     26.36817219     26.10885484     26.28510597     25.60221510     26.32319786     26.25507692     26.28612093     26.37368925     26.24421382     26.29403183     18.25599390     26.38133282     16.85467353     26.39269973     26.10899960     25.96255270     26.05268308     25.93722373     26.28169711     26.03817946     26.34362475     26.38721050     26.22655263     25.75311264     25.98843958     25.89980443     26.00495185     26.40909758     26.20600534     25.86261072     25.28392281     26.32276108     26.05641605     26.28562078     26.12732476     26.28169741     26.18434907     25.89675037     26.37518391     26.07923646     26.38384877     24.72082712     26.13374441     25.92239781     16.76116113     26.38198133     26.26769506     25.13405691     26.33769015     25.97865733     26.26085655     24.74137672     25.80536230     26.30055991     26.35152345     25.92255902
      26.27810082     25.12262658     26.37331098     25.66613038     18.48654154     26.38132057     26.39277090     25.18468579     25.10056888     26.37628923     26.34601964     26.03199716     26.27930095     26.17125289     24.92450072     26.31832452     18.22183580     26.39274902     26.36895129     25.96240171     26.01579540     24.69604708     18.04906757     26.17827314     26.32171497     25.78908305     26.21640638     26.27098427     26.30476427     26.36907037     26.25620216     17.20709621     26.14441499     26.35017823     26.38644539     24.78355717     25.87475606     25.47851913     26.34378400     26.06584039     25.86819171     18.03295076     26.30120911     24.96134145     26.39301566     26.26909360     25.76669119     26.08777490     26.12451759     26.01627571     26.19367226     26.32292557     26.38136638     26.11024941     26.37494128     26.22331891     26.38805107     26.35157375     26.29278702     18.13932279     26.07700013     25.98616136     25.79412337     25.92218786     25.16236016     26.39449295     26.15966706     26.28362361     26.37281215     24.74215065     24.98516068     26.38509402     25.95532615     26.35555563     26.31803265     26.31484149     25.99850936     24.91528815     26.16229430     26.10791786     26.36419601     25.62053242     26.30718587     26.22207865     26.14724493     25.95807586     24.92401166     26.31332533     18.49070728     26.28629445     25.86353538     18.39348736     26.29952635     26.27961367     24.95211931     25.86690681     25.04275022     25.90028276     25.52974175     26.16002824     18.15180970     26.23437329     26.29731475     23.49185344     26.35268588     26.33977658     24.57670014     26.37505775     24.94315311     24.61832629     26.24095778     16.82310309     26.12381203     25.85644801     25.87723704     26.34644223     25.88913081     25.87078920     26.36103852     26.33231914     18.40567550     26.33562764     26.31464436     26.09840585     26.30589445     26.22160853     26.32416459     26.26617832     26.32154496     26.13148953     26.35264656     24.59440169     26.29420530     26.27873263     26.16630083     26.00959067     24.94187450     26.31234052     26.29759390     26.10671164     26.24775907     26.13895617     25.98337838     16.74614365     26.38512731     25.96014788     24.59774162     26.25403957     16.75912993     26.07764769     26.36209670     25.69078694     25.92898055     26.38432224     26.26116053     24.72487698     26.08314740     19.57516540     25.06938150     25.98845741     17.06366831     25.03475405     18.35118586     26.33824270     26.25112219     26.14670986     26.34370062     24.86778397     26.27076325     26.37322530     26.14734940     17.14401646     26.02007674     26.27150154     26.30554729     25.91861007     26.22927217     26.05792038     26.24474114     25.90712879     25.63635207     26.06715832     26.40165520     26.31511885     26.11006299     26.06498960     25.82102000     26.28780133     26.27570567     26.34331273     26.25232217     26.12416072     25.94610422     24.84621527     26.32629284     26.30357342     26.01085882     25.09722683     26.06481972     26.31101318
      26.08516001     25.86302185     26.38641307     26.29293751     17.10115638     26.39099450     26.37507517     25.63812636     26.11436590     26.25387585     26.28481279     26.31012592     26.35710170     18.24780640     26.36380356     16.93515317     26.23284489     25.78850427     25.30142372     26.19761157     26.07492030     25.68474900     26.18643075     25.98592116     26.39136260     26.35125817     18.51035711     26.39442978     24.64788562     18.02391572     26.27056687     26.24900941     26.34334313     17.27273267     26.17420377     25.16972909     25.93430959     25.76405796     26.29704318     26.20357156     25.86545605     26.32466174     24.26734830     26.35810638     26.17457141     26.27468603     24.89072434     26.19041652     26.10673202     26.20690065     20.30943977     17.13531805     26.32706089     26.22188577     26.22725980     26.36141333     26.26723774     26.39286433     26.30391707     26.26915557     26.36257070     18.41625953     25.79995546     18.33172605     18.07559434     26.26850121     26.29538488     26.38524859     25.63505934     25.68686493     25.46896792     25.96175591     26.31526563     26.29770954     26.33129253     25.11640848     26.34405166     25.28778879     25.54668713     19.29553365     25.86621969     26.27199193     26.33196948     26.37624990     26.27546049     25.58713388     26.27156826     18.28190946     17.09828444     25.12460549     25.10626515     26.35983074     25.81307166     26.23515459     23.56719122     26.26996089     26.38862146     25.77242398     26.38739279     26.37132516     26.28843369     24.71742914     26.16134413     25.01862707     25.99142357     25.87724785     24.95197102     18.52370235     26.28869450     25.97871433     24.89454857     25.15434968     26.25579932     26.21650783     26.16671093     26.19025616     26.27397535     25.92038884     18.05172966     26.04322853     26.30647366     26.15075007     26.31972865     26.00380445     26.14147499     26.28648780     26.25103786     26.35499208     26.13631652     26.24471911     26.38402890     26.25389557     18.11662157     18.33414391     26.25599013     26.02273850     26.37615287     26.32905648     25.75232438     26.34515705     26.20875436     26.36082766     25.62452602     26.21226249     25.31432672     18.06026270     26.32917737     26.24729720     26.32945305     18.43423580     26.37274959     26.06602043     25.87331040     26.04655349     26.27762071     26.26562862     25.94732874     26.13958298     26.39075357     26.37171777     25.27147845     26.39184862     26.32138500     25.38571050     26.23414686     26.00256055     26.30951326     26.30408265     26.27203026     26.36451689     25.68899087     18.12390437     26.17771395     26.34439947     26.35028271     26.38279546     26.26988440     18.17450340     25.98067240     26.13456727     26.36368171     26.28811327     25.69446751     26.38854077     26.32132823     18.02394332     26.34692895     25.96330073     26.27704159     25.52818984     26.30176335     26.23754602     26.35482755     25.70398977     25.83668190     26.36195046     25.99414519     25.75283759     26.07815659     26.31481854
      25.59853650     16.82374146     26.24990663     26.33801776     26.35244282     18.27581663     26.14091487     25.62851056     25.00839209     26.37835660     18.53068446     25.91956337     25.04832520     25.97437110     26.29091606     26.26683652     26.29216385     26.37429903     26.32058113     26.36095229     26.39425171     26.14543713     26.33835958     25.55374863     26.37806625     26.27353446     26.28172586     25.92814152     26.23434237     26.06417471     26.35819726     26.18586879     26.19883876     26.27569794     26.25024478     26.20483925     26.12619893     26.12078192     26.39216957     26.32095826     26.38944758     25.61896337     24.95449010     18.03092837     26.36155737     26.37738623     26.13840038     25.91415684     26.36948740     26.23084477     26.18683347     26.34670720     26.16109769     26.26970765     24.98172061     26.32305515     26.40809272     26.21156707     25.08988740     26.30764794     25.89885343     26.32474085     25.92208633     25.89942283     26.37514814     26.29161509     26.38262073     26.01213986     25.67522177     26.09073423     26.14084908     26.29751510     24.25464148     26.36087631     26.38575446     26.35388057     26.26784116     26.39532092     26.20472640     26.20766795     26.17571375     25.22744470     26.28006768     26.10393723     18.48025963     25.34090978     18.49938759     26.17836059     26.27825571     25.77888409     25.75986724     26.35694780     26.14104198     26.35841981     18.22734817     17.05040945     26.26689879     25.92666351     16.74887008     26.37498858     24.74350058     26.26854758     26.23914110     26.03443211     25.73663837     25.77528617     18.51481416     25.80192229     26.31884147     17.68586364     26.32090974     26.30978587     26.03106026     25.65634485     26.01408693     26.22362515     25.90478715     18.48987739     25.92485777     26.27146245     24.59791839     25.86174859     26.13997394     26.34976323     24.11934083     26.08718841     25.83093642     26.36744455     26.14012854     26.22912877     18.07183345     26.11750081     26.23161972     25.99968734     26.04686521     17.86107409     26.37963033     26.34942858     26.20375971     26.30952466     26.35116899     26.39304996     18.26862469     26.39880323     16.76982685     25.89265239     26.29616492     26.14516650     26.11354499     26.00347263     26.35049536     26.31872190     25.60175839     26.28526527     26.36172374     16.75218121     26.20005091     18.42514841     25.62480929     26.21004839     25.77385322     26.30375704     16.77962201     24.56075781     26.05474417     26.21894777     26.24522309     26.15941619     26.27576442     26.33202677     26.11836429     26.17718096     26.29085414     26.36481461     26.09117440     25.54868886     26.29125804     26.31099003     26.10652253     26.28193612     25.95406303     26.36895520     26.39318060     26.32357500     26.33573914     16.76218062     26.28639796     26.34183093     26.30848129     25.52550498     26.37961244     25.46466235     26.38991358     26.30141045     26.08402797     18.11128555     26.23371465     24.77032958     26.24528755     26.24856712
[truncated: 243,353 more chars]
