# Supplementary material for: Pattern Selection in Network of Coupled Multi-Scroll Attractors
Source: PLoS One. 2016 Apr 27;11(4):e0154282. doi: 10.1371/journal.pone.0154282 (PMC4847928; doi:10.1371/journal.pone.0154282)
Supplement: S2 File — (DAT) [file pone.0154282.s002.dat]

       0.92788757      0.92788755      0.92788757      0.92788756      0.92788757      0.92788757      0.92788757      0.92788757      0.92788756      0.92788757      0.92788757      0.92788757      0.92788758      0.92788757      0.92788758      0.92788755      0.92788757      0.92788757      0.92788758      0.92788757      0.92788756      0.92788757      0.92788757      0.92788756      0.92788757      0.92788758      0.92788757      6.73366122      6.73367497      6.73369064      6.73365372      6.73365540      6.73365612      6.73367557      6.73368917      6.73365357      6.73365318      6.73365417      6.73365463      6.73365345      6.73366603      6.73366355      6.73365321      6.73365338      6.73365585      6.73365384      6.73365733      6.73366336      6.73366083      6.73365509      6.73365441      6.73365316      6.73365334      6.73365319      6.73365314      6.73365334      6.73365327      6.73365384      6.73366344      6.73365710      6.73365603      6.73365635      6.73365333      6.73365402      6.73367751      6.73365325      6.73365358      6.73365361      6.73366015      6.73367547      6.73372947      6.73366508      6.73365906      6.73365661      6.73365541      6.73365405      6.73365331      6.73365445      6.73365519      6.73365385      6.73366211      6.73365747      6.73367662      6.73367636      6.73366369      6.73365408      6.73365551      6.73365612      6.73365469      6.73365547      6.73365622      6.73365336      6.73365514      6.73365337      1.97074247      6.73365345      0.28556982      0.28556987      0.28556986      0.28556987      0.28556988      0.28556983      0.28556984      0.28556983      0.28556986      0.28556988      0.28556986      0.28556983      0.28556985      0.28556983      0.28556983      6.73365333      6.73367862      6.73365771      6.73365654      6.73365318      6.73365388      6.73365456      6.73365573      6.73365599      6.73365354      1.97069359      1.97080263      1.97028546      1.97090378      1.97040731      1.97023695      1.97005852      1.97035496      1.96941712      1.97016622      1.97076485      1.97083286      1.97071229      1.97061720      1.97077689      1.97029361      1.96712355      1.97067661      1.97043363      1.97081768      1.96857270      1.97030335      1.97032044      1.96963586      1.96999741      1.97033906      6.73365850      6.73366697      6.73365672      6.73365674      6.73365781      6.73366250      6.73365474      6.73365476      6.73365990      6.73365639      0.28556988      0.28556984      0.28556986      0.28556982      0.28556982      0.28556988      0.28556983      0.28556983      0.28556983      0.28556983      0.28556986      0.28556982      0.28556987      0.28556985      0.28556983      6.73365756      1.96866926      6.73366572      6.73365513      6.73365442      6.73365656      6.73365460      6.73365326      6.73365334      6.73365781      6.73365319      6.73365629      6.73375711      6.73380098      6.73382154      6.73365576      6.73365740      6.73365483      6.73365847      6.73365339      6.73365457      6.73365493      6.73365325      6.73365321      6.73365919      6.73365831      6.73366165      6.73365907
       0.92788756      6.73366003      6.73365323      6.73368732      6.73365488      6.73367834      6.73365478      6.73365971      6.73365325      6.73366286      6.73365616      6.73365332      6.73366348      6.73374795      6.73365594      6.73365445      6.73365597      6.73365335      6.73365384      6.73365635      6.73366883      6.73365346      6.73365344      6.73365343      6.73365330      6.73365460      6.73365322      6.73365960      6.73365797      6.73365382      6.73365458      6.73365344      6.73366009      6.73365472      6.73365353      6.73365762      6.73376816      6.73365387      6.73365553      6.73366291      6.73365560      6.73365344      6.73365858      6.73365631      6.73365615      6.73365411      6.73367192      6.73368039      6.73366315      6.73365328      6.73365413      6.73365401      6.73366078      6.73365369      6.73365385      1.97042082      0.28556983      0.28556984      0.28556982      0.28556982      0.28556987      0.28556982      0.28556987      0.28556985      6.73366493      6.73365325      6.73365360      6.73365692      1.96798036      1.97067347      1.97012067      1.96989681      1.97035413      1.97058954      1.97080597      1.97066939      1.97014626      1.97050325      1.97071406      1.96987834      1.97008217      1.97040362      1.97054277      1.97057107      1.97075741      1.96994813      1.97025070      1.97090188      1.96931429      1.97064841      1.97060745      1.97032989      1.97046987      1.97062757      1.97073777      1.97010476      1.97011787      1.97068191      1.97044359      1.97062884      1.97022138      1.97065881      1.96950322      1.97063913      1.97076758      1.97061632      1.96883792      1.97064332      1.96900980      1.97082684      1.96608375      1.96796368      1.97077360      1.97006260      1.97064149      1.97030998      1.97033583      1.97080427      1.97029738      1.97064814      1.97033805      1.97069614      1.97070276      1.96847923      1.96921610      1.96892872      1.96991687      1.97026212      1.96606896      1.96961146      1.97075958      1.97027887      1.97077883      1.97034073      1.97026300      1.97052225      1.97064361      1.97067521      1.97044923      1.97080967      1.97037782      1.97043238      1.96956493      1.97001849      1.96954875      1.97070169      1.96845361      1.97077079      1.97086500      1.97086620      1.97077113      1.96692725      1.97060882      1.97020666      1.97066012      1.97088481      1.97081184      1.97057494      1.96723273      1.97061536      1.97039769      1.97078323      1.96898278      1.97064846      1.97083855      1.97058916      1.97063008      1.97065419      1.97081950      1.97040291      1.97041839      1.96985508      1.96981488      1.97072111      1.96978796      1.97075130      1.97073292      1.97003470      1.97063790      1.97033175      1.97058620      1.97021407      1.97059257      1.97084269      1.97072173      1.97068693      1.97080965      1.96951912      1.97071070      1.97067935      1.97071346      1.96994219      1.96868552      1.97020575      6.73365355      6.73365461      6.73365471      6.73365756      0.28556983      0.28556981
       6.73365328      6.73366270      6.73366055      6.73365611      6.73365525      6.73365338      6.73365595      6.73365546      6.73366287      6.73367587      6.73366509      6.73366943      6.73365320      6.73365342      6.73365349      6.73365799      6.73365887      6.73365508      6.73365329      6.73366089      6.73365367      6.73365387      6.73365320      6.73365662      6.73365322      1.96927702      0.28556986      0.28556982      0.28556982      0.28556983      0.28556983      0.28556987      0.28556983      6.73365413      6.73365368      6.73365427      1.97006080      1.97070555      1.97036051      1.97065827      1.96920262      1.97031568      1.96972280      1.97048270      1.96986585      1.96901702      1.97017729      1.96908551      1.97068304      1.97060960      1.97006700      1.97041465      1.97060267      1.97059813      1.97086755      1.96937148      1.97061296      1.97078578      1.97028880      1.97064125      1.97054811      1.96987601      1.96926302      1.97065434      1.97087412      1.97057338      1.96713661      1.97073735      1.97059242      1.97030112      1.97014373      1.96923505      1.96980147      1.96875508      1.96904049      1.97075552      1.96924246      1.96993926      1.97071514      1.97031269      1.97048252      1.97080700      1.97058152      1.97062937      1.96995656      1.96631908      1.97054724      1.97008820      1.96818840      1.97079655      1.97035890      1.97076715      1.96961336      1.96990965      1.97082307      1.97018718      1.96937836      1.97017098      1.96998980      1.97071215      1.97078515      1.97065181      1.96690231      1.97062124      1.97038220      1.96818231      1.97091032      1.97055235      1.96921166      1.97048283      1.97077706      1.97062306      1.97087092      1.96683926      1.97039542      1.97039299      1.97054974      1.97087288      1.97045292      1.97089981      1.97048200      1.97059749      1.96856090      1.96984542      1.97045513      1.96824429      1.97074194      1.97064312      1.96974846      1.97058899      1.97080046      1.97086046      1.97073190      1.96879180      1.97043249      1.96961374      1.96974404      1.97078487      1.96880374      1.96818336      1.96997120      1.96976409      1.97062867      1.97081175      1.97065689      1.97068509      1.96994093      1.96858340      1.96927008      1.97052416      1.97084819      1.97080763      1.96951575      1.97004743      1.97077485      1.97018530      1.97064909      1.97087701      1.97075415      1.97015346      1.97044491      1.97035221      1.97086374      1.97008685      1.97083509      1.97074665      1.97079679      1.97025263      1.97043210      1.96889861      1.97085790      1.97039861      1.97072189      1.97058638      1.97062692      1.97090439      1.97076712      1.97078022      1.97076374      1.97053907      1.97074722      1.96728355      1.97088054      1.97087129      1.96978777      1.96984085      1.97081305      1.97053168      1.97082125      1.97057083      1.97069781      1.97052086      1.96990702      1.97058967      1.97037388      1.96506439      1.97085512      1.97045659      1.96995027      1.97035240
       6.73365430      0.28556988      0.28556985      0.28556983      0.28556983      0.28556983      0.28556988      6.73365617      6.73365657      6.73365545      1.97065890      1.97056006      1.97078490      1.97077167      1.97070468      1.97081952      1.96989302      1.97075495      1.97066112      1.97067573      1.97065013      1.96862452      1.97083906      1.96910546      1.97010924      1.97077307      1.97067020      1.97061546      1.96959294      1.96989911      1.97059120      1.96735449      1.96871851      1.97065911      1.97065432      1.97069727      1.96951805      1.96788124      1.97080022      1.97008471      1.96892011      1.96990068      1.97065797      1.97076786      1.97080273      1.97074100      1.97064987      1.97032239      1.97053735      1.97032197      1.96946439      1.97026255      1.97056897      1.97012601      1.96802989      1.97075883      1.96984194      1.97021044      1.96826397      1.97079433      1.96958468      1.97062519      1.97085372      1.97087229      1.96641211      1.96945333      1.96574672      1.97047635      1.97076876      6.73365467      6.73365326      6.73365595      0.28556988      0.28556983      0.28556982      0.28556985      0.28556986      0.28556983      0.28556982      0.28556982      6.73365328      6.73366087      6.73365400      6.73365482      6.73523577      6.73365495      6.73365399      6.73365410      6.73365404      6.73365704      6.73365316      6.73365323      6.73365772      6.73365366      6.73365386      6.73365409      6.73365658      6.73365578      6.73367099      6.73366084      6.73366395      6.73370795      6.73366371      6.73366337      6.73365323      6.73365463      6.73365360      6.73365507      6.73365326      6.73365483      6.73365515      6.73365722      6.73365902      6.73365381      6.73365681      6.73365318      6.73365717      6.73365622      6.73365572      6.73365939      6.73365545      6.73365789      6.73365698      6.73365384      6.73365333      6.73365359      6.73365319      6.73365346      6.73365347      6.73365395      6.73365666      6.73365599      6.73365333      6.73365345      6.73366003      6.73365478      6.73366084      6.73365751      6.73366394      6.73365923      6.73365415      6.73366430      6.73365386      6.73365595      6.73365839      6.73365526      6.73365455      6.73365564      6.73365525      6.73365442      6.73365332      6.73365444      6.73365323      6.73365319      6.73365345      6.73365468      6.73365537      6.73365442      6.73365361      6.73365689      6.73365936      6.73372065      6.73365384      6.73365317      6.73365553      6.73366062      6.73365636      6.73365573      6.73365913      6.73365408      6.73365337      6.73365462      6.73365328      6.73365613      6.73365314      6.73365800      6.73365356      6.73366106      6.73365890      6.73366067      6.73365490      6.73365917      6.73365763      6.73365822      6.73365438      6.73365422      6.73365537      6.73374500      6.73365998      6.73367180      6.73365459      6.73365330      6.73365403      6.73365441      6.73365337      6.73365443      6.73365355      1.97072139      1.97091538      6.73365499
       1.97041208      1.97074876      1.97018153      1.97058915      1.97047544      1.97074012      1.97052478      1.97049259      1.97079940      1.97045620      1.97057624      1.97080389      1.97071600      1.97072387      1.97028961      1.97080434      1.96978975      1.96983990      1.97044002      1.97066483      1.97011493      1.97071453      1.97069109      1.97031349      1.97079299      1.97066553      6.73366417      6.73365680      6.73365536      0.28556983      0.28556982      0.28556982      0.28556983      0.28556982      0.28556988      6.73366178      6.73365372      6.73365620      6.73367006      6.73365485      6.73365736      6.73366405      6.73365519      6.73366043      6.73365488      6.73365366      6.73365330      6.73365341      6.73365395      6.73365442      6.73365332      6.73365377      6.73365316      6.73365875      6.73366069      6.73365324      6.73365316      6.73365599      6.73365807      6.73365631      6.73365381      6.73366028      6.73366073      6.73365331      6.73365335      6.73367435      6.73375217      6.73365618      6.73365693      6.73365613      6.73365560      6.73365774      6.73365924      6.73366840      6.73365326      0.92788757      0.92788756      0.92788757      0.92788758      0.92788757      0.92788756      0.92788758      0.92788757      0.92788758      0.92788757      0.92788757      0.92788757      0.92788757      0.92788757      0.92788758      0.92788757      0.92788757      0.92788757      0.92788757      0.92788757      0.92788757      0.92788758      0.92788758      0.92788757      0.92788757      0.92788758      0.92788757      0.92788757      0.92788757      0.92788757      0.92788756      0.92788756      0.92788756      0.92788756      0.92788757      0.92788757      0.92788757      0.92788756      0.92788757      0.92788756      0.92788757      0.92788756      0.92788758      0.92788757      0.92788756      0.92788757      0.92788758      0.92788757      0.92788756      0.92788757      0.92788757      0.92788757      0.92788758      0.92788756      0.92788757      0.92788758      0.92788757      0.92788757      0.92788757      0.92788757      0.92788757      0.92788756      0.92788756      0.92788756      0.92788758      0.92788756      0.92788757      0.92788757      0.92788756      0.92788758      0.92788757      0.92788757      0.92788756      0.92788757      0.92788756      0.92788757      0.92788757      0.92788757      0.92788757      0.92788758      0.92788758      0.92788757      0.92788757      0.92788757      0.92788757      0.92788758      0.92788757      0.92788757      0.92788757      0.92788757      0.92788757      0.92788757      0.92788756      0.92788757      0.92788756      0.92788758      0.92788758      0.92788758      0.92788757      0.92788756      0.92788757      0.92788757      0.92788757      0.92788757      0.92788758      0.92788757      0.92788757      0.92788758      0.92788757      0.92788757      0.92788758      0.92788756      0.92788755      0.92788757      0.92788757      0.92788758      0.92788757      0.92788757      0.92788757      0.92788756      0.92788757      0.92788757      0.92788756      0.92788757      0.92788756
       6.73365451      6.73366284      6.73365329      6.73365404      6.73365356      6.73365342      6.73365420      6.73365416      6.73365362      6.73365791      6.73365572      6.73365349      6.73365940      6.73365493      6.73365647      6.73366149      6.73365326      6.73365318      6.73366050      6.73366038      6.73365354      6.73366615      6.73366279      6.73365423      6.73365586      6.73367086      6.73365484      6.73370558      6.73365754      6.73365507      6.73366116      0.92788757      0.92788757      0.92788757      0.92788757      0.92788757      0.92788757      0.92788756      0.92788757      0.92788758      0.92788756      0.92788757      0.92788757      0.92788757      0.92788757      0.92788757      0.92788756      0.92788757      0.92788756      0.92788757      0.92788757      0.92788757      0.92788757      0.92788756      0.92788757      0.92788758      0.92788756      0.92788757      0.92788758      0.92788757      0.92788755      0.92788756      0.92788758      0.92788756      0.92788756      0.92788757      0.92788757      0.92788757      0.92788755      0.92788757      0.92788757      0.92788757      0.92788755      0.92788757      0.92788757      0.92788757      0.92788757      0.92788757      0.92788758      0.92788757      0.92788756      0.92788758      6.73365852      6.73365533      6.73367273      6.73365508      6.73365768      6.73365746      6.73365529      6.73366216      6.73365985      6.73365459      6.73365680      6.73371682      6.73366256      6.73368301      6.73365518      6.73367206      6.73365604      6.73365335      6.73365336      6.73365643      6.73365366      6.73365340      6.73365320      6.73365465      6.73365497      6.73365603      6.73365356      6.73365463      6.73365338      6.73365315      6.73365595      6.73365827      6.73365808      6.73365693      6.73365781      6.73365453      6.73365315      6.73431405      6.73365619      6.73368118      6.73365899      6.73366368      6.73365461      6.73365325      6.73366504      6.73365463      6.73365730      6.73365632      6.73365820      6.73366149      6.73366182      6.73366078      6.73365623      6.73365789      6.73365845      6.73366945      6.73366575      6.73365594      6.73365691      6.73387765      6.73370498      6.73365646      6.73365333      6.73365391      6.73366961      6.73365755      6.73365524      6.73365473      6.73365544      6.73365410      6.73365339      6.73365325      6.73365318      6.73365652      6.73365386      6.73365382      6.73365371      6.73365428      6.73365358      6.73365319      6.73365323      6.73365959      6.73365679      6.73365791      6.73365313      6.73365389      6.73365320      6.73365787      6.73367827      6.73524529      6.73365582      6.73365333      6.73365650      6.73366255      6.73372838      6.73365821      6.73366156      6.73369208      6.73366086      6.73365390      6.73365676      6.73365615      6.73369487      6.73376079      6.73366800      6.73366107      6.73367627      6.73368419      6.73365473      6.73366654      6.73366183      6.73365862      6.73366062      6.73367280      6.73365449      6.73365350      6.73365820      6.73366245
       0.92788757      0.92788756      0.92788758      0.92788757      0.92788757      0.92788757      0.92788757      0.92788758      0.92788756      0.92788757      0.92788757      0.92788758      0.92788757      0.92788755      0.92788757      0.92788757      0.92788757      0.92788757      0.92788757      0.92788757      0.92788757      0.92788757      0.92788757      0.92788757      0.92788756      0.92788757      0.92788756      0.92788758      0.92788757      0.92788756      0.92788756      0.92788757      0.92788756      6.73367926      6.73375440      6.73365691      6.73365799      6.73365620      6.73365624      6.73365748      6.73430871      6.73365517      6.73365320      6.73365451      6.73365384      6.73365468      6.73365577      6.73366183      6.73365987      6.73369059      6.73365796      6.73365669      6.73365738      6.73365575      6.73365573      6.73365476      6.73365330      6.73365369      6.73365452      6.73365529      6.73365444      6.73365483      6.73365557      6.73365332      6.73365403      6.73365333      6.73365826      6.73365326      6.73365418      6.73365629      6.73365331      6.73365456      6.73365689      6.73365610      6.73365647      6.73365647      6.73365810      6.73365343      6.73365503      6.73365358      6.73365330      6.73365582      6.73365366      6.73366015      6.73365724      6.73366313      6.73365549      6.73366007      6.73366332      6.73365791      6.73365328      6.73365564      6.73365644      6.73366428      6.73368389      6.73365481      6.73365367      6.73365347      6.73365458      6.73365372      6.73365777      6.73365702      6.73365629      6.73365527      6.73365661      6.73365410      6.73365496      6.73365756      6.73365626      6.73365327      6.73365677      6.73365469      6.73365545      6.73365319      6.73365447      6.73365534      6.73365328      6.73365322      6.73365316      6.73365339      6.73365325      6.73365320      6.73365321      6.73365329      6.73365334      6.73365315      6.73365318      6.73365411      6.73365327      6.73365520      6.73365505      6.73365411      6.73365428      6.73365418      6.73365317      6.73365473      6.73365328      6.73365411      6.73365312      6.73365478      6.73365448      6.73365389      6.73365616      6.73365321      6.73365580      6.73365610      6.73365536      6.73365330      6.73365483      6.73365638      6.73365653      6.73365389      6.73365808      6.73365951      6.73365502      6.73365453      6.73365328      6.73365564      6.73365480      6.73365328      6.73365413      6.73365476      6.73365573      6.73365362      6.73365326      6.73365351      6.73365686      6.73366270      6.73365596      6.73365445      6.73365531      6.73365641      6.73365324      6.73365381      6.73365631      6.73365701      6.73365417      6.73365348      6.73365669      6.73365385      6.73365343      6.73365416      6.73365343      6.73365345      6.73365367      6.73365499      6.73365331      6.73365544      6.73366684      6.73365897      6.73365644      6.73366027      6.73365461      6.73365326      6.73365398      6.73365460      6.73365631      6.73365484      6.73365756      6.73365857
       6.73365339      6.73367925      6.73365407      6.73365334      6.73365375      6.73365755      6.73365601      6.73368466      6.73365915      6.73367349      6.73365541      6.73365497      6.73365341      6.73365349      6.73365334      6.73365443      6.73365573      6.73365681      6.73365874      6.73365714      6.73365536      6.73365611      6.73366305      6.73365458      6.73365433      6.73365638      6.73365693      6.73365347      6.73365318      6.73365677      6.73365488      6.73365324      6.73365328      6.73365613      6.73365403      6.73365438      6.73365318      6.73365552      6.73365679      6.73365324      6.73365344      6.73365354      6.73365491      6.73365487      6.73365392      6.73365325      6.73365422      6.73365326      6.73365339      6.73365628      6.73365474      6.73365328      6.73365318      6.73365810      6.73365453      6.73366125      6.73365527      6.73365635      6.73365374      6.73365330      6.73365699      6.73365326      6.73365603      6.73365451      6.73365367      6.73365329      6.73365373      6.73365518      6.73365538      6.73365331      6.73365333      6.73365896      6.73365327      6.73365674      6.73366491      6.73365351      6.73365820      6.73366151      6.73365606      6.73366058      6.73365757      6.73365327      6.73365426      6.73365390      6.73365434      6.73365654      6.73365868      6.73365545      6.73365742      6.73365947      6.73365792      6.73365667      6.73365323      6.73365376      6.73365548      6.73365433      6.73365573      6.73365323      6.73365377      6.73365487      6.73365603      6.73365496      6.73365414      6.73366033      6.73365581      6.73365670      6.73365496      6.73365331      6.73365875      6.73365704      6.73365619      6.73365406      6.73365760      6.73365329      6.73365332      6.73365327      6.73365329      6.73365505      6.73365918      6.73365380      6.73365329      6.73365378      6.73365710      6.73365336      6.73365679      6.73365577      6.73365556      6.73365528      6.73365315      6.73365328      6.73365325      6.73365391      6.73365728      6.73365365      6.73365871      6.73365420      6.73366157      6.73365737      6.73365675      6.73365735      6.73366067      6.73366095      6.73365734      6.73365765      6.73365707      6.73365447      6.73365599      6.73365642      6.73365319      6.73365336      6.73365345      6.73365385      6.73365421      6.73365532      6.73365487      6.73365451      6.73365764      6.73365453      6.73365712      6.73365393      6.73365597      6.73366505      6.73365734      6.73366162      6.73365613      6.73365515      6.73365704      6.73366127      6.73365327      6.73365850      6.73365318      6.73365732      6.73365606      6.73365653      6.73365729      6.73365450      6.73365841      6.73365686      6.73365580      6.73366035      6.73365684      6.73365915      6.73365854      6.73365894      6.73366234      6.73365478      6.73365560      6.73365451      6.73365355      6.73365360      6.73365418      6.73366189      6.73366008      6.73366218      6.73365329      6.73365420      6.73365728      6.73365394      6.73365325      6.73365340
       6.73365526      6.73365720      6.73365740      6.73365320      6.73365928      6.73365912      6.73365550      6.73365822      6.73365569      6.73366237      6.73365558      6.73365499      6.73365327      6.73365618      6.73365450      6.73365626      6.73365417      6.73365336      6.73365413      6.73365674      6.73365588      6.73365344      6.73365345      6.73365436      6.73365486      6.73365575      6.73365422      6.73365580      6.73365394      6.73365595      6.73365334      6.73365381      6.73365315      6.73365425      6.73365438      6.73365551      6.73365521      6.73365383      6.73365646      6.73365386      6.73365375      6.73365516      6.73366241      6.73365320      6.73365351      6.73365374      6.73365335      6.73365546      6.73368504      6.73365337      6.73365392      6.73365324      6.73365327      6.73365929      6.73365499      6.73365357      6.73365826      6.73365339      6.73365360      6.73365469      6.73365426      6.73365573      6.73365354      6.73365446      6.73365460      6.73365359      6.73365445      6.73365479      6.73365488      6.73365436      6.73366018      6.73365461      6.73367165      6.73365888      6.73365464      6.73365934      6.73365771      6.73365742      6.73372232      6.73365608      6.73365761      6.73367480      6.73365332      6.73365640      6.73365474      6.73365354      6.73365346      6.73365471      6.73365462      6.73365477      6.73365329      6.73365723      6.73365333      6.73365357      6.73365972      6.73365481      6.73365325      6.73365913      6.73365494      6.73365585      6.73365761      6.73365393      6.73365534      6.73365585      6.73365482      6.73365561      6.73368419      6.73368153      6.73369298      6.73366015      6.73366544      6.73365567      6.73365850      6.73370847      6.73374676      6.73365406      6.73367801      6.73367731      6.73375629      6.73365668      6.73365346      6.73365958      6.73372077      6.73367844      6.73365501      6.73367154      6.73365889      6.73365486      6.73367896      6.73365391      6.73366272      6.73365450      6.73365978      6.73366687      6.73365873      6.73365981      6.73366432      6.73366342      6.73366217      6.73365752      6.73366669      6.73366256      6.73369758      6.73366097      6.73365723      6.73365802      6.73366984      6.73365927      6.73365444      6.73365987      6.73366159      6.73366734      6.73366121      6.73365713      6.73366766      6.73369280      6.73366773      6.73369963      6.73365612      6.73366491      6.73366169      6.73365395      6.73366106      6.73366151      6.73365637      6.73365787      6.73365334      6.73365992      6.73366570      6.73365374      6.73366163      6.73365560      6.73366167      6.73365381      6.73365774      6.73365838      6.73365877      6.73365348      6.73365434      6.73365328      6.73365661      6.73366025      6.73366559      6.73407427      6.73365682      6.73365318      6.73366147      6.73366227      0.92788758      0.92788755      0.92788757      0.92788758      0.92788757      0.92788757      0.92788757      0.92788756      0.92788757      0.92788757      0.92788756      0.92788757
       6.73365526      6.73365475      6.73365555      6.73365322      6.73365469      6.73365321      6.73365360      6.73365359      6.73365574      6.73365671      6.73365340      6.73365537      6.73365702      6.73365381      6.73365330      6.73365322      6.73366085      6.73365381      6.73365325      6.73365484      6.73366039      6.73365330      6.73365597      6.73365312      6.73365667      6.73365620      6.73365520      6.73365365      6.73365642      6.73365343      6.73365368      6.73369840      6.73365778      6.73365551      6.73377543      6.73365769      6.73365457      6.73365456      6.73365483      6.73365320      6.73365396      6.73365627      6.73365320      6.73369642      6.73365633      6.73365562      6.73367821      6.73365416      6.73365716      6.73365581      6.73365360      6.73365824      6.73365752      6.73365913      6.73365541      6.73368223      6.73366827      6.73365999      6.73368655      6.73365949      0.92788757      0.92788756      0.92788758      0.92788756      0.92788758      0.92788756      0.92788756      0.92788757      0.92788756      0.92788756      0.92788756      0.92788756      0.92788756      0.92788757      0.92788756      0.92788757      0.92788757      0.92788757      0.92788756      0.92788758      0.92788756      0.92788757      0.92788756      0.92788756      0.92788757      0.92788756      0.92788757      0.92788757      0.92788757      0.92788758      0.92788757      0.92788757      0.92788757      0.92788757      0.92788757      0.92788756      0.92788756      0.92788757      0.92788757      0.92788756      0.92788757      0.92788757      0.92788757      0.92788757      0.92788756      0.92788758      0.92788757      0.92788757      0.92788756      0.92788757      0.92788756      0.92788756      0.92788757      0.92788756      0.92788756      0.92788757      0.92788757      0.92788757      0.92788757      0.92788757      0.92788757      0.92788757      0.92788756      0.92788758      0.92788757      0.92788757      0.92788758      0.92788758      0.92788756      0.92788757      0.92788758      0.92788757      0.92788756      0.92788757      0.92788758      0.92788755      0.92788757      0.92788756      0.92788758      0.92788756      0.92788757      0.92788757      0.92788757      0.92788757      0.92788756      0.92788758      0.92788757      0.92788757      0.92788758      0.92788757      0.92788758      0.92788757      0.92788757      0.92788758      0.92788757      0.92788757      0.92788757      0.92788756      0.92788756      0.92788758      0.92788757      0.92788756      0.92788756      0.92788757      0.92788756      0.92788756      0.92788757      0.92788757      0.92788757      0.92788757      0.92788758      0.92788757      0.92788757      0.92788757      0.92788758      0.92788757      0.92788757      0.92788757      0.92788757      0.92788758      0.92788757      0.92788757      0.92788756      0.92788756      0.92788758      0.92788756      0.92788758      0.92788756      0.92788757      0.92788756      0.92788757      0.92788757      0.92788757      0.92788756      0.92788756      0.92788757      0.92788758      0.92788756      0.92788757      0.92788757
       6.73367165      6.73366696      6.73365435      6.73365351      6.73365338      6.73365456      6.73365318      6.73365330      6.73365338      6.73365318      6.73366383      6.73366264      6.73385022      6.73365902      6.73365333      6.73365608      6.73365951      6.73365487      6.73366329      6.73365330      6.73367051      0.92788758      0.92788756      0.92788758      0.92788757      0.92788758      0.92788756      0.92788756      0.92788757      0.92788756      0.92788758      0.92788757      0.92788757      0.92788756      0.92788757      0.92788757      0.92788758      0.92788757      0.92788757      0.92788757      0.92788757      0.92788757      0.92788757      0.92788757      0.92788755      0.92788757      0.92788758      0.92788757      0.92788757      0.92788757      0.92788757      0.92788756      0.92788757      0.92788757      0.92788756      0.92788756      0.92788757      0.92788757      0.92788758      0.92788757      0.92788758      0.92788757      0.92788757      0.92788757      0.92788757      0.92788756      0.92788757      0.92788756      0.92788757      0.92788757      0.92788756      0.92788757      0.92788757      0.92788757      0.92788757      0.92788758      0.92788757      0.92788757      0.92788758      0.92788757      0.92788757      0.92788757      0.92788758      0.92788757      0.92788757      0.92788755      0.92788757      0.92788757      0.92788757      0.92788757      0.92788757      0.92788756      0.92788757      0.92788757      0.92788758      0.92788755      0.92788757      0.92788756      0.92788757      0.92788757      0.92788757      0.92788756      0.92788758      0.92788757      0.92788757      0.92788758      0.92788757      0.92788757      0.92788756      0.92788757      0.92788757      0.92788757      0.92788758      0.92788757      0.92788756      0.92788757      0.92788758      0.92788757      0.92788755      0.92788757      0.92788757      0.92788757      0.92788757      0.92788757      0.92788757      0.92788758      0.92788757      0.92788756      0.92788757      0.92788757      0.92788757      0.92788758      0.92788757      0.92788757      0.92788757      0.92788757      0.92788758      0.92788755      0.92788758      0.92788756      0.92788758      0.92788756      0.92788758      0.92788757      0.92788756      0.92788756      0.92788758      0.92788758      0.92788758      0.92788756      0.92788756      0.92788757      0.92788757      0.92788757      0.92788757      0.92788757      0.92788757      0.92788757      0.92788757      0.92788758      0.92788757      0.92788756      0.92788757      0.92788756      0.92788757      0.92788756      0.92788756      0.92788756      0.92788757      0.92788757      0.92788756      0.92788757      0.92788757      0.92788757      0.92788756      0.92788758      0.92788758      0.92788757      0.92788756      0.92788758      0.92788758      0.92788757      0.92788757      0.92788758      0.92788757      0.92788756      0.92788757      0.92788757      0.92788756      0.92788757      0.92788758      0.92788758      0.92788757      0.92788756      0.92788757      0.92788757      0.92788757      0.92788757      0.92788758      0.92788757
       0.92788756      0.92788757      0.92788757      0.92788757      0.92788758      0.92788755      0.92788757      0.92788757      0.92788757      0.92788758      0.92788757      0.92788757      0.92788757      0.92788757      0.92788757      0.92788757      0.92788757      0.92788757      0.92788757      0.92788758      0.92788757      0.92788756      0.92788758      0.92788757      0.92788757      0.92788758      0.92788756      0.92788758      0.92788758      0.92788758      0.92788757      0.92788757      0.92788757      0.92788757      0.92788755      0.92788757      0.92788755      0.92788756      0.92788758      0.92788756      0.92788757      0.92788757      0.92788757      0.92788757      0.92788757      0.92788756      0.92788757      0.92788757      0.92788758      0.92788757      0.92788755      0.92788758      0.92788757      0.92788757      0.92788758      0.92788757      0.92788757      0.92788757      0.92788756      0.92788758      0.92788757      0.92788755      0.92788757      0.92788757      0.92788758      0.92788756      0.92788757      0.92788758      0.92788756      0.92788756      0.92788757      0.92788758      0.92788758      0.92788757      0.92788756      0.92788756      0.92788757      0.92788756      0.92788757      0.92788758      0.92788757      0.92788757      0.92788758      0.92788757      0.92788757      0.92788757      0.92788757      0.92788757      0.92788755      0.92788757      0.92788758      0.92788756      0.92788757      0.92788757      0.92788758      0.92788757      0.92788757      0.92788757      0.92788758      0.92788756      0.92788757      0.92788757      0.92788757      0.92788758      0.92788757      0.92788756      0.92788756      0.92788756      0.92788758      0.92788757      0.92788757      0.92788757      0.92788757      0.92788758      0.92788757      0.92788757      0.92788757      0.92788756      0.92788757      0.92788757      0.92788757      0.92788758      0.92788758      0.92788757      0.92788757      0.92788756      0.92788757      0.92788757      0.92788757      0.92788757      0.92788757      0.92788757      0.92788757      0.92788756      0.92788758      0.92788757      0.92788757      0.92788756      0.92788758      0.92788757      0.92788757      0.92788758      0.92788757      0.92788756      0.92788756      0.92788756      0.92788756      0.92788757      0.92788758      0.92788756      0.92788757      0.92788756      0.92788757      0.92788757      0.92788757      0.92788757      0.92788757      0.92788756      0.92788757      0.92788758      0.92788756      0.92788757      0.92788756      0.92788757      0.92788758      0.92788758      0.92788756      0.92788756      0.92788757      0.92788757      0.92788758      0.92788758      0.92788757      0.92788757      0.92788758      0.92788757      0.92788757      0.92788757      0.92788757      0.92788757      0.92788756      0.92788757      6.73365476      6.73365901      6.73365496      6.73365445      6.73365488      6.73366383      6.73365490      6.73365556      6.73365340      6.73365325      6.73365887      6.73366172      6.73365440      6.73365511      6.73367247      6.73366028      6.73365551      6.73365327
       0.92788758      0.92788757      0.92788757      0.92788756      0.92788756      0.92788757      0.92788756      0.92788757      0.92788757      0.92788757      0.92788758      0.92788757      0.92788758      0.92788757      0.92788758      0.92788757      0.92788758      0.92788757      0.92788755      0.92788757      0.92788757      0.92788756      0.92788757      0.92788757      0.92788757      0.92788755      0.92788757      0.92788758      0.92788757      0.92788756      0.92788757      0.92788757      0.92788757      0.92788757      0.92788757      0.92788757      0.92788756      0.92788757      0.92788757      0.92788757      0.92788755      0.92788756      0.92788756      0.92788757      0.92788757      0.92788756      0.92788758      0.92788757      0.92788757      0.92788757      0.92788758      0.92788757      0.92788756      0.92788757      0.92788756      0.92788757      0.92788757      0.92788757      0.92788757      0.92788758      0.92788757      0.92788757      0.92788757      0.92788756      0.92788755      0.92788757      0.92788758      0.92788756      0.92788756      0.92788757      0.92788757      0.92788756      0.92788757      0.92788757      0.92788757      0.92788757      0.92788757      0.92788757      0.92788758      0.92788757      0.92788757      0.92788756      0.92788755      0.92788756      0.92788757      0.92788757      0.92788757      0.92788757      0.92788757      0.92788756      0.92788757      0.92788757      0.92788757      0.92788756      0.92788757      0.92788757      0.92788756      0.92788756      0.92788757      0.92788756      0.92788757      0.92788756      0.92788757      0.92788756      0.92788757      0.92788757      0.92788756      0.92788756      0.92788758      0.92788756      0.92788757      0.92788757      0.92788757      0.92788757      0.92788756      0.92788756      0.92788757      0.92788757      0.92788757      0.92788757      0.92788757      0.92788758      0.92788757      0.92788758      0.92788758      0.92788758      0.92788757      0.92788757      0.92788757      0.92788757      0.92788756      0.92788756      0.92788756      0.92788758      0.92788757      0.92788757      0.92788757      0.92788756      0.92788757      0.92788756      0.92788758      6.73366981      6.73365639      6.73365688      6.73365716      6.73365344      6.73365696      6.73365476      6.73365360      6.73365338      6.73365382      6.73365888      6.73365351      6.73365328      6.73365602      6.73365474      6.73366939      6.73365467      6.73366051      6.73365325      6.73365346      6.73365717      6.73365663      6.73365326      6.73365393      6.73365384      6.73365329      6.73366256      6.73367125      6.73365426      6.73365544      6.73365329      6.73365327      6.73365379      6.73365347      6.73365392      6.73365447      0.92788757      0.92788757      6.73365499      6.73365846      6.73365365      6.73365368      6.73365610      6.73366546      6.73366478      6.73365637      6.73366387      6.73366587      6.73365370      6.73365356      6.73391601      6.73365397      6.73365532      6.73365483      6.73365899      1.97055638      1.97079520      1.96989982      1.97054970
       0.92788757      0.92788757      0.92788756      0.92788756      0.92788757      0.92788756      0.92788756      0.92788757      0.92788757      0.92788757      0.92788757      0.92788757      0.92788757      0.92788758      0.92788757      0.92788757      0.92788758      0.92788758      0.92788758      0.92788757      0.92788758      0.92788756      0.92788757      0.92788755      0.92788757      0.92788756      0.92788757      0.92788758      0.92788758      0.92788757      0.92788757      0.92788757      0.92788756      0.92788757      0.92788756      0.92788758      0.92788757      0.92788758      0.92788757      0.92788756      0.92788756      0.92788756      0.92788757      0.92788757      0.92788756      0.92788757      0.92788757      0.92788757      0.92788757      0.92788757      0.92788757      0.92788755      0.92788758      0.92788758      0.92788757      0.92788758      0.92788756      0.92788757      0.92788758      0.92788757      0.92788758      0.92788757      0.92788757      0.92788757      0.92788757      0.92788758      0.92788756      0.92788757      0.92788757      0.92788757      0.92788757      6.73365322      6.73365816      6.73365533      6.73366006      6.73365936      6.73366031      6.73368091      6.73365384      6.73365546      6.73365857      6.73365338      6.73365466      6.73365975      6.73367217      6.73366087      6.73365509      6.73365436      6.73365397      6.73365603      6.73365322      6.73365843      6.73365405      6.73365331      6.73365646      6.73365916      6.73365670      6.73365523      6.73365485      6.73365459      6.73365326      6.73365546      6.73365394      6.73365535      6.73365381      6.73365399      6.73365489      6.73365858      6.73365860      6.73365315      6.73365363      6.73365391      6.73365363      6.73365320      6.73365356      6.73365418      6.73365318      6.73365577      6.73365648      6.73365365      6.73366079      6.73367330      6.73368092      6.73368314      6.73366412      6.73365321      6.73365741      6.73365452      6.73365356      6.73365329      6.73365411      6.73365594      6.73365345      6.73365666      6.73365372      6.73365327      6.73365856      6.73365325      6.73366389      6.73365513      6.73366033      0.92788757      0.92788758      0.92788758      6.73367171      6.73365464      6.73365341      6.73365331      6.73365374      6.73365533      6.73365687      6.73365324      6.73365615      6.73365326      6.73365519      6.73365740      6.73366540      6.73366247      6.73365423      6.73365622      6.73365795      6.73365460      6.73365402      6.73365344      6.73365411      6.73371831      6.73365328      6.73365855      6.73365428      6.73365322      6.73365326      6.73365347      6.73365452      6.73365432      6.73365583      6.73365349      6.73365324      6.73365404      6.73366007      6.73367680      6.73366341      6.73365338      6.73365321      6.73365321      6.73365593      6.73365332      6.73367567      6.73366256      6.73365749      6.73368935      6.73365876      6.73366311      6.73366056      6.73365318      6.73365325      6.73365321      6.73365476      6.73365656      6.73365326      6.73365464
       0.92788758      0.92788758      0.92788758      0.92788756      0.92788757      0.92788757      0.92788756      0.92788756      0.92788757      0.92788758      0.92788758      0.92788757      0.92788757      0.92788757      0.92788757      0.92788757      0.92788756      0.92788757      0.92788756      0.92788757      6.73366585      6.73365950      6.73365595      6.73365947      6.73366529      6.73365508      6.73365321      6.73365404      6.73365332      6.73366189      6.73366366      6.73365428      6.73365574      6.73365331      6.73365415      6.73365407      6.73365568      6.73366220      6.73365390      6.73365314      6.73365327      6.73365442      6.73365803      6.73365558      6.73365509      6.73365482      6.73366390      6.73365917      6.73365421      6.73365478      6.73365519      6.73365414      6.73365700      6.73365506      6.73365554      6.73365856      6.73365914      6.73366526      6.73365871      6.73365428      6.73365624      6.73365453      6.73365343      6.73365326      6.73365521      6.73365321      6.73365317      6.73365381      6.73365326      6.73365461      6.73365327      6.73365322      6.73365460      6.73365329      6.73365551      6.73365328      6.73365329      6.73367729      6.73365485      6.73365667      6.73365884      6.73366121      0.92788757      0.92788757      0.92788757      0.92788757      0.92788756      0.92788756      6.73366094      6.73365326      6.73365527      6.73365319      6.73365868      6.73365357      6.73365515      6.73365880      6.73365402      6.73365439      6.73365367      6.73365336      6.73365370      6.73365344      6.73365364      6.73366011      6.73365463      6.73365328      6.73367964      6.73366319      6.73370698      6.73365574      6.73366920      6.73365826      6.73366135      6.73366723      6.73365753      6.73365938      6.73366180      6.73365994      6.73365342      6.73365334      6.73365343      6.73365384      6.73365327      6.73365456      6.73365459      6.73365328      6.73365445      6.73365327      6.73365318      6.73365450      6.73365380      6.73365331      6.73365443      6.73365419      6.73365387      6.73365795      6.73365792      6.73366639      6.73365528      6.73365731      6.73365381      6.73365813      6.73365668      6.73365384      6.73365438      6.73365326      6.73365352      6.73365518      6.73365314      6.73365643      6.73365651      6.73365637      6.73365375      6.73465974      6.73365426      6.73367974      6.73366944      6.73365641      6.73365613      6.73370917      6.73365678      6.73376324      6.73365401      6.73365504      6.73365518      6.73365382      6.73365366      6.73365760      6.73365320      6.73365496      6.73366341      6.73365499      0.92788757      0.92788756      0.92788757      0.92788757      6.73375093      6.73367853      6.73365967      6.73365746      6.73365472      6.73365327      6.73365418      6.73365441      6.73365327      6.73365325      6.73365357      6.73365926      6.73365462      6.73365320      6.73365378      6.73365390      6.73365479      6.73365832      6.73365409      6.73365437      6.73365352      6.73365822      6.73365337      6.73365329
       6.73365494      6.73365428      6.73365954      6.73365346      6.73365332      6.73365672      6.73365322      6.73365761      6.73365435      6.73370078      6.73365484      6.73365559      6.73366135      6.73365454      6.73365332      6.73365345      6.73365335      6.73365795      6.73367244      6.73365338      6.73365329      6.73365639      6.73365501      6.73365320      6.73365330      6.73365510      6.73386597      6.73365483      0.92788758      0.92788755      0.92788757      0.92788757      6.73365343      6.73365322      6.73365636      6.73365318      6.73365374      6.73365488      6.73365481      6.73365710      6.73365355      6.73365336      6.73365322      6.73365551      6.73365458      6.73365321      6.73369390      6.73366047      6.73367773      6.73365475      6.73366909      6.73375279      6.73372393      6.73366697      6.73367229      6.73365365      6.73365451      6.73374215      6.73369836      6.73365327      6.73365368      6.73365949      6.73365373      6.73367055      6.73365476      6.73365430      6.73365520      6.73365327      6.73365326      6.73365445      6.73365433      6.73365449      6.73365322      6.73365344      6.73365467      6.73365336      6.73365321      6.73365318      6.73365334      6.73365453      6.73365333      6.73365354      6.73365407      6.73365372      6.73365457      6.73365469      6.73365314      6.73365336      6.73365325      6.73365352      6.73365576      6.73365456      6.73365592      6.73365323      6.73365328      6.73365349      6.73365690      6.73365313      6.73365477      6.73365627      6.73365602      6.73365353      6.73365490      6.73365321      6.73365433      6.73365590      6.73365737      6.73365449      6.73366139      6.73366803      6.73366201      6.73369422      6.73365464      6.73365373      6.73366449      6.73365634      6.73369332      6.73366178      6.73366106      6.73365616      6.73366370      6.73365830      6.73365327      6.73365735      6.73365690      6.73365417      6.73365380      6.73365365      6.73365329      6.73365658      6.73365511      6.73365508      6.73365618      6.73365483      6.73365330      6.73365345      6.73365428      6.73365788      6.73365613      0.92788757      0.92788756      0.92788757      0.92788756      0.92788757      6.73366014      6.73366255      6.73365370      6.73365552      6.73365319      6.73365346      6.73366152      6.73366337      6.73365315      6.73366242      6.73365449      6.73365363      6.73365400      6.73365541      6.73365317      6.73365399      6.73365383      6.73365479      6.73365666      6.73365662      6.73365407      6.73365496      6.73365611      6.73365327      6.73365655      6.73365380      6.73365592      6.73365396      6.73365466      6.73365428      6.73365445      6.73365749      6.73365614      6.73366759      6.73365354      6.73371461      6.73365372      6.73365468      6.73367558      6.73365416      6.73365654      6.73365389      6.73365321      6.73366004      6.73365622      6.73365666      6.73365486      6.73365565      6.73365315      6.73365345      6.73365394      6.73365487      6.73365483      6.73365317      6.73365345      6.73365323
       6.73366155      6.73365546      6.73371079      6.73365319      6.73367133      6.73365519      6.73365860      6.73365455      6.73365733      6.73365324      6.73365657      6.73365415      6.73365318      6.73365808      6.73365339      6.73365801      6.73365365      6.73368175      6.73365878      6.73365389      6.73365317      6.73365425      6.73365519      6.73365842      6.73365985      6.73365649      6.73366358      6.73365707      6.73365995      6.73365621      6.73365661      6.73365637      6.73365330      6.73365475      6.73365394      6.73365354      6.73365336      6.73365327      6.73365679      6.73369202      6.73365792      6.73365372      6.73365587      6.73365378      6.73365888      6.73365626      6.73365438      6.73365323      6.73365381      6.73365390      6.73365689      6.73365332      6.73365633      6.73365467      6.73365347      6.73365950      6.73368553      6.73367282      6.73365510      6.73366537      6.73366969      6.73367807      6.73366455      6.73365724      6.73366473      6.73365522      6.73721558      6.73366343      6.73365440      6.73365643      6.73365650      6.73367646      6.73365450      6.73365601      6.73365552      6.73365328      6.73365446      6.73365413      6.73365448      6.73365753      6.73365486      6.73366026      6.73365759      6.73365332      6.73365312      6.73365649      6.73365561      6.73365317      6.73365966      6.73365668      6.73365886      6.73365327      6.73365705      6.73365435      0.92788756      0.92788757      0.92788757      0.92788756      0.92788757      0.92788757      0.92788756      0.92788756      6.73365453      6.73367043      6.73368501      6.73365330      6.73365346      6.73367296      6.73370511      6.73365378      6.73365570      6.73365630      6.73366302      6.73365440      6.73365508      6.73365798      6.73365648      6.73365353      6.73365361      6.73365400      6.73365319      6.73365335      6.73365491      6.73365350      6.73365529      6.73365480      6.73365563      6.73365331      6.73365414      6.73365360      6.73365327      6.73365316      6.73365524      6.73365337      6.73365382      6.73365444      6.73365446      6.73365373      6.73365593      6.73365547      6.73365388      6.73365324      6.73365483      6.73366435      6.73365514      6.73365797      6.73366079      6.73365333      6.73365632      6.73365378      6.73365653      6.73365948      6.73365339      6.73365576      6.73365348      6.73365612      6.73365325      6.73365648      6.73366112      6.73365601      6.73365525      6.73365753      6.73365483      6.73365454      6.73365328      6.73365558      6.73365563      6.73365317      6.73365508      6.73365609      6.73366226      6.73368091      6.73368882      6.73365687      6.73365472      6.73365356      6.73365466      6.73365445      6.73365328      6.73365382      6.73365797      6.73365441      6.73365784      6.73365385      6.73365425      6.73365330      6.73365627      6.73365854      6.73365422      6.73365737      6.73365354      6.73366352      6.73365657      6.73365371      6.73365338      6.73365648      6.73365327      6.73365441      6.73365635      0.92788757
       1.96956139      1.97067213      1.97055732      1.97024901      1.97023699      1.97068253      6.73365324      6.73366168      6.73365408      6.73365514      6.73365496      6.73365427      6.73365752      6.73367441      6.73366387      6.73366253      6.73365438      6.73365408      6.73365430      6.73365482      6.73365670      6.73365370      6.73366012      6.73368458      6.73365325      6.73366412      6.73368261      6.73366321      6.73365861      6.73366992      6.73365327      6.73365713      6.73365322      6.73365392      6.73365548      6.73365380      6.73365508      6.73365544      6.73365430      6.73365327      6.73365321      6.73365341      6.73365384      6.73365351      6.73365501      6.73365352      6.73366080      6.73365476      6.73366098      0.92788758      0.92788758      0.92788758      0.92788756      0.92788757      0.92788757      0.92788758      6.73365878      6.73365600      6.73367052      6.73365386      6.73365394      6.73365446      6.73365543      6.73365436      6.73365485      6.73365426      6.73365571      6.73365526      6.73365348      6.73366123      6.73365637      6.73365438      6.73365568      6.73365314      6.73365766      6.73365324      6.73365438      6.73365845      6.73365848      6.73365500      6.73365325      6.73365987      6.73365736      6.73365325      6.73365666      6.73365553      6.73365317      6.73365331      6.73365480      6.73365511      6.73365561      6.73365324      6.73365612      6.73365494      6.73365334      6.73365342      6.73365591      6.73365431      6.73365462      6.73365327      6.73365485      6.73365509      6.73365434      6.73365320      6.73365577      6.73365351      6.73365512      6.73365481      6.73365473      6.73366549      6.73365453      6.73365523      6.73365411      6.73365532      6.73365471      6.73365822      6.73365743      6.73365339      6.73365447      6.73365504      6.73365564      6.73365494      6.73365405      6.73365345      6.73365325      6.73365692      6.73365666      6.73365315      6.73365340      6.73365503      6.73365333      6.73365354      6.73366100      6.73365384      6.73365500      6.73382471      6.73365372      6.73366334      6.73366225      6.73365321      6.73365330      6.73365512      6.73977744      6.73367806      6.73367589      6.73366299      6.73365378      6.73365779      6.73365897      6.73365589      6.73366550      6.73365537      6.73365413      6.73365341      6.73365329      6.73365432      6.73365320      6.73365892      6.73365590      6.73365385      6.73365487      6.73366283      6.73365485      6.73365507      6.73365324      6.73365338      6.73365430      6.73365409      6.73365796      6.73365656      6.73365793      0.92788757      0.92788757      6.73365657      6.73365327      6.73365648      6.73367195      6.73365590      6.73365408      1.97074125      1.97076639      1.97060480      1.97038309      1.97073521      1.97029894      1.97076606      1.97073766      1.97068936      1.97047986      1.97078538      1.97083824      1.97068991      1.96888294      1.97035555      1.97078947      1.97039635      1.96867259      1.96952834      1.97074213      1.97036388
       6.73365322      6.73369737      6.73365406      6.73365838      6.73365325      6.73365510      6.73365330      6.73365337      6.73365416      6.73365545      6.73365334      6.73365317      6.73365335      6.73366174      0.92788757      0.92788758      0.92788757      0.92788758      0.92788757      0.92788757      6.73365390      6.73365780      6.73365479      6.73365322      6.73365367      6.73366265      6.73365778      6.73365323      6.73365355      6.73365478      6.73365445      6.73365424      6.73365660      6.73366135      6.73365878      6.73365329      6.73365332      6.73365334      6.73365344      6.73365752      6.73365774      6.73365361      6.73365489      6.73365557      6.73365327      6.73365555      6.73365360      6.73365511      6.73365333      6.73365410      6.73365763      6.73365416      6.73365989      6.73365832      6.73365319      6.73365791      6.73365348      6.73365390      6.73365403      6.73365428      6.73365388      6.73365318      6.73365318      6.73365927      6.73365550      6.73365328      6.73365780      6.73365638      6.73365320      6.73365886      6.73365536      6.73366106      6.73365455      6.73365331      6.73365506      6.73365698      6.73365378      6.73365312      6.73365711      6.73365427      6.73365345      6.73365491      6.73365540      6.73365325      6.73365571      6.73365689      6.73365638      6.73366192      6.73365322      6.73365342      6.73365322      6.73365526      6.73365449      6.73365329      6.73365368      6.73365462      6.73365466      6.73365420      6.73391705      6.73365670      6.73365325      6.73365703      6.73365340      6.73366137      6.73389068      6.73366454      6.73368743      6.73365333      6.73365572      6.73366570      6.73365823      6.73373856      6.73366489      6.73365473      6.73366694      6.73365857      6.73365956      6.73366383      6.73365748      6.73365322      6.73370166      6.73365775      6.73365724      6.73365492      6.73365783      6.73365334      6.73365471      6.73365764      6.73365935      6.73365555      6.73365518      6.73365450      6.73365682      6.73365314      6.73365875      6.73365396      6.73365722      6.73365871      6.73365793      6.73365496      6.73365315      6.73365375      6.73365564      6.73367141      6.73386796      0.92788757      6.73401213      6.73365420      6.73365558      6.73365562      6.73365445      6.73368558      1.97036130      1.97052106      1.97069990      1.97085772      1.96989715      1.97040530      1.97039187      1.97012318      1.97060679      1.97069532      1.96997856      1.97080352      1.97066809      1.97035721      1.97037199      1.96984972      1.97086510      1.97008076      1.97030818      1.97058097      1.97022665      1.97045395      1.97083383      1.96947700      1.97065127      1.97058928      1.96994254      1.96998635      1.97018459      6.73365523      6.73365589      6.73365564      6.73365578      6.73365447      6.73365374      6.73365426      6.73365369      6.73368934      6.73365921      6.73369493      6.73365813      6.73366927      6.73365872      6.73365909      6.73365334      6.73365863      6.73367069      6.73365770
       6.73365337      6.73365321      6.73365520      6.73365410      6.73365380      6.73365376      6.73365415      6.73365379      6.73366251      6.73365550      6.73365319      6.73365436      6.73365475      6.73365706      6.73365329      6.73365317      6.73366071      6.73365873      6.73365537      6.73365347      6.73365385      6.73365780      6.73365459      6.73365430      6.73365369      6.73365313      6.73365511      6.73365341      6.73365840      6.73365461      6.73365346      6.73365350      6.73365671      6.73365650      6.73367075      6.73365427      6.73365323      6.73365984      6.73365712      6.73365318      6.73365434      6.73365374      6.73365340      6.73365466      6.73365321      6.73365473      6.73365422      6.73365579      6.73365325      6.73365346      6.73365361      6.73365325      6.73365438      6.73365344      6.73365317      6.73365337      6.73365458      6.73366032      6.73365397      6.73365335      6.73366853      6.73365634      6.73368214      6.73365962      6.73367217      6.73365353      6.73365508      6.73381356      6.73365725      6.73368194      6.73365772      6.73382381      6.73365745      6.73365593      6.73365406      6.73365399      6.73365877      6.73366594      6.73366221      6.73366065      6.73367813      6.73365988      6.73365318      6.73365863      6.73365534      6.73365418      6.73365555      6.73366051      6.73365562      6.73365379      6.73365567      6.73365319      6.73365432      6.73365376      6.73365622      6.73365321      6.73365490      6.73365452      6.73365638      6.73365670      6.73365551      6.73365318      6.73365348      6.73366264      6.73366069      6.73366388      6.73365650      6.73365821      6.73365805      6.73365424      6.73365931      6.73365814      6.73365473      6.73365407      6.73365333      6.73373792      0.92788757      6.73365847      6.73365500      6.73365430      6.73365335      6.73366117      6.73365441      6.73365344      1.97062152      1.97013837      1.97081551      1.97079532      1.96921314      1.96997749      1.97066102      1.96686850      1.96968415      1.97073027      1.97062228      1.97075352      1.97016408      1.96872567      1.97082664      1.97079927      1.97061910      1.97062685      1.97030583      1.97078707      1.96912237      1.96949522      1.97029381      1.97033945      1.97052299      1.97043890      1.97007967      1.97063851      1.97044479      1.97049188      1.96985069      1.97031896      6.73366318      6.73365525      6.73365542      6.73365801      6.73365317      6.73366011      6.73365644      6.73365376      6.73365326      6.73365471      6.73365335      6.73365567      6.73365429      6.73365441      6.73365375      6.73365391      6.73365328      6.73365739      6.73365332      6.73365322      6.73365439      6.73365508      1.97075028      1.97049437      1.97079485      1.97067676      1.97043242      1.97024617      1.96899583      1.97051802      1.97062534      1.96853958      1.96800383      1.97037771      1.97065657      1.96998149      1.97058542      1.97030954      1.97089579      1.97045530      1.97007086      1.96947967      1.97063337      1.97077381
       6.73366672      6.73365390      6.73365912      6.73365638      6.73366183      6.73365373      6.73365320      6.73366498      6.73365330      6.73365437      6.73365319      6.73365327      6.73365530      6.73365402      6.73365381      6.73365781      6.73365664      6.73365590      6.73369482      6.73365625      6.73365491      6.73365323      6.73365357      6.73365378      6.73365362      6.73365331      6.73365605      6.73365478      6.73365355      6.73365326      6.73365889      6.73365582      6.73366830      6.73368585      6.73365592      6.73365475      6.73365744      6.73366075      6.73365860      6.73365385      6.73365478      6.73365588      6.73368369      6.73365507      6.73366566      6.73365465      6.73365447      6.73365686      6.73365380      6.73365316      6.73365322      6.73365368      6.73365367      6.73365498      6.73365317      6.73365684      6.73366236      6.73365416      6.73365468      6.73365326      6.73365468      6.73365479      6.73365411      6.73365316      6.73365343      6.73365539      6.73365316      6.73365612      6.73367381      6.73365317      6.73365809      6.73365970      6.73365614      6.73365454      6.73365887      6.73365325      6.73365684      6.73365405      6.73365324      6.73365349      6.73365346      0.92788756      0.92788757      6.73365580      6.73365468      6.73365924      6.73365404      6.73367318      6.73366641      6.73365321      6.73365456      6.73365415      1.97069740      1.96960042      1.96857039      1.97075745      1.97076722      1.97048233      1.96811050      1.97034689      1.97069394      1.97065749      1.97070331      1.97064498      1.97047700      1.97068613      1.97036589      1.95838753      1.96955035      1.97052531      1.97084998      1.95889524      1.97069554      1.97058634      1.97068721      1.96740196      1.96984901      1.97016520      1.97035966      1.97078540      1.97033483      1.97068437      1.96835045      1.96925652      1.97065153      1.97022359      1.97078658      1.97063450      1.97080833      1.97078269      1.97065205      6.73365785      6.73366266      6.73365470      6.73365408      6.73366042      6.73365530      6.73365329      6.73366350      6.73365556      6.73366165      6.73367031      6.73365339      1.96924213      1.97075229      1.96990197      1.97015810      1.97062955      1.97082076      1.97071347      1.97071452      1.97021910      1.96949895      1.97028760      1.97060658      1.96997368      1.97064903      1.97078059      1.97059085      1.96715643      1.97032302      1.97079238      1.97038003      1.97038407      1.97083539      1.97066880      1.97076266      1.97075453      1.96729155      1.97065503      1.97075343      1.97024824      1.96935153      1.97057850      1.97089086      1.97070454      1.97079932      1.96852999      1.97085352      1.96788363      1.97044107      1.97074897      1.97074900      1.96960601      1.96916327      1.97063603      1.96962981      1.97077140      1.96983876      1.97022691      1.97069255      1.96678154      1.96983324      1.96912022      1.97021778      1.97051712      1.96973078      1.97072506      1.97030744      1.96840331
       6.73365317      6.73365484      6.73365356      6.73365325      6.73365317      6.73365319      6.73365318      6.73365345      6.73365459      6.73365732      6.73365333      6.73365629      6.73365906      6.73365547      6.73365530      6.73365337      6.73365831      6.73365328      6.73365421      6.73366095      6.73365334      6.73365575      6.73365539      6.73365349      6.73365475      6.73366034      6.73366177      6.73365490      6.73365640      6.73365333      6.73365965      6.73365348      6.73365606      6.73366834      6.73365867      6.73365644      6.73365381      6.73365706      6.73365632      6.73365760      6.73365409      6.73365779      6.73366307      6.73365536      0.92788757      0.92788756      6.73365346      6.73365433      6.73365590      6.73365704      6.73365693      6.73366069      6.73365398      6.73365348      6.73365396      1.97070904      1.96649381      1.96870415      1.96944156      1.97012216      1.97077744      1.97054015      1.97076695      1.96993579      1.97006568      1.96489639      1.97091640      1.97074561      1.97042495      1.97081798      1.97024508      1.97069010      1.97075067      1.97046050      1.97079098      1.97001763      1.97081410      1.96974546      1.97084251      1.97012002      1.97067412      1.97029484      1.97038668      1.97080530      1.97083292      1.97078488      1.96988792      1.97005974      1.96808018      1.97058884      1.96993973      1.97000373      1.97073272      1.96892986      1.96931340      1.96937915      1.97043036      1.97062099      1.96842393      1.97066288      1.97025330      1.97058020      1.96913230      1.97007862      6.73366294      6.73365528      6.73365321      6.73365609      6.73367335      6.73366162      1.96914571      1.97017063      1.97086497      1.97083725      1.97067474      1.97059543      1.96987418      1.97068442      1.96958732      1.96889446      1.97053041      1.96992216      1.97023728      1.97074087      1.97068928      1.97079061      1.97030934      1.96926876      1.96559351      1.97080683      1.96948782      1.97075715      1.97065109      1.97060984      1.97060467      1.96902161      1.97078923      1.97065696      1.97005956      1.97014103      1.97023646      1.97081369      1.97037781      1.96800790      1.97050241      1.97075881      1.97079038      1.97059784      1.96930329      1.97065513      1.96942028      1.97060993      1.96852830      1.97049977      1.97038105      1.97074292      1.97021969      1.97057850      1.97007714      1.97063831      1.97090345      1.97081661      1.96967665      1.97055868      1.97076842      1.96981953      1.96932493      1.96966872      1.97068613      1.97032849      1.97032102      1.96921579      1.97083109      1.97070349      1.97066809      1.97085060      1.97073742      1.96720204      1.97069818      1.97025496      1.97064417      1.96992292      1.96911030      1.97071287      1.97082111      1.97029837      1.97086229      1.97072360      1.97082315      1.97002879      1.96923664      1.97071465      1.97064903      1.97077797      1.97088910      1.97049752      1.97007156      1.97059949      1.97064405      1.97087618
       6.73365478      6.73365904      6.73365445      6.73365317      6.73365326      6.73365587      6.73365369      6.73365420      0.92788758      0.92788756      6.73365321      6.73365811      6.73365330      6.73366257      6.73370074      6.73365696      6.73365500      6.73365409      6.73365452      1.96993202      1.96903416      1.97046679      1.97048990      1.97004444      1.97025358      1.97074583      1.97037676      1.97006967      1.97060429      1.96960110      1.96951091      1.97084244      1.97051663      1.96932697      1.97063626      1.97061234      1.96998562      1.97085421      1.97060513      1.97089923      1.97059104      1.97006227      1.96992790      1.96736670      1.97080291      1.97071124      1.97084642      1.97034567      1.97078519      1.97057847      1.97050171      1.97079101      1.96872231      1.96852039      1.96530900      1.97020673      1.96985790      1.97074901      1.97054501      1.97015724      1.97031638      1.96959496      1.97053189      1.96879437      1.96982801      1.97067390      1.97089514      1.97082233      6.73365399      6.73365700      6.73365441      6.73365796      6.73366847      6.73367174      6.73365612      6.73365580      6.73365458      6.73365522      6.73365646      6.73365882      1.96874184      1.97070171      1.97044651      1.97055535      1.96828878      1.97027976      1.96795003      1.97068768      1.97069501      1.97063667      1.97079162      1.97018963      1.97041212      1.97035980      1.96928941      1.96920601      1.97029279      1.97073949      1.96856559      1.97058406      1.97030008      1.97065032      1.97063667      1.97053250      1.97030215      1.97036091      1.96969034      1.96977008      1.97035978      1.97039891      1.97032982      1.96879010      1.96856983      1.96836243      1.97052795      1.97057346      1.96967772      1.97034253      1.97006378      1.97020746      1.97080103      1.97062284      1.97016124      1.97044409      1.97029399      1.97081011      1.97006934      1.97069129      1.97046799      1.97084008      1.96990536      1.97052061      1.97015879      1.97076969      1.97015681      1.97080260      1.97048557      1.96997336      1.97035708      1.97065464      1.96905643      1.97090454      1.97003626      1.97047729      1.97085167      1.97086857      1.97048184      1.96988848      1.96853935      1.97034640      1.97072258      1.96908454      1.97073541      1.97081009      1.97043592      1.96923495      1.97075127      1.96936211      1.96997491      1.97070221      1.97081260      1.97083682      1.97078306      1.96983832      1.97072908      1.97053806      1.97066740      1.97076857      1.96990639      1.96884963      1.97001282      1.96990983      1.97020245      1.97063903      1.97062121      1.96994389      1.96988727      1.97071613      1.96933660      1.97052080      1.96920014      1.96986596      1.96833824      1.97038442      1.97016087      1.97024358      1.97002251      1.97069154      1.97039979      1.97080644      1.97075884      1.97076431      1.97056846      1.96852772      1.96785863      1.97043232      1.97083338      1.96956719      1.97012223      1.97036986
       1.97050131      1.96856234      1.97035756      1.97083599      1.97077750      1.97077665      1.97054707      1.97028387      1.96913243      1.97059477      1.97057012      1.97064138      1.97054450      1.96956573      1.97039781      1.97030624      1.97008143      1.97049217      1.97020676      1.96998800      1.96936959      1.97081737      1.96924047      1.97052284      1.96982358      1.97058014      1.97074810      1.96927267      6.73366271      6.73365786      6.73365421      6.73365841      6.73365367      6.73365527      6.73365519      6.73365414      6.73365342      6.73365664      6.73365397      6.73366352      6.73365878      6.73365327      6.73365336      6.73365869      6.73365510      6.73365500      6.73365317      6.73365345      6.73365323      6.73365369      6.73365630      6.73365801      6.73365440      1.97021945      1.97081335      1.97001870      1.97036936      1.96853813      1.96999500      1.97084220      1.97051354      1.97089279      1.96989090      1.97040227      1.96960775      1.97019333      1.96991574      1.96987461      1.96992803      1.96929069      1.96883917      1.96850053      1.97036476      1.97035161      1.96919104      1.97015011      1.97040923      1.96816912      1.97053557      1.97075380      1.97028609      1.97068711      1.96835146      1.97087348      1.97082181      1.96976525      1.97052487      1.96943746      1.97060512      1.97060720      1.96828597      1.97063633      1.96946607      1.96920144      1.97075414      1.96881419      1.97022658      1.97068587      1.97073774      1.97023166      1.96992907      1.97022615      1.97076565      1.97071631      1.97030677      1.97054456      1.97084257      1.97026959      1.97056117      1.96905205      1.96923317      1.96892141      1.97078541      1.97048282      1.97075336      1.97077684      1.96962153      1.97062245      1.97059785      1.97021696      1.97063958      1.97075607      1.97084942      1.97073513      1.97077134      1.97086097      1.97060664      1.97050095      1.97051409      1.96891424      1.96892499      1.97077463      1.96635837      1.97080487      1.97065578      1.97078390      1.97047919      1.97042197      6.73365343      6.73365546      6.73365439      6.73365337      6.73365463      6.73365331      6.73365325      6.73366481      6.73365720      6.73371953      6.73365521      6.73365542      6.73365327      6.73365574      6.73365414      6.73365331      6.73365395      6.73365360      6.73365410      6.73365471      6.73365335      6.73365554      6.73365462      6.73365392      6.73365493      6.73365404      6.73365710      6.73365574      6.73365454      6.73365484      6.73365332      6.73365387      6.73365577      6.73365331      6.73365317      6.73365331      6.73365325      6.73365501      6.73365464      6.73365527      6.73365374      6.73365389      6.73365590      6.73365324      6.73365432      6.73365705      6.73365351      6.73365811      6.73365473      6.73365410      6.73366223      6.73367425      6.73365663      6.73365900      6.73365762      6.73365899      6.73365907      6.73365322      6.73365483      6.73365334      6.73365343      6.73365835
       6.73367576      6.73365401      6.73365864      6.73365527      6.73365494      6.73365640      6.73365732      6.73365329      6.73365505      6.73365938      6.73365367      6.73365634      6.73369183      6.73365437      6.73366130      6.73365634      6.73366037      6.73365645      6.73365479      6.73365337      6.73365345      6.73365423      6.73365319      6.73365315      6.73365807      6.73366381      6.73365397      1.97056333      1.96886929      1.97052030      1.97063124      1.97050362      1.97059196      1.97026566      1.97040042      1.96995615      1.97073875      1.97058103      1.96961471      1.96993739      1.97070339      1.97069485      1.97055719      1.96797175      1.97066595      1.97016427      1.97083324      1.97080241      1.97088045      1.96840668      1.97088276      1.97071414      1.97069874      1.97048275      1.97065812      1.96914626      1.97053744      1.96892486      1.96849455      1.97082053      1.97088593      1.97067277      1.97088948      1.97052268      1.97077357      1.96989321      1.97020908      1.97047189      1.97067454      1.97084655      1.97080437      1.97057609      1.96935554      1.97015094      1.96984912      1.97023073      1.97033693      1.97071020      1.97090354      1.97012958      1.97056064      1.97083266      1.96601793      1.97088020      1.97077147      1.97069387      1.96990175      1.97079162      1.97024727      1.97047663      1.96977623      1.97069658      1.97032494      1.96953532      1.97083495      1.96948176      1.97067017      1.97086473      1.97059219      1.97065221      1.96997268      1.97084323      1.97075909      1.97001653      1.97022278      1.97084098      1.97080264      6.73365887      6.73368382      6.73365360      6.73365508      6.73365338      6.73365500      6.73365414      6.73365983      6.73365435      6.73365332      6.73365322      6.73365412      6.73365435      6.73365317      6.73366066      6.73365654      6.73365447      6.73365627      6.73365328      6.73365370      6.73365728      6.73365587      6.73367401      6.73365492      6.73365343      6.73365372      6.73365730      6.73365482      6.73365436      6.73365320      6.73365332      6.73365368      6.73365330      6.73365503      6.73365320      6.73365352      6.73365326      6.73365400      6.73365331      6.73365571      6.73369121      6.73365328      6.73365339      6.73365377      6.73366402      6.73365895      6.73365385      1.97075013      1.96904621      1.97025519      1.97036386      1.96840924      1.97060408      1.97064147      1.97043274      1.96951926      1.96998125      1.96816651      1.97031653      1.97009312      1.97045603      1.97075591      1.97082034      1.96990192      1.96947091      1.97051905      1.97073670      1.97051898      1.96997800      1.97074383      1.97010869      1.97069935      1.96592293      1.96934305      1.97007867      1.97078007      1.97023110      1.97014862      1.97049098      1.97059983      1.96830740      1.97075029      1.97076244      1.97080731      1.96569821      1.97056362      1.97042905      1.97078554      1.96958110      1.96959106      6.73365366      6.73365569      6.73365816
       6.73365534      6.73365333      6.73365902      1.96941698      1.96932434      1.97007128      1.96915742      1.97003066      1.97015106      1.97080183      1.97027715      1.97075213      1.97074244      1.97064627      1.97010715      1.97072118      1.97037356      1.97073771      1.97081199      1.97042259      1.97029248      1.97060781      1.97080218      1.97079263      1.97087334      1.97064366      1.96840208      1.96950388      1.97071469      1.97074725      1.97057914      1.97089178      1.97082132      1.97077933      1.97081886      1.97074132      1.97056491      1.97058892      1.96703029      1.97084354      1.96987478      1.97059898      1.97053562      1.97066605      1.97037474      1.97048080      1.96977336      1.96792255      1.97087279      1.97083056      1.97017196      1.97069748      1.97077896      1.97082538      1.97076424      1.97068511      1.96937242      1.97082763      1.97017587      1.97055145      1.97079551      1.96989187      1.97011699      1.96978232      1.96980186      1.97070234      1.97076540      1.96875477      1.97008835      1.96911171      1.97020123      1.97050534      1.96983280      1.96882162      1.97067417      1.96693671      1.96958943      1.97047882      1.97062842      6.73366534      6.73365637      6.73365481      6.73365796      6.73365572      6.73365819      6.73365894      6.73365378      6.73365375      6.73365446      6.73365325      6.73365319      6.73366245      6.73365436      6.73365431      6.73365611      6.73366973      6.73365462      6.73365619      6.73369556      6.73366273      6.73365704      6.73370077      6.73367634      6.73366207      6.73367687      6.73366165      6.73365345      6.73365363      6.73365901      6.73365392      6.73365325      6.73365331      6.73365468      6.73365416      6.73365342      6.73365501      6.73365382      6.73365345      6.73365440      1.97064327      1.96984088      1.97035572      1.96865919      1.96967306      1.97065829      1.97084715      1.97053220      1.97030214      1.97072172      1.96796274      1.97043013      1.97053821      1.96561832      1.96977342      1.97055058      1.97076399      1.97065041      1.97038797      1.96990349      1.97080921      1.96911239      1.97032738      1.97078329      1.97084088      1.96942391      1.97069858      1.96854308      1.97039414      1.97075631      1.97085943      1.97000374      1.97022251      1.97084515      1.97072071      1.97048462      1.96922563      1.97064806      1.97072073      1.97077398      1.97066739      1.96949224      1.96811907      1.97038095      1.96985928      1.97050512      1.97062345      1.97050072      1.97056906      1.96892383      1.96910983      1.97087206      1.97069137      1.97035439      1.96991342      1.96944735      1.96676536      1.96921201      1.97053421      1.96848852      1.97002362      1.96869399      1.97026674      1.97008558      1.97065420      1.97065604      1.97076889      1.97018714      1.96980453      1.97042433      1.97043734      1.97023349      1.97065771      1.97076696      1.97049058      1.97033265      1.96988083      1.97069185      1.97080644      1.97015073      1.97043070
       1.97007236      1.97064861      1.96849191      1.97083480      1.97068081      1.96983477      1.96836892      1.97084525      1.97073511      1.97066440      1.96875557      1.97057628      1.97062180      1.97075187      1.96992107      1.97073699      1.97074047      1.97073818      1.97056044      1.97076574      1.97023016      1.96978486      1.97045473      1.97072590      1.97038995      1.96997963      1.97057618      1.97064090      1.97067200      1.97009662      1.96914221      1.96993120      1.97083724      1.97035083      1.97048496      1.96916211      1.97081499      1.97060670      1.97038032      1.97066498      1.97051171      1.97064961      1.97070904      1.96984832      1.97015300      1.97089867      1.97048910      1.97026532      1.97031236      1.97035078      1.97087102      6.73365337      6.73366753      6.73365582      6.73365375      6.73366085      6.73365335      6.73365955      6.73365396      6.73365319      6.73365369      6.73365360      6.73365325      6.73365326      6.73365666      6.73365348      6.73365342      6.73365335      6.73365675      6.73365340      6.73365464      6.73366082      6.73367558      6.73409584      6.73365446      6.73365614      6.73365336      6.73365389      6.73365938      6.73365895      6.73365325      6.73365518      6.73365333      6.73365918      6.73365889      6.73383494      6.73365563      6.73365639      6.73365396      1.97062158      1.97067456      1.97057790      1.97062409      1.96843779      1.96989630      1.96992121      1.97063315      1.97052619      1.97079876      1.97080183      1.97074205      1.97040479      1.97065685      1.96961914      1.97090053      1.97023072      1.97027679      1.96940534      1.97075922      1.97067353      1.97086127      1.96799512      1.96957413      1.97066552      1.97013509      1.97070374      1.97058581      1.97082886      1.97015111      1.97053985      1.97061233      1.97085559      1.97044752      1.97078021      1.96921838      1.97065927      6.73365395      6.73365349      6.73374181      6.73365562      6.73365326      6.73365327      6.73365358      6.73365390      6.73369765      6.73366721      6.73465187      6.73378702      6.73365908      6.73365334      6.73365405      6.73365382      6.73365824      6.73365926      6.73365410      6.73365327      6.73365336      6.73365322      6.73365467      6.73365443      6.73365328      6.73365448      6.73365390      6.73365523      6.73365702      6.73365606      6.73365319      6.73365341      6.73365321      6.73365326      6.73365328      6.73365327      6.73365327      6.73365401      6.73365387      6.73365779      6.73365385      6.73365684      6.73366815      6.73365482      6.73365630      6.73365355      6.73365357      6.73365319      6.73365450      6.73365350      6.73365370      6.73365674      6.73365544      6.73365731      6.73365451      6.73365816      6.73366962      6.73365363      6.73370741      6.73369768      6.73365525      6.73365334      6.73365372      6.73365443      6.73365695      6.73365842      6.73365434      1.97060682      1.97040573      1.97030110      1.97056767      1.97056068      1.97081490      1.96945501
       1.96993132      1.97086537      1.96924052      1.96982010      1.97009263      1.96886640      1.96915360      1.97076015      1.97057393      1.96843672      1.97014299      1.96648737      1.97063509      1.97033117      1.97068701      1.97050319      1.97024035      1.96888448      1.97022094      1.97055858      1.97074530      1.97076316      1.96819990      1.97034663      1.96983847      1.97058109      6.73365312      6.73365337      6.73365343      6.73365436      6.73365350      6.73365396      6.73365445      6.73365537      6.73365325      6.73365352      6.73365402      6.73365430      6.73365388      6.73365368      6.73365354      6.73365339      6.73365532      6.73365918      6.73365378      6.73365350      6.73365333      6.73365318      6.73365331      6.73365399      6.73365492      6.73365590      6.73365607      6.73419403      6.73365356      6.73373680      6.73365327      6.73365313      6.73365485      6.73365673      1.96862539      1.97068703      1.97016907      1.97002683      1.97070983      1.96869557      1.97030610      1.97089237      1.97044743      1.97080709      1.97041770      1.96597432      1.97053258      1.96897134      1.97074301      1.97051197      1.97029524      1.97032158      1.96938115      1.96954095      1.97043766      1.97090464      1.97070454      1.97084744      1.97000581      1.97067295      1.96799126      1.97085578      1.97025541      1.97091590      1.97086438      1.97058646      1.97051672      1.97081843      6.73365353      6.73366278      6.73365373      6.73365477      6.73365598      6.73365361      6.73365963      6.73404429      6.73366757      6.73365387      6.73365447      6.73365739      6.73365360      6.73365532      6.73365336      6.73365427      6.73365673      6.73365933      6.73365383      6.73365563      6.73365921      6.73365818      6.73365729      6.73365410      6.73365562      6.73365746      6.73365480      6.73365676      6.73366530      6.73366165      6.73365604      6.73366891      6.73365316      6.73365474      6.73365541      6.73365420      6.73365554      6.73365331      6.73365316      6.73365398      6.73365316      6.73365669      6.73365316      6.73365397      6.73365323      6.73365440      6.73365347      6.73365720      6.73365332      6.73365774      6.73365400      6.73365444      6.73365528      6.73365378      6.73365459      6.73365735      6.73365316      6.73365329      6.73365707      6.73367312      6.73366496      6.73367230      6.73373388      6.73366603      6.73372041      6.73372081      6.73365904      6.73365686      6.73366899      6.73365714      6.73365479      6.73365515      6.73365645      6.73365558      6.73365558      6.73365480      6.73370193      6.73365469      6.73365620      6.73365328      6.73365391      6.73365320      6.73365614      6.73365370      6.73365467      6.73365321      6.73365675      6.73365334      6.73365525      6.73366022      6.73365601      6.73365936      6.73365814      6.73365773      6.73366057      6.73365329      6.73365510      6.73365489      6.73365720      6.73365721      6.73365412      6.73365322      6.73365506      6.73365502      6.73365480      6.73365333
       1.97083255      1.97026368      1.97062638      1.96897790      1.97033790      6.73365328      6.73366434      6.73365431      6.73365328      6.73365379      6.73365343      6.73366263      6.73366407      6.73365650      6.73365805      6.73365620      6.73365888      6.73365322      6.73365374      6.73366309      6.73365881      6.73365701      6.73365478      6.73365434      6.73365525      6.73365536      6.73365570      6.73365478      1.96822146      1.97082467      1.97073319      1.97000114      1.96837783      1.97065260      1.97050890      1.96654799      1.97007506      1.97070758      1.97046384      1.97013890      1.97003055      1.97006310      1.96819694      1.97051438      1.97031127      1.97059222      1.97076925      1.97008148      1.97062194      1.96902342      1.96997011      1.96887623      1.97022051      1.97079280      1.97050525      1.96985358      1.97047202      1.96970740      1.97044340      1.97076668      1.97067792      1.97081432      1.97082715      1.97043359      6.73366569      6.73365689      6.73365598      6.73365430      6.73365481      6.73365347      6.73365677      6.73366880      6.73366210      6.73365497      6.73365415      6.73365327      6.73365346      6.73365338      6.73365459      6.73365344      6.73365381      6.73365532      6.73365720      6.73365653      6.73365634      6.73365710      6.73365564      6.73365379      6.73365590      6.73366278      6.73365355      6.73365840      6.73365569      6.73365318      6.73365499      6.73365328      6.73365405      6.73365362      6.73365470      6.73365359      6.73365384      6.73365617      6.73365334      6.73365380      6.73365505      6.73365981      6.73365639      6.73365841      6.73381749      6.73369216      6.73366510      6.73389081      6.73365412      6.73365406      6.73365322      6.73365366      6.73365427      6.73366010      6.73365769      6.73366170      6.73365321      6.73365642      6.73365381      6.73365531      6.73365487      6.73365389      6.73365484      6.73365489      6.73365330      6.73365319      6.73365336      6.73365315      6.73365408      6.73365401      6.73365319      6.73365398      6.73365411      6.73365331      6.73365359      6.73365319      6.73365341      6.73365440      6.73365659      6.73365551      6.73365338      6.73365396      6.73365548      6.73365329      6.73365322      6.73365320      6.73365321      6.73365437      6.73365322      6.73365328      6.73365979      6.73372585      6.73370305      6.73449406      6.73368280      6.73365722      6.73365695      6.73365397      6.73365555      6.73365464      6.73365516      6.73365780      6.73365855      1.97053015      1.97050926      1.97037916      1.97044087      1.97055700      1.97083789      1.97053897      1.97054408      1.96980385      1.96495684      1.97046578      1.97012471      1.97004350      1.96900619      1.97053595      1.97039045      1.97074777      6.73365344      6.73365502      6.73365397      6.73365585      6.73365706      6.73365371      6.73365563      6.73365324      6.73366431      6.73366287      6.73367771      6.73365547      6.73366759      6.73365323      6.73365422      6.73365471
       1.96992365      1.97073163      1.96839410      1.97012013      1.97033182      1.97043505      1.97024752      1.97074377      1.97032620      1.96922474      1.97066887      1.96986112      1.97027916      1.97039852      1.96994959      1.97056612      1.97024386      1.97077525      1.97071779      1.97025812      1.97073666      1.96995338      1.97080630      1.96917953      1.96988549      1.97014903      1.97060507      1.97082012      1.97065302      1.96840451      1.97077077      1.97053186      1.97076020      1.97085618      1.97019485      1.96979336      6.73365486      6.73365892      6.73365323      6.73365336      6.73365451      6.73365424      6.73365988      6.73367432      6.73365512      6.73365340      6.73365376      6.73365471      6.73365325      6.73365601      6.73365326      6.73365375      6.73365394      6.73365717      6.73365404      6.73365320      6.73365656      6.73365506      6.73365433      6.73366710      6.73365389      6.73366196      6.73365724      6.73365332      6.73365617      6.73365323      6.73365532      6.73365393      6.73365317      6.73365364      6.73365416      6.73365330      6.73365737      6.73366152      6.73367633      6.73365333      6.73368988      6.73367485      6.73365319      6.73365496      6.73365450      6.73365446      6.73365335      6.73365344      6.73365340      6.73366383      6.73365933      6.73365355      6.73365413      6.73366160      6.73366574      6.73365408      6.73365550      6.73365319      6.73365329      6.73365653      6.73365544      6.73365920      6.73365489      6.73366358      6.73366208      6.73379848      6.73365838      6.73366803      6.73366972      6.73365463      6.73366677      6.73365605      6.73366879      6.73365324      6.73365655      6.73365576      6.73365482      6.73365804      6.73365480      6.73365999      6.73365579      6.73365402      6.73365376      6.73365348      6.73365566      6.73365527      6.73365317      6.73365313      6.73365318      6.73365329      6.73365456      6.73365483      6.73365336      6.73365398      6.73365392      6.73365323      6.73365314      6.73365315      6.73365318      6.73365325      6.73365546      6.73365333      6.73365327      6.73365427      6.73365420      6.73365508      6.73365349      6.73365426      6.73365350      6.73365326      6.73365372      6.73365315      6.73365382      6.73365719      6.73365503      6.73365326      6.73365363      6.73365327      6.73365326      6.73365576      6.73365385      6.73365316      6.73365448      6.73365436      6.73365381      6.73365485      6.73365329      6.73365675      6.73365488      6.73365357      6.73365416      6.73369162      6.73365638      6.73366560      6.73365866      6.73367318      6.73365347      6.73365826      6.73365519      6.73365513      6.73365392      6.73365429      6.73365343      6.73366656      6.73365409      6.73365330      1.97082220      1.97017246      1.97063741      1.97031628      1.97068125      1.97046125      1.97061796      1.97038464      1.97039762      1.96915187      1.97032944      1.97083555      1.97029497      1.97002952      1.97068687      1.97045645      1.96894585      1.97080020
       1.96991497      1.96907571      1.96971535      1.96993204      1.96943853      1.96921834      1.96985886      1.97042533      6.73365698      6.73365375      6.73365450      6.73365337      6.73365391      6.73365717      6.73365320      6.73366447      6.73365903      6.73365459      6.73365521      6.73365317      6.73365345      6.73365328      6.73366237      6.73365700      6.73365760      6.73366207      6.73365343      6.73365510      6.73365932      6.73365993      6.73365363      6.73365344      6.73365343      6.73365324      6.73365692      6.73365326      6.73365322      6.73365341      6.73365519      6.73365315      6.73365320      6.73365794      6.73365321      6.73367761      6.73366425      6.73371352      6.73365466      6.73365574      6.73365867      6.73365351      6.73365353      6.73365321      6.73365314      6.73365344      6.73365368      6.73365569      6.73365624      6.73365550      6.73365426      6.73365329      6.73365428      6.73365313      6.73365373      6.73365319      6.73365551      6.73365517      6.73365625      6.73365719      6.73365366      6.73365378      6.73366560      6.73367318      6.73376222      6.73365318      6.73365851      6.73365669      6.73365795      6.73365318      6.73366002      6.73365484      6.73365470      6.73365373      6.73365498      6.73365331      6.73365313      6.73365595      6.73365335      6.73365595      6.73365466      6.73365853      6.73365910      6.73365598      6.73365429      6.73365410      6.73365580      6.73365336      6.73365343      6.73365645      6.73366063      6.73365721      6.73365736      6.73365840      6.73365869      6.73365382      6.73365449      6.73365530      6.73365559      6.73365761      6.73365806      6.73365323      6.73365737      6.73365333      6.73365328      6.73365465      6.73365322      6.73365499      6.73365325      6.73366192      6.73365426      6.73365444      6.73365567      6.73365504      6.73365717      6.73365441      6.73365327      6.73365325      6.73365594      6.73365460      6.73365422      6.73365402      6.73365322      6.73365392      6.73365343      6.73365408      6.73365415      6.73365354      6.73365389      6.73365335      6.73365368      6.73365316      6.73365368      6.73365441      6.73365535      6.73365541      6.73365570      6.73365330      6.73365407      6.73365576      6.73365522      6.73365574      6.73365326      6.73365350      6.73365477      6.73365351      6.73365329      6.73365592      6.73365329      6.73365341      6.73365382      6.73365340      6.73366016      6.73367452      6.73366351      6.73365509      6.73366066      6.73365334      6.73365859      6.73365436      6.73365407      6.73365332      6.73365699      6.73365519      6.73365415      6.73365336      6.73365427      6.73365328      6.73365504      6.73365326      6.73365330      6.73365329      6.73365316      6.73365321      6.73365969      6.73365342      6.73366180      6.73368250      6.73365543      6.73369254      6.73366670      6.73365395      6.73365554      6.73365330      6.73365496      6.73365569      6.73365467      1.97063646      1.97088726      1.97062495      1.96985164      1.97083978
       6.73365403      6.73365361      6.73365670      6.73365468      6.73365439      6.73366891      6.73365323      6.73365447      6.73365613      6.73365325      6.73365508      6.73365339      6.73367048      6.73366361      6.73365325      6.73365345      6.73365354      6.73365348      6.73366487      6.73365420      6.73365565      1.97084984      1.97030019      1.97010798      1.97089410      1.97071893      1.97085720      1.97071552      1.97077075      1.97045000      1.97079322      1.97080450      1.97056737      1.97079706      1.97039092      1.96980366      6.73366410      6.73365801      6.73365899      6.73365329      6.73365571      6.73365331      6.73365341      6.73365578      6.73365627      6.73365414      6.73366369      6.73372294      6.73365710      6.73365332      6.73365814      6.73365761      6.73365319      6.73365320      6.73365663      6.73365323      6.73365321      6.73365450      6.73365372      6.73365322      6.73365406      6.73365414      6.73365332      6.73365320      6.73365329      6.73365330      6.73365331      6.73365319      6.73366196      6.73365607      6.73365409      6.73365423      6.73365813      6.73365323      6.73365486      6.73365371      6.73365451      6.73365717      6.73365335      6.73365773      6.73365463      6.73365337      6.73365317      6.73365319      6.73365520      6.73365315      6.73365323      6.73365362      6.73365338      6.73365357      6.73365551      6.73365596      6.73366263      6.73365600      6.73365477      6.73365319      6.73365733      6.73365417      6.73365493      6.73365455      6.73365319      6.73365317      6.73368949      6.73365921      6.73366151      6.73365959      6.73366156      6.73366000      6.73367230      6.73365957      6.73365713      6.73365666      6.73365740      6.73370185      6.73369609      6.73480204      6.73366419      6.73366463      6.73430145      6.73366473      6.73369811      6.73366286      6.73365326      6.73365349      6.73365415      6.73365803      6.73365325      6.73365438      6.73365468      6.73365366      6.73365365      6.73365331      6.73365562      6.73365315      6.73365387      6.73365733      6.73365428      6.73365735      6.73365575      6.73366392      6.73366117      6.73365426      6.73365969      6.73366787      6.73368067      6.73366218      6.73369727      6.73366268      6.73366330      6.73369331      6.73365932      6.73366406      6.73411212      6.73367101      6.73365356      6.73369979      6.73365621      6.73365578      6.73365349      6.73365836      6.73365613      6.73365406      6.73365392      6.73365488      6.73365586      6.73365318      6.73366009      6.73365668      6.73365329      6.73365334      6.73365326      6.73365322      6.73365409      6.73365348      6.73365358      6.73365516      6.73365473      6.73365640      6.73365726      6.73365319      6.73365395      6.73365544      6.73366345      6.73365670      6.73365321      6.73365556      6.73365326      6.73365445      6.73365326      6.73365326      6.73365390      6.73365323      6.73365415      6.73365329      6.73365322      6.73365447      6.73366266      6.73365339      6.73365612      6.73366282
       1.97011246      6.73365322      1.97076572      1.97076390      1.97027865      1.96914237      1.97055347      1.97081958      1.96885827      1.96939233      1.97033129      1.97044367      1.97025869      1.97017022      1.97054978      1.96953726      1.97074602      6.73365321      6.73365322      6.73365609      6.73365323      6.73365320      6.73365805      6.73366232      6.73365584      6.73366718      6.73369305      6.73365389      6.73365343      6.73365428      6.73365344      6.73365378      6.73365363      6.73365661      6.73365401      6.73365352      6.73365321      6.73365380      6.73365373      6.73366444      6.73365481      6.73365397      6.73365855      6.73365554      6.73365317      6.73365329      6.73365410      6.73365321      6.73365315      6.73365367      6.73365430      6.73365475      6.73365466      6.73365359      6.73365474      6.73365434      6.73365312      6.73365436      6.73365332      6.73365605      6.73365328      6.73365340      6.73365514      6.73365347      6.73365328      6.73365547      6.73365661      6.73365929      6.73365518      6.73366971      6.73371905      6.73365534      6.73367503      6.73365968      6.73368399      6.73365691      6.73370923      6.73365417      6.73365463      6.73365457      6.73365442      6.73365517      6.73366378      6.73365317      6.73365599      6.73365415      6.73365574      6.73365326      6.73365321      6.73365488      6.73365331      6.73365808      6.73372519      6.73365827      6.73365700      6.73365471      6.73366096      6.73365563      6.73365364      6.73365410      6.73365563      6.73365886      6.73365329      6.73365459      6.73365320      6.73365940      6.73366487      6.73365347      6.73365669      6.73365328      6.73365482      1.97039127      1.97078070      1.97065720      1.96954070      1.96997362      1.97030088      1.97074118      1.96994997      1.96997634      1.97075821      1.96884486      1.97073047      1.97080005      1.97066849      1.97083149      1.97041359      1.97072936      1.97036431      1.97012650      1.97059315      1.97086978      1.96840093      1.97067665      1.96929303      1.97056457      1.96911552      1.97056051      1.97002536      1.97062864      6.73365331      6.73365661      6.73366153      6.73365376      6.73368424      6.73365806      6.73365461      6.73365382      6.73365456      6.73365511      6.73365725      6.73365366      6.73365354      6.73366583      6.73365594      6.73365591      6.73365588      6.73368155      6.73365811      6.73365385      6.73365322      6.73365409      6.73365362      6.73365321      6.73365313      6.73365320      6.73366397      6.73365577      6.73365398      6.73365638      6.73365338      6.73366414      6.73366473      6.73371363      6.73365858      6.73366887      6.73365967      6.73366539      6.73365719      6.73365352      6.73365410      6.73365323      6.73365601      6.73365980      6.73365502      6.73365375      6.73365317      6.73365581      6.73365324      6.73365389      6.73365412      6.73365596      6.73365760      6.73365566      6.73365317      6.73365318      6.73365655      6.73365404      6.73365320      6.73366687
       6.73365332      6.73365334      6.73366300      6.73365612      6.73366246      6.73365882      6.73366316      6.73365450      6.73365423      6.73365339      6.73365351      6.73365321      6.73365464      6.73365377      6.73365374      6.73365598      6.73365323      6.73365615      6.73365488      6.73365918      6.73365501      6.73366008      6.73365461      6.73365829      6.73365321      6.73365525      6.73365328      6.73365886      6.73365660      6.73365323      6.73365460      6.73365317      6.73365324      6.73365317      6.73365519      6.73365559      6.73365442      6.73365430      6.73365329      6.73365489      6.73365324      6.73409490      6.73366614      6.73365487      6.73367620      6.73365672      6.73366606      6.73370273      6.73365489      6.73365469      6.73365335      6.73365339      6.73365929      6.73365416      6.73365363      6.73365483      6.73365422      6.73365425      6.73365418      6.73366664      6.73365435      6.73365393      6.73365645      6.73365489      6.73365521      6.73365547      6.73365355      6.73365497      6.73366354      6.73365419      1.97082158      1.97055606      1.97072913      1.96864184      1.97063499      1.96925903      1.97036596      1.97005815      1.97048040      1.97079206      1.97082597      1.97079292      1.97064619      1.97074442      1.97069823      1.97027412      1.97060219      1.96996923      1.97089661      1.97078258      1.96976195      1.97068817      1.97045133      1.97051044      1.96829502      1.97028060      1.96928198      1.97077462      1.97087482      1.97057090      1.96994760      1.96825842      1.97057167      1.97017578      1.96612285      1.97076903      1.96994275      1.97083081      1.97055934      1.96974247      1.97075631      1.97076609      1.97077851      1.97055584      1.96938832      1.97070192      1.97059379      1.97004085      1.97006996      1.97069595      1.97026277      1.97076838      1.96909862      1.97069172      1.97057429      1.96986547      1.97083542      1.97073291      1.96884514      1.97076830      1.97035189      1.96999663      1.96997542      1.97050853      1.97052931      1.97085308      1.97009705      1.97013045      1.97070082      1.97069137      1.96831416      1.96990907      1.97070418      1.97063288      1.97070151      1.97063854      1.97065073      1.97082955      1.96911801      1.97019170      1.96994527      1.97062630      1.97052099      1.97077403      1.97065669      1.97021123      1.97001589      1.97082369      1.97055239      1.97074597      1.97074532      1.97075510      1.97086970      1.97035904      1.97054830      1.97028118      1.96980058      1.97073394      1.97007963      6.73365787      6.73365953      6.73365352      6.73365327      6.73365493      6.73365328      6.73365454      6.73365333      6.73365628      6.73365921      6.73365644      6.73365398      6.73365314      6.73365339      6.73365371      6.73365325      6.73365419      6.73365471      6.73365544      6.73365471      6.73366233      6.73366102      6.73365805      6.73365423      6.73368566      6.73366192      6.73388842      6.73365371      6.73365849      6.73365619      6.73365465
       6.73365631      6.73365741      6.73365325      6.73365336      6.73365337      6.73365736      6.73365419      6.73365342      6.73365402      6.73365316      6.73365600      6.73365366      6.73365336      6.73365591      6.73365489      6.73365462      6.73365349      6.73367328      6.73365788      6.73366137      6.73365685      6.73365715      6.73368708      6.73372609      6.73365456      6.73365519      6.73365484      6.73365800      6.73365323      6.73365369      6.73365382      6.73365327      6.73365344      6.73365693      6.73373314      6.73365332      6.73415624      6.73365345      6.73365325      6.73365337      6.73365386      6.73365688      1.97063142      1.97021627      1.97068464      1.97068584      1.97072599      1.97084434      1.97055314      1.97003380      1.96990247      1.96983336      1.97001684      1.96807942      1.97073061      1.97073859      1.97089799      1.97084913      1.97065042      1.97056259      1.97075733      1.96999614      1.97082529      1.97069786      1.96941502      1.97034035      1.97081258      1.97072645      1.97039155      1.97075431      1.97080614      1.96931476      1.97028850      1.97077079      1.96905952      1.97027913      1.97075609      1.97035279      1.97053954      1.97071650      1.96990615      1.97018377      1.97054306      1.97056041      1.97081925      1.97046766      1.96839505      1.97038690      1.96978156      1.97064504      1.97010129      1.97053081      1.97048048      1.96921719      1.96817280      1.97067875      1.97038921      1.97016953      1.96973905      1.97024635      1.96812938      1.97079581      1.97055399      1.96928639      1.96834358      1.97043062      1.97032828      1.97048248      1.97030498      1.96954812      1.97036113      1.97022344      1.97040103      1.96952262      1.97009451      1.96992125      1.97028235      1.96869005      1.97086077      1.97066226      1.97054066      1.96993367      1.96966988      1.96713566      1.97078290      1.96513562      1.96932869      1.96822857      1.96987096      1.97022145      1.97080136      1.97073057      1.97052686      1.96917224      1.97047030      1.97075158      1.97087838      1.96989423      1.97082971      1.96992221      1.97081451      1.97074882      1.97078078      1.97020283      1.97005183      1.96974645      1.97085800      1.97043146      1.97039520      1.97034470      1.97021276      1.97069376      1.97083183      1.97078597      1.97016230      1.96843647      1.97034743      1.97015826      1.97047192      1.96902905      1.97061831      1.96939143      1.97078127      1.96888078      1.97058292      1.97075345      1.96508588      1.97035567      1.97041479      1.96982443      1.97069553      1.97048526      1.96616451      1.97084489      1.97062157      1.96871602      1.97087847      1.97040715      1.96993101      1.97078693      1.96919672      1.97033008      1.97034321      1.97032217      1.97075993      1.97066804      1.97029850      1.96855810      1.97052730      6.73365480      6.73365422      6.73365406      6.73365325      6.73365461      6.73365477      6.73365485      6.73365359      6.73366004      6.73365325      6.73365321
       6.73365630      6.73365693      6.73366368      6.73365426      6.73365413      6.73365328      6.73365493      6.73365370      6.73365365      6.73365385      6.73365361      6.73366633      6.73365524      6.73365911      6.73365489      6.73365889      6.73365373      6.73365368      6.73366014      1.96987601      1.96973137      1.97021005      1.96943575      1.96992834      1.97070420      1.97077166      1.97060328      1.96924198      1.97076878      1.97018739      1.97077543      1.96842777      1.97051955      1.97092729      1.97077457      1.96992577      1.97062413      1.97023714      1.97083826      1.96926912      1.97075343      1.96982809      1.97039478      1.96923177      1.97078203      1.97078269      1.97066761      1.97058461      1.97076547      1.97027174      1.96961050      1.97002847      1.97076544      1.96926014      1.97084686      1.97037843      1.97069321      1.96977725      1.97044040      1.97003209      1.96935772      1.97044437      1.97073838      1.97067285      1.97035670      1.97075437      1.97017739      1.97053009      1.97084514      1.97056611      1.97062775      1.97048915      1.97002883      1.97078241      1.97069038      1.97019963      1.96993267      1.97019469      1.97062439      1.97065262      1.96944528      1.97055888      1.97061308      1.96861956      1.97079539      1.96956581      1.96911498      1.97082871      1.96947407      1.97015070      1.97068020      1.96916105      1.97011163      1.96997550      1.96988131      1.97067680      1.97070878      1.97062499      1.97061311      1.96963816      1.96916533      1.97089173      1.97080466      1.97043968      1.97076907      1.97087417      1.97085781      1.97018470      1.97069621      1.97068916      1.97084663      1.97042607      1.96993359      1.96919575      1.96687505      1.97071552      1.97067717      1.96987792      1.97087366      1.97014298      1.96915038      1.96873682      1.97010280      1.97025021      1.97017593      1.97061727      1.97038878      1.97034644      1.97019963      1.97027459      1.96865977      1.97070161      1.96854006      1.96917296      1.97062377      1.97007948      1.97053501      1.96871335      1.97081501      1.97052417      1.97063275      1.97001191      1.97023536      1.97064858      1.97067229      1.96851904      1.97078106      1.97072623      1.97024784      1.97035674      1.97071645      1.97080784      1.97070758      1.96904972      1.96963981      1.97077944      1.97028236      1.97068485      1.97045145      1.97052631      1.97070221      1.97040693      1.97001711      1.97070341      1.97082370      1.97046879      1.96952230      1.97087552      1.97055215      1.97030839      1.97056184      1.97084389      1.97054805      1.97077267      1.97053673      1.97058080      1.97087427      1.96881975      1.97029798      1.97033399      1.97059128      1.97088942      1.97079034      1.96870160      1.97034235      1.97074777      1.96914955      1.97066476      1.97008734      1.97037403      1.97068244      1.97082395      1.97038907      1.97040154      1.97053718      1.97080719      1.97058843      1.97076860      1.97006680      1.96995972
       1.97044305      1.97048283      1.97086385      1.97000979      1.97033565      1.97009426      1.97051034      1.97016860      1.97050122      1.96605010      1.97040023      1.97039491      1.96949982      1.96996604      1.96702899      1.96909977      1.96978342      1.97060946      1.97072724      1.97050880      1.97010885      1.97021268      1.97058354      1.96904976      1.96798277      1.97074938      1.96830856      1.97036988      1.97032253      1.97053948      1.96977281      1.96726714      1.97075219      1.96927117      1.97047111      1.97006420      1.96996489      1.97065708      1.97035743      1.97020135      1.97068737      1.96995753      1.97045105      1.97038825      1.96896121      1.97089405      1.97004472      1.97064199      1.97050203      1.97042849      1.96933311      1.97061883      1.96982113      1.96828089      1.97032064      1.97080291      1.96998189      1.96875593      1.97068564      1.97085620      1.97081276      1.96579866      6.73365615      6.73365714      6.73366578      6.73365328      6.73365859      6.73365835      6.73366491      6.73365860      6.73365772      6.73365347      6.73365330      6.73365333      6.73365326      6.73365529      6.73365472      6.73365584      6.73365327      6.73367025      6.73367498      6.73366482      6.73366502      6.73365971      6.73368203      6.73366120      6.73367368      6.73365406      6.73365556      6.73365559      6.73365678      6.73365474      6.73365406      6.73365323      6.73365476      6.73365377      6.73365470      6.73365353      6.73365442      6.73365412      6.73365670      6.73365330      6.73365713      6.73365589      6.73365430      6.73365337      6.73365510      6.73365368      6.73365467      6.73365330      6.73365701      6.73365343      6.73365740      6.73365340      6.73365327      6.73365463      6.73365401      6.73365396      6.73365357      6.73365659      6.73365395      6.73365548      6.73365425      6.73365341      6.73365447      6.73365947      6.73365560      6.73365515      6.73365510      6.73365497      6.73365880      6.73365581      6.73365482      6.73365339      6.73365760      6.73365338      6.73365319      6.73365395      6.73366202      6.73370339      6.73366758      6.73365842      6.73368285      6.73367145      6.73369814      6.73365495      6.73365592      6.73365475      6.73369521      6.73365327      6.73365338      6.73365376      6.73365553      6.73365508      6.73365470      6.73365522      6.73365331      6.73365735      6.73365319      6.73365716      6.73366102      1.97077598      1.97053992      1.97074892      1.97030482      1.97045785      1.97037828      1.97077901      1.97085735      1.96987752      1.97006919      1.96800523      1.97017979      1.97015939      1.97069134      1.96678988      1.97066504      1.97050006      1.97084234      1.97056511      1.97051869      1.96993312      1.97068002      1.97072590      1.97078534      1.96904503      1.97079246      1.97062266      1.97073678      1.96760287      1.97072952      1.97000377      1.97020270      1.96957476      1.97001960      1.97056920      1.96998936      1.97082284      1.97060714      1.97068391
       1.97021052      1.97034253      1.96862199      1.97002777      1.97045052      1.96906559      1.97066387      1.96922029      1.96917469      1.97056085      1.97034420      1.97087650      1.96860937      1.97005718      1.97062751      1.97076295      1.97003752      1.95485267      1.97077238      1.97053804      1.97049864      1.96837671      1.97052536      1.97076317      1.97068327      1.97084311      1.97061583      1.97071243      1.97063388      6.73365632      6.73365321      6.73365646      6.73365417      6.73365332      6.73378072      6.73365451      6.73365340      6.73365458      6.73365503      6.73365712      6.73365473      6.73366106      6.73367279      6.73366504      6.73366206      6.73365630      6.73365387      6.73365670      6.73365407      6.73365424      6.73365438      6.73365578      6.73365367      6.73365615      6.73365655      6.73367283      6.73381880      6.73365319      6.73365420      6.73365679      1.97015715      1.97066765      1.96954215      1.97055323      6.73365327      6.73365362      6.73365459      6.73365511      6.73365360      6.73365377      6.73365417      6.73367771      6.73365858      6.73365809      6.73365434      6.73366576      6.73433537      6.73365516      6.73365671      6.73365469      6.73365328      6.73365971      6.73365857      6.73365852      6.73365343      6.73365339      6.73376356      6.73366430      6.73371373      6.73366196      6.73365515      6.73365812      6.73365356      6.73371782      6.73368513      6.73365469      6.73367826      6.73370041      6.73365544      6.73365383      6.73365920      6.73365725      6.73366543      6.73367138      6.73366572      6.73378389      6.73366123      6.73366899      6.73366651      6.73366727      6.73372522      6.73366346      6.73366732      6.73366326      6.73386135      6.73365873      6.73366978      6.73365446      6.73365673      6.73365847      6.73366637      6.73366132      6.73371184      6.73365897      6.73365317      6.73365351      6.73365630      6.73365673      6.73365537      6.73368027      6.73366646      6.73386330      6.73365820      6.73365526      6.73366167      6.73370040      6.73367781      6.73366496      6.73365580      6.73365340      6.73365501      6.73365398      6.73365932      6.73365910      6.73365856      6.73367968      6.73376298      6.73365343      6.73365332      6.73365330      6.73365368      6.73365701      6.73365329      6.73366501      1.97066079      1.97049724      1.97078545      6.73365855      6.73365582      6.73365446      6.73366216      6.73368330      6.73372456      6.73366434      6.73365686      6.73365756      6.73365699      6.73365639      6.73365673      6.73365454      6.73365418      6.73365368      6.73365322      6.73365522      6.73365780      6.73375848      6.73365340      6.73372249      6.73366344      6.73366042      6.73365847      6.73365649      6.73365319      6.73365528      6.73365609      6.73365722      6.73365433      6.73365480      6.73365544      6.73365347      6.73366938      6.73365833      6.73365628      6.73365326      6.73365325      6.73365830      6.73366264      6.73365480      6.73365807      6.73365779
       6.73365495      6.73365392      6.73365464      6.73365792      6.73366656      6.73366443      6.73365770      6.73365508      6.73365331      6.73365331      6.73365634      6.73365731      6.73374160      6.73365390      6.73366250      6.73365850      6.73367294      6.73365673      6.73365495      6.73365401      6.73365398      6.73365412      6.73365316      6.73365701      6.73373974      6.73365344      6.73365535      1.97072549      1.97051084      6.73365379      6.73365608      6.73365363      6.73365325      6.73365326      6.73367264      6.73365926      6.73365613      6.73365618      6.73365771      6.73365559      6.73365983      6.73367917      6.73366108      6.73365351      6.73365331      6.73365898      6.73366410      6.73366007      6.73369731      6.73368220      6.73366488      6.73365836      6.73365974      6.73365681      6.73365647      6.73365403      6.73365822      6.73365547      6.73365423      6.73366202      6.73366304      6.73365851      6.73366722      6.73365328      6.73365319      6.73365380      6.73366450      6.73365937      6.73365717      6.73371276      6.73381226      6.73374801      6.73366224      6.73365405      6.73366128      6.73365319      6.73365503      6.73365326      6.73365941      6.73365691      6.73365320      6.73365952      6.73376910      6.73366393      6.73366262      6.73365970      6.73365788      6.73377877      6.73365382      6.73365321      6.73366080      6.73365525      6.73394156      6.73365899      6.73365547      6.73366643      6.73365653      6.73367402      6.73367587      6.73368887      6.73371919      6.73365407      6.73366272      6.73366014      6.73365527      6.73365787      6.73365324      6.73366336      6.73366209      6.73366736      6.73366148      6.73365562      6.73365820      6.73366154      6.73366070      6.73365810      6.73377332      6.73365732      6.73366212      6.73365720      6.73367320      6.73365620      6.73366258      6.73365575      6.73365858      6.73365404      6.73421561      6.73365686      6.73366139      6.73365636      6.73371229      6.73368640      6.73365715      6.73365564      6.73365537      6.73365488      6.73365640      6.73365562      6.73365659      6.73365981      6.73366612      6.73366076      6.73367591      6.73365469      6.73368028      6.73365574      6.73365876      6.73365443      6.73374166      6.73367066      6.73365585      6.73366699      6.73365891      6.73366061      6.73366575      6.73365722      6.73536776      6.73366999      6.73365482      6.73365965      6.73365516      6.73374109      6.73385499      6.73365630      6.73373418      6.73365578      6.73365948      6.73367691      6.73374443      6.73366087      6.73365341      6.73365454      6.73365455      6.73372917      6.73367894      6.73365680      6.73365937      6.73365647      6.73369494      6.73366052      6.73365919      6.73365791      6.73366341      6.73365558      6.73365780      6.73365702      6.73365672      6.73365635      6.73365316      6.73367179      6.73365471      6.73367201      6.73371151      6.73366905      6.73366155      6.73367071      6.73365862      6.73366442      6.73365480      6.73365609
       1.96925386      6.73365599      6.73365390      6.73365332      6.73365315      6.73366072      6.73365324      6.73365379      6.73365594      6.73365723      6.73365359      6.73365543      6.73398515      6.73365678      6.73365629      6.73365344      6.73374723      6.73365639      6.73368983      6.73365372      6.73365884      6.73366556      6.73366596      6.73365796      6.73407118      6.73373912      6.73366023      6.73424218      6.73367536      6.73366090      6.73366542      6.73365584      6.73365567      6.73367266      6.73365493      6.73369475      6.73366039      6.73365488      6.73366188      6.73546359      6.73367221      6.73365577      6.73365386      6.73365316      6.73365368      6.73365469      6.73366140      6.73366061      6.73366165      6.73366022      6.73365503      6.73369597      6.73365455      6.73366426      6.73368029      6.73366575      6.73365763      6.73365921      6.73366103      6.73365482      6.73365860      6.73367449      6.73370523      6.73391432      6.73366701      6.73367468      6.73368017      6.73404420      6.73365529      6.73366015      6.73365927      6.73367188      6.73365662      6.73370208      6.73365325      6.73365324      6.73365340      6.73365729      6.73365598      6.73365510      6.73365486      6.73365581      6.73365455      6.73365436      6.73365499      6.73365908      6.73365706      6.73365346      6.73365408      6.73365489      6.73365555      6.73365339      6.73365723      6.73365814      6.73365699      6.73366272      6.73365552      6.73365644      6.73366086      6.73365592      6.73365430      6.73365326      6.73365389      6.73365510      6.73365346      6.73371269      6.73366145      6.73365603      6.73365407      6.73366018      6.73365523      6.73365959      6.73365424      6.73365610      6.73365589      6.73365588      6.73365622      6.73365364      6.73365754      6.73365325      6.73366054      6.73366105      6.73365623      6.73366073      6.73365414      6.73366400      6.73365468      6.73365581      6.73365500      6.73365318      6.73365382      6.73365731      6.73367142      6.73365537      6.73366240      6.73365485      6.73366185      6.73366418      6.73366482      6.73366057      6.73365505      6.73365560      6.73365596      6.73365580      6.73365796      6.73368672      6.73366204      6.73369585      6.73366135      6.73365619      6.73365846      6.73367200      6.73366069      6.73367684      6.73370471      6.73365814      6.73365745      6.73365366      6.73370148      6.73367030      6.73365475      6.73368958      6.73365931      6.73365882      6.73365331      6.73365649      6.73407996      6.73368338      6.73371160      6.73365677      6.73365480      6.73365793      6.73367649      6.73368276      6.73404299      6.73365509      6.73365466      6.73365783      6.73365545      6.73368522      6.73366142      6.73366007      6.73365511      6.73365758      6.73367364      6.73370767      6.73367784      6.73365431      6.73365694      6.73365329      6.73373152      6.73365557      6.73366584      6.73365329      6.73365363      6.73365356      6.73366041      6.73365451      6.73365371      6.73365390
       6.73366206      6.73365327      6.73369182      6.73365725      6.73366419      6.73367430      6.73365571      6.73365531      6.73375301      6.73365326      6.73365561      6.73365857      6.73365921      6.73368207      6.73366206      6.73366652      6.73365574      6.73365585      6.73366906      6.73367170      6.73366552      6.73365569      6.73365322      6.73365470      6.73365484      6.73365363      6.73365817      6.73365867      6.73373054      6.73367441      6.73365437      6.73365326      6.73365351      6.73366270      6.73366245      6.73367477      6.73368507      6.73365329      6.73365985      6.73375503      6.73395546      6.73365987      6.73368086      6.73365598      6.73368099      6.73365565      6.73366096      6.73365855      6.73365848      6.73365599      6.73365900      6.73365827      6.73365607      6.73370388      6.73366659      6.73365730      6.73367951      6.73368300      6.73365338      6.73366321      6.73365319      6.73365417      6.73365857      6.73365615      6.73365484      6.73365540      6.73367810      6.73366293      6.73365552      6.73389351      6.73367064      6.73367575      6.73368477      6.73365450      6.73365622      6.73365424      6.73365661      6.73367260      6.73365448      6.73369100      6.73367936      6.73366118      6.73365979      6.73368633      6.73365914      6.73365867      6.73367323      6.73367930      6.73365987      6.73365777      6.73365465      6.73365345      6.73365474      6.73365720      6.73365553      6.73365332      6.73366846      6.73365862      6.73365777      6.73367733      6.73365566      6.73403870      6.73399972      6.73365863      6.73365522      6.73366837      6.73365656      6.73366930      6.73365646      6.73365805      6.73365841      6.73365479      6.73365879      6.73365892      6.73365381      6.73365977      6.73366135      6.73376266      6.73365494      6.73365329      6.73365552      6.73367261      6.73368459      6.73366768      6.73366045      6.73366022      6.73365717      6.73366043      6.73365754      6.73365395      6.73365949      6.73365453      6.73366945      6.73368791      6.73366562      6.73365335      6.73366941      6.73366692      6.73365744      6.73365615      6.73365329      6.73366717      6.73368522      6.73365366      6.73365465      6.73366010      6.73365847      6.73365425      6.73365510      6.73369822      6.73366987      6.73366137      6.73407099      6.73366439      6.73367761      6.73365332      6.73365343      6.73366261      6.73365947      6.73368438      6.73366284      6.73367973      6.73369043      6.73365980      6.73365456      6.73370124      6.73366354      6.73365793      6.73365688      6.73365714      6.73365340      6.73365362      6.73365462      6.73366102      6.73366160      6.73366041      6.73365678      6.73365644      6.73365346      6.73365800      6.73365433      6.73365494      6.73365527      6.73365421      6.73369019      6.73365330      6.73368733      6.73366242      6.73365759      6.73365566      6.73367338      6.73368851      6.73365855      6.73365564      6.73365538      6.73365947      6.73374143      6.73365800      6.73365592      6.73366359
       6.73365333      6.73366287      6.73365611      6.73365590      6.73365549      6.73365971      6.73367741      6.73366042      6.73366125      6.73365541      6.73365909      6.73365443      6.73365786      6.73365560      6.73367324      6.73366373      6.73366666      6.73365328      6.73366306      6.73365740      6.73365879      6.73366504      6.73365504      6.73368566      6.73365324      6.73367250      6.73365871      6.73375440      6.73368104      6.73366287      6.73366084      6.73365612      6.73365657      6.73375663      6.73367450      6.73365468      6.73365514      6.73365351      6.73365328      6.73368313      6.73366077      6.73371374      6.73418591      6.73365732      6.73365558      6.73366633      6.73365512      6.73366774      6.73367513      6.73366907      6.73365907      6.73365756      6.73367894      6.73373356      6.73365622      6.73365965      6.73365366      6.73365326      6.73365707      6.73365943      6.73365937      6.73370818      6.73366427      6.73366084      6.73365688      6.73365619      6.73365779      6.73365729      6.73375604      6.73368099      6.73365505      6.73365774      6.73365801      6.73365452      6.73365572      6.73367045      6.73365731      6.73365630      6.73393051      6.73366130      6.73369488      6.73365857      6.73365356      6.73366207      6.73365525      6.73365373      6.73365475      6.73365727      6.73365333      6.73367594      6.73366831      6.73365677      6.73366055      6.73365403      6.73365320      6.73367701      6.73367660      6.73365885      6.73366123      6.73366838      6.73365418      6.73365496      6.73365425      6.73366069      6.73365329      6.73365442      6.73365363      6.73365360      6.73366472      6.73366174      6.73367223      6.73366182      6.73365608      6.73369439      6.73374354      6.73365568      6.73372794      6.73366278      6.73365935      6.73366040      6.73365789      6.73365582      6.73365339      6.73365625      6.73365441      6.73366580      6.73366166      6.73367317      6.73366887      6.73366095      6.73365721      6.73368127      6.73368861      6.73368751      6.73365321      6.73365330      6.73366060      6.73365493      6.73365757      6.73385899      6.73369103      6.73365550      6.73367321      6.73367912      6.73366275      6.73369397      6.73365433      6.73366144      6.73365467      6.73365538      6.73366763      6.73366546      6.73365828      6.73367536      6.73366346      6.73367508      6.73365589      6.73366366      6.73365978      6.73368479      6.73365559      6.73367527      6.73365989      6.73366750      6.73367720      6.73365721      6.73378558      6.73367192      6.73366998      6.73367070      6.73365671      6.73369187      6.73365312      6.73366011      6.73365622      6.73365491      6.73373722      6.73366608      6.73365887      6.73367584      6.73365668      6.73368030      6.73365443      6.73386713      6.73365818      6.73365578      6.73366548      6.73382050      6.73365598      6.73365359      6.73365958      6.73367084      6.73365346      6.73365429      6.73365797      6.73365482      6.73365462      6.73365769      6.73367596      6.73365473
       6.73366963      6.73366195      6.73365405      6.73365672      6.73366958      6.73366592      6.73369464      6.73366998      6.73365517      6.73365857      6.73365527      6.73365960      6.73366059      6.73365466      6.73366616      6.73371668      6.73366797      6.73365424      6.73366353      6.73371304      6.73367112      6.73385946      6.73367165      6.73402671      6.73365586      6.73366648      6.73368289      6.73366365      6.73366766      6.73374407      6.73366405      6.73367811      6.73377677      6.73365516      6.73365550      6.73365442      6.73366246      6.73366055      6.73365446      6.73365649      6.73367088      6.73366301      6.73367491      6.73365578      6.73366015      6.73365944      6.73365332      6.73383004      6.73365366      6.73365734      6.73365600      6.73365324      6.73365336      6.73365347      6.73365550      6.73366446      6.73365674      6.73366756      6.73368915      6.73365972      6.73368055      6.73368056      6.73365594      6.73365464      6.73365335      6.73366238      6.73365326      6.73365933      6.73365388      6.73365459      6.73365598      6.73365441      6.73365506      6.73365927      6.73375007      6.73365474      6.73366102      6.73365468      6.73366474      6.73365358      6.73365368      6.73365321      6.73365496      6.73365341      6.73366059      6.73365370      6.73365710      6.73365338      6.73365616      6.73365323      6.73365325      6.73365328      6.73365542      6.73365367      6.73365578      6.73365364      6.73365762      6.73365413      6.73365332      6.73365363      6.73365321      6.73365931      6.73365331      6.73366000      6.73365348      6.73365337      6.73365319      6.73365334      6.73365340      6.73365577      6.73365430      6.73365536      6.73365464      6.73366605      6.73365366      6.73365333      6.73365397      6.73365377      6.73365395      6.73365318      6.73366323      6.73365338      6.73365406      6.73365534      6.73365841      6.73365662      6.73365327      6.73365527      6.73365335      6.73365344      6.73365407      6.73365326      6.73365764      6.73365420      6.73366593      6.73367584      6.73365514      6.73366352      6.73378384      6.73365411      6.73365680      6.73365912      6.73365397      6.73366196      6.73366085      6.73365461      6.73365896      6.73365538      6.73375608      6.73366250      6.73373235      6.73365567      6.73366155      6.73366137      6.73365649      6.73366939      6.73365566      6.73381433      6.73366889      6.73365778      6.73365335      6.73365428      6.73365522      6.73366004      6.73366459      6.73365572      6.73365530      6.73365489      6.73365537      6.73365430      6.73365491      6.73365558      6.73365445      6.73365325      6.73365390      6.73365512      6.73365327      6.73365333      6.73365322      6.73365481      1.97075117      1.97084432      1.97076226      1.97051548      1.97049176      6.73365458      6.73365351      6.73365353      6.73365388      6.73365927      6.73365346      6.73365683      6.73366170      6.73365351      6.73365351      6.73365466      6.73365443      6.73365327      6.73365329      6.73365499
       6.73366629      6.73368352      6.73366662      6.73365558      6.73383941      6.73369895      6.73365414      6.73366195      6.73365565      6.73365746      6.73365324      6.73366132      6.73365321      6.73379267      6.73365455      6.73365788      6.73365631      6.73366033      6.73366229      6.73396838      6.73365862      6.73369517      6.73365349      6.73365389      6.73366826      6.73365483      6.73365484      6.73366822      6.73365579      6.73365687      6.73365601      6.73366080      6.73365491      6.73365398      6.73520603      6.73365366      6.73365321      6.73365374      6.73366301      6.73365486      6.73365352      6.73365373      6.73365326      6.73365316      6.73365355      6.73365340      6.73365352      6.73365556      6.73365315      6.73366278      1.97074429      1.97037334      1.97076161      1.97073457      1.97057462      1.97074450      1.96897757      1.97075622      1.97066673      1.97066376      1.97069407      6.73365337      6.73365341      6.73365500      6.73365448      6.73367320      6.73366023      6.73367910      6.73365332      6.73365377      6.73365318      6.73365339      6.73365324      6.73365470      6.73365314      6.73365317      6.73365320      6.73365601      6.73365432      6.73366235      6.73365616      6.73365394      6.73365538      6.73365494      6.73365335      6.73365759      6.73365550      6.73365406      6.73365426      6.73365687      6.73365708      6.73365444      6.73365393      6.73365524      6.73365361      6.73365348      6.73365966      6.73365450      6.73366083      6.73366350      6.73365689      6.73366192      6.73366221      6.73365555      6.73366733      6.73365903      6.73366115      6.73365593      6.73365615      6.73365445      6.73365423      6.73365591      6.73365707      6.73366087      6.73365319      6.73365333      6.73365344      6.73365725      6.73365488      6.73365469      6.73365682      6.73365328      6.73365352      6.73365615      6.73365506      6.73365424      6.73365996      6.73365433      6.73365345      6.73365326      6.73365327      6.73365381      6.73365789      6.73365492      6.73365637      6.73365951      6.73365335      6.73365437      6.73365469      6.73365378      6.73365329      6.73365574      6.73365541      6.73365643      6.73366172      6.73365632      6.73365670      6.73365429      6.73365357      6.73365548      6.73365701      6.73365405      6.73365507      6.73365362      6.73365552      6.73365736      6.73365691      6.73366144      6.73365437      6.73365324      6.73365461      6.73365322      6.73365595      6.73365674      6.73365318      6.73365388      6.73365516      6.73365826      6.73365903      6.73365348      6.73366795      6.73366374      6.73365321      6.73366131      6.73365615      6.73365353      6.73365387      6.73365351      6.73365504      6.73365590      6.73365359      6.73365543      6.73365979      6.73365402      6.73365562      6.73365648      6.73365424      6.73365430      6.73365411      1.97053383      6.73365576      6.73365686      6.73365844      6.73369061      6.73365573      6.73368101      6.73365638      6.73367549      6.73369251      6.73367549
       6.73366371      6.73365358      6.73365805      6.73365399      6.73365479      6.73365912      6.73365317      6.73365464      6.73365420      6.73365405      6.73365351      6.73365401      6.73365368      6.73365393      6.73365328      6.73365377      6.73365340      6.73365322      6.73365404      6.73365552      1.97004135      1.97078925      1.97057594      1.97041834      1.97071492      1.97026567      1.97078065      6.73365693      6.73365457      6.73365325      6.73365872      6.73365375      6.73365320      6.73365495      6.73365361      6.73365354      6.73365341      6.73365889      6.73365349      6.73365485      6.73365437      6.73365994      6.73366358      6.73365779      6.73365318      6.73365637      6.73366748      6.73365600      6.73365360      6.73382177      6.73368710      6.73365413      6.73366167      6.73367137      6.73369621      6.73365794      6.73370873      6.73366276      6.73365486      6.73365906      6.73365618      6.73365440      6.73367194      6.73365776      6.73365944      6.73366113      6.73365377      6.73365387      6.73365506      6.73365383      6.73365472      6.73365940      6.73365543      6.73365319      6.73366249      6.73367015      6.73365481      6.73366206      6.73365363      6.73365322      6.73366046      6.73365649      6.73366171      6.73365747      6.73367099      6.73365319      6.73365411      6.73365399      6.73365356      6.73365497      6.73365497      6.73365546      6.73365338      6.73367001      6.73365326      6.73365571      6.73365772      6.73365459      6.73365317      6.73365612      6.73365531      6.73365495      6.73365429      6.73365490      6.73365467      6.73365456      6.73365419      6.73365570      6.73365550      6.73365478      6.73365330      6.73365323      6.73365418      6.73365766      6.73365334      6.73365464      6.73365781      6.73365458      6.73365380      6.73365331      6.73365320      6.73365811      6.73365501      6.73365428      6.73365325      6.73365354      6.73365583      6.73366731      6.73365383      6.73365402      6.73365665      6.73366252      6.73365408      6.73365319      6.73365489      6.73365826      6.73365454      6.73365533      6.73365325      6.73365341      6.73365329      6.73365317      6.73365334      6.73365476      6.73365436      6.73365323      6.73365698      6.73366147      6.73365364      6.73365816      6.73365549      6.73365394      6.73365627      6.73368742      6.73365331      6.73366339      6.73365474      6.73365333      6.73365569      6.73365480      6.73365613      6.73365614      6.73365405      6.73365322      6.73366758      6.73365589      1.96902442      1.97046213      6.73365788      6.73365340      6.73365322      6.73365375      6.73367371      6.73365651      6.73365370      6.73365513      6.73365954      6.73369737      6.73365701      6.73365734      6.73365414      6.73365337      6.73369249      6.73365467      6.73365348      6.73365796      6.73365480      6.73365328      6.73365494      6.73365392      6.73365315      6.73365366      6.73365358      6.73365414      6.73365336      6.73365333      6.73365420      6.73365316      6.73365459      6.73365439
       1.97009860      1.97055017      1.96948498      1.97080316      6.73365405      6.73368069      6.73365558      6.73365615      6.73365323      6.73365326      6.73365341      6.73365522      6.73365559      6.73365405      6.73366382      6.73366574      6.73365672      6.73365642      6.73365473      6.73365339      6.73365447      6.73365620      6.73366115      6.73366742      6.73365624      6.73366401      6.73365864      6.73365329      6.73365719      6.73365341      6.73365349      6.73365322      6.73365327      6.73365398      6.73365450      6.73365818      6.73365509      6.73365491      6.73365573      6.73365352      6.73366239      6.73365327      6.73365581      6.73365352      6.73365596      6.73365807      6.73366257      6.73365447      6.73365848      6.73366006      6.73365566      6.73365751      6.73365517      6.73365319      6.73365321      6.73365330      6.73365507      6.73365483      6.73365862      6.73365550      6.73365328      6.73365321      6.73365436      6.73366048      6.73365756      6.73365489      6.73365485      6.73365521      6.73365402      6.73365491      6.73365617      6.73366178      6.73365648      6.73365409      6.73365876      6.73365338      6.73365316      6.73365344      6.73365397      6.73365650      6.73365375      6.73365318      6.73365319      6.73365526      6.73365439      6.73365411      6.73367487      6.73366485      6.73365455      6.73365717      6.73365343      6.73365733      6.73365406      6.73366014      6.73365971      1.97078910      1.96998894      1.97016432      1.97086157      1.97010904      1.97082884      1.96969220      1.97066691      1.96865121      1.97086153      1.96917134      1.97043793      1.97048628      1.97075835      1.97073116      1.96841758      1.97050747      1.97077762      6.73365430      6.73366011      6.73365511      6.73365579      6.73365720      6.73365681      6.73365323      6.73365654      6.73365633      6.73365667      6.73365390      6.73365338      6.73365520      6.73365513      6.73365911      6.73365332      6.73365414      6.73365555      6.73366147      6.73366650      6.73365358      6.73365318      6.73365404      6.73366097      6.73365431      6.73367685      6.73365417      6.73365946      6.73366083      6.73367496      6.73366470      6.73365412      6.73365397      6.73365312      6.73366231      6.73365393      6.73365539      6.73366394      6.73365669      6.73367077      6.73365614      6.73367711      6.73366628      6.73365667      6.73366164      6.73365454      6.73365320      6.73365757      6.73365328      6.73365320      6.73365533      6.73365570      6.73365764      6.73365498      6.73365788      6.73365357      6.73365455      6.73365827      6.73365340      6.73365323      6.73365373      6.73365457      6.73365450      6.73365537      6.73365444      6.73365316      6.73365342      6.73365374      6.73365411      6.73365330      6.73365357      6.73365335      6.73365521      6.73365445      6.73365409      6.73365703      6.73365495      6.73365510      6.73365320      6.73365645      6.73365973      6.73365343      6.73365493      6.73365940      6.73365763      6.73365326      6.73365353
       6.73365550      6.73365344      6.73365400      6.73366598      6.73365514      6.73365519      6.73365457      6.73365756      6.73365544      6.73365843      6.73365324      6.73365863      6.73365921      6.73365383      6.73365706      6.73365548      6.73365353      6.73365320      6.73365408      6.73365636      6.73365377      6.73365514      6.73365328      6.73365334      6.73365545      6.73365339      6.73365328      6.73365416      6.73366101      6.73365531      6.73365756      1.96925766      1.97034818      1.96954756      1.97092306      1.97062648      6.73365485      6.73365431      6.73365343      6.73365336      6.73365462      6.73365324      6.73365498      6.73365552      6.73365724      6.73366115      6.73365372      6.73365318      6.73376314      6.73365556      6.73367477      6.73365360      6.73365512      6.73369508      6.73367591      6.73365416      6.73365329      6.73373040      6.73369077      6.73365650      6.73365360      6.73365347      6.73366077      6.73367304      6.73366315      6.73365892      6.73372994      6.73365749      6.73365761      6.73366372      6.73367943      6.73365886      6.73365466      6.73365642      6.73365485      6.73365774      6.73367674      6.73365931      6.73366784      6.73366189      6.73365490      6.73365764      6.73365508      6.73366091      6.73368024      6.73380744      6.73365686      6.73366282      6.73367139      6.73365434      6.73365321      6.73365718      6.73365687      6.73365584      6.73365576      6.73365741      6.73366195      6.73365962      6.73365765      6.73365321      6.73365422      6.73366477      6.73365323      6.73365431      6.73365392      6.73365443      6.73365357      6.73365318      6.73365659      6.73369339      6.73365437      6.73365550      6.73365745      6.73366015      6.73366253      6.73365428      6.73365935      6.73365393      6.73365485      6.73365318      6.73365762      6.73365513      6.73365327      6.73365500      6.73365384      6.73365391      6.73365427      6.73365332      6.73365683      6.73365622      6.73366362      6.73365432      6.73365542      6.73366071      6.73365338      6.73365450      6.73365587      6.73365315      6.73365327      6.73365319      6.73365317      6.73365530      6.73365324      6.73365785      6.73365906      6.73365432      6.73365472      6.73365438      6.73365339      6.73365337      6.73365363      6.73365325      6.73365430      6.73365359      6.73365322      6.73365460      6.73365444      6.73365317      6.73365375      6.73365335      6.73365327      6.73365341      6.73365326      6.73365323      6.73365404      6.73365318      6.73365321      6.73365879      6.73365532      6.73365450      6.73365322      6.73365380      6.73365333      6.73365854      6.73365326      6.73365403      6.73366098      6.73365568      6.73365347      6.73365396      6.73365341      6.73365578      6.73365336      6.73365330      6.73365583      6.73365580      6.73365589      6.73365388      6.73365620      6.73365510      6.73365633      6.73365384      6.73365571      6.73365395      6.73369404      6.73366064      6.73375746      6.73365687      6.73365635      6.73365671
       6.73365663      6.73365367      6.73365326      6.73365334      6.73365422      6.73365588      6.73365455      6.73366601      6.73365422      6.73365325      6.73365320      6.73365946      6.73365330      6.73368143      6.73367181      6.73365756      6.73366689      6.73365906      6.73365978      6.73374398      6.73365586      6.73366073      6.73365314      6.73365604      6.73366213      6.73366054      6.73371138      6.73368596      6.73365497      6.73367054      6.73365329      6.73365615      6.73365683      6.73377656      6.73365449      6.73427237      6.73365388      6.73365326      6.73365792      6.73365416      6.73365386      6.73365590      6.73365777      6.73365435      6.73365408      6.73365324      6.73365932      6.73365404      6.73365530      6.73365319      6.73365313      6.73365406      6.73365358      6.73365843      6.73365355      6.73366351      6.73365356      6.73365766      6.73365465      6.73365321      6.73365634      6.73365396      6.73365632      6.73365692      6.73365425      6.73365376      6.73365439      6.73365808      6.73365329      6.73365609      6.73365779      6.73365345      6.73365389      6.73365329      6.73365599      6.73365336      6.73365317      6.73365321      6.73365325      6.73365508      6.73365527      6.73365498      6.73365597      6.73365570      6.73365851      6.73365465      6.73365399      6.73365693      6.73365324      6.73365434      6.73365465      6.73365534      6.73365335      6.73365336      6.73365499      6.73365376      6.73365333      6.73365396      6.73365471      6.73365329      6.73365332      6.73365326      6.73365327      6.73365319      6.73365391      6.73365325      6.73365317      6.73365398      6.73365422      6.73365342      6.73365315      6.73365365      6.73365341      6.73365328      6.73365328      6.73365354      6.73365325      6.73365369      6.73365346      6.73365338      6.73365361      6.73365410      6.73365375      6.73365396      6.73365315      6.73365321      6.73365402      6.73365336      6.73365328      6.73365328      6.73365347      6.73365362      6.73365403      6.73365403      6.73365496      6.73365571      6.73365332      6.73365477      6.73365349      6.73365417      6.73365454      6.73365328      6.73365536      6.73365332      6.73365455      6.73365524      6.73365660      6.73365328      6.73365516      6.73365335      6.73365667      6.73365576      6.73365328      6.73365640      6.73365425      6.73365380      6.73365622      6.73366269      6.73365473      6.73365328      6.73365337      6.73365327      6.73365628      6.73365336      6.73365442      6.73367720      6.73366577      6.73365609      6.73365558      6.73366143      6.73366527      6.73366833      6.73373405      6.73365581      6.73390373      6.73366632      6.73374412      6.73366070      6.73365546      6.73365441      6.73365487      6.73365321      6.73366453      6.73366975      6.73366335      6.73365708      6.73365584      6.73365318      6.73365340      6.73365344      6.73366576      6.73366231      6.73365999      6.73366203      6.73365635      6.73366109      6.73365444      6.73365501      6.73366073      6.73365500
       6.73366148      6.73382861      6.73365369      6.73365579      6.73365347      6.73367965      6.73365393      6.73365320      6.73365528      6.73365416      6.73365526      6.73365437      6.73365491      6.73368197      6.73365479      6.73366903      6.73365322      6.73365490      6.73365578      6.73365438      6.73365590      6.73365319      6.73365325      6.73365998      6.73365353      6.73365335      6.73365889      6.73365631      6.73365454      6.73365373      6.73365332      6.73365337      6.73365452      6.73365365      6.73365470      6.73365363      6.73365506      6.73365342      6.73365418      6.73365443      6.73365477      6.73365363      6.73365466      6.73365328      6.73365323      6.73365569      6.73365335      6.73365318      6.73365373      6.73365408      6.73365399      6.73365425      6.73365394      6.73365422      6.73365325      6.73365339      6.73365385      6.73365337      6.73365328      6.73365342      6.73365321      6.73365408      6.73365320      6.73365349      6.73365322      6.73365377      6.73365325      6.73365385      6.73365342      6.73365321      6.73365404      6.73365400      6.73365419      6.73365544      6.73365448      6.73365326      6.73365329      6.73365354      6.73365562      6.73365486      6.73365469      6.73365326      6.73365331      6.73365938      6.73365487      6.73365583      6.73365397      6.73365451      6.73366124      6.73365571      6.73365343      6.73365322      6.73366360      6.73365846      6.73365441      6.73365700      6.73365332      6.73365669      6.73365514      6.73365317      6.73365625      6.73365493      6.73365427      6.73365420      6.73365370      6.73365328      6.73365327      6.73365608      6.73365398      6.73365320      6.73367082      6.73365370      6.73365422      6.73365496      6.73365751      6.73365712      6.73365553      6.73365365      6.73365396      6.73365524      6.73365535      6.73365788      6.73365965      6.73365459      6.73365346      6.73365825      6.73365858      6.73365615      6.73365430      6.73365693      6.73365320      6.73365475      6.73365812      6.73365630      6.73365348      6.73365747      6.73365322      6.73365546      6.73365544      6.73365356      6.73365327      6.73370306      6.73365717      6.73370255      6.73366002      6.73368000      6.73365847      6.73365726      6.73366354      6.73366120      6.73365597      6.73366898      6.73366401      6.73365390      6.73366429      6.73365717      6.73365835      6.73366521      6.73365387      6.73365348      6.73365727      6.73365795      6.73365568      6.73373941      6.73366062      6.73366523      6.73367355      6.73365439      6.73365401      6.73366145      6.73366101      6.73366197      6.73365440      6.73365412      6.73365738      6.73365324      6.73365523      6.73367114      6.73365807      6.73385278      6.73365744      6.73367998      6.73365539      6.73365596      6.73365686      6.73365315      6.73365614      6.73365430      6.73369379      6.73365333      6.73365659      6.73365333      6.73365831      6.73386080      6.73365594      6.73366528      6.73367100      6.73366712      6.73365365      6.73365423
       6.73365509      6.73365607      6.73365497      6.73365794      6.73365326      6.73365319      6.73365318      6.73365320      6.73365411      6.73365373      6.73365346      6.73365357      6.73365370      6.73365349      6.73365340      6.73365319      6.73365557      6.73365348      6.73365481      6.73365318      6.73365410      6.73365316      6.73365348      6.73365363      6.73365332      6.73365326      6.73365331      6.73365322      6.73365344      6.73365405      6.73365343      6.73365346      6.73365334      6.73365372      6.73365443      6.73365338      6.73365350      6.73365403      6.73365583      6.73365494      6.73365380      6.73365442      6.73365476      6.73365322      6.73365542      6.73365648      6.73365330      6.73365470      6.73365395      6.73365416      6.73365872      6.73365599      6.73365406      6.73365381      6.73365330      6.73365342      6.73365322      6.73365353      6.73365317      6.73365414      6.73365737      6.73366256      6.73365388      6.73365918      6.73365555      6.73365325      6.73365332      6.73365449      6.73365497      6.73365547      6.73366000      6.73366414      6.73365514      6.73365871      6.73366141      6.73365547      6.73366066      6.73365534      6.73365790      6.73365479      6.73365803      6.73365749      6.73365449      6.73366803      6.73365465      6.73365333      6.73365356      6.73365354      6.73365707      6.73365688      6.73365419      6.73365363      6.73365588      6.73365438      6.73365326      6.73365338      6.73365468      6.73366759      6.73365716      6.73365324      6.73365410      6.73365315      6.73365385      6.73365391      6.73365348      6.73366070      6.73365573      6.73534452      6.73365464      6.73366386      6.73367435      6.73366684      6.73365522      6.73365483      6.73365428      6.73365894      6.73365453      6.73365468      6.73367497      6.73368855      6.73365431      6.73366981      6.73367890      6.73379496      6.73365738      6.73365357      6.73365505      6.73365417      6.73365786      6.73365858      6.73365649      6.73373378      6.73365653      6.73365746      6.73365676      6.73365614      6.73365820      6.73365795      6.73366329      6.73365403      6.73365447      6.73366858      6.73385543      6.73365451      6.73365607      6.73365688      6.73365596      6.73366045      6.73365874      6.73365405      6.73365386      6.73367356      6.73365404      6.73365442      6.73365752      6.73365372      6.73365338      6.73365408      6.73365706      6.73365828      6.73365531      6.73365329      6.73365632      6.73365340      6.73365991      6.73365324      6.73365921      6.73400610      6.73365811      6.73365388      6.73373869      6.73365564      6.73365587      6.73365332      6.73365337      6.73365336      6.73365899      6.73365470      6.73365326      6.73365324      6.73377852      6.73365336      6.73365401      6.73365361      6.73365550      6.73365918      6.73365637      6.73365858      6.73365316      6.73365571      6.73365387      6.73365674      6.73365498      6.73365666      6.73365356      6.73365337      6.73366027      6.73365591      6.73366593      6.73365605
       6.73365326      6.73365352      6.73365421      6.73365722      6.73365376      6.73365416      6.73365359      6.73365316      6.73365315      6.73365368      6.73365409      6.73365333      6.73365340      6.73365449      6.73365322      6.73365563      6.73365327      6.73365518      6.73365733      6.73365324      6.73365484      6.73365322      6.73365323      6.73365329      6.73365415      6.73365524      6.73365765      6.73365569      6.73365409      6.73365325      6.73365413      6.73365356      6.73365517      6.73365323      6.73365930      6.73365357      6.73365571      6.73365889      6.73365318      6.73365612      6.73365648      6.73365588      6.73365508      6.73365575      6.73365498      6.73365569      6.73365316      6.73365839      6.73365463      6.73365319      6.73365426      6.73365638      6.73365329      6.73365415      6.73365328      6.73365328      6.73365316      6.73365681      6.73365408      6.73365323      6.73452047      6.73365360      6.73365342      6.73366029      6.73365491      6.73365566      6.73377274      6.73365345      6.73366516      6.73365501      6.73365582      6.73365488      6.73365461      6.73367516      6.73365602      6.73369081      6.73365542      6.73365730      6.73365336      6.73365561      6.73365590      6.73366299      6.73383755      6.73365339      6.73365327      6.73365325      6.73365650      6.73365369      6.73365513      6.73367497      6.73365320      6.73365673      6.73366335      6.73365594      6.73367690      6.73365697      6.73365327      6.73367906      6.73365701      6.73366746      6.73365455      6.73365704      6.73365337      6.73365388      6.73365326      6.73365905      6.73365707      6.73365336      6.73365473      6.73365575      6.73365317      6.73367309      6.73366700      6.73367619      6.73365474      6.73365687      6.73365759      6.73365389      6.73366631      6.73365695      6.73366160      6.73365660      6.73367022      6.73365534      6.73365348      6.73367705      6.73365630      6.73366092      6.73365406      6.73365398      6.73365323      6.73365386      6.73369985      6.73365373      6.73365498      6.73365525      6.73369898      6.73367274      6.73365475      6.73365564      6.73365443      6.73368895      6.73365592      6.73366282      6.73365405      6.73372833      6.73366570      6.73365978      6.73366846      6.73365334      6.73365598      6.73365545      6.73378095      6.73365532      6.73366469      6.73365325      6.73365559      6.73365425      6.73368150      6.73366101      6.73365407      6.73365332      6.73365421      6.73365501      6.73366111      6.73365633      6.73365620      6.73365462      6.73366947      6.73365326      6.73365919      6.73365843      6.73365581      6.73366778      6.73365327      6.73365482      6.73365422      6.73365745      6.73365632      6.73366075      6.73366003      6.73365330      6.73365455      6.73365335      6.73365594      6.73365336      6.73365334      6.73365432      6.73365915      6.73365798      6.73365536      6.73365440      6.73365368      6.73365614      6.73365328      6.73365424      6.73365340      6.73365546      6.73365351      6.73365618
       6.73365321      6.73365596      6.73365744      6.73365596      6.73365373      6.73365882      6.73365417      6.73365941      6.73365448      6.73366048      6.73365689      6.73366130      6.73366435      6.73365395      6.73365777      6.73365324      6.73365570      6.73365330      6.73365319      6.73365411      6.73365492      6.73365321      6.73365414      6.73365325      6.73365343      6.73365387      6.73367789      6.73365621      6.73365503      6.73365598      6.73368555      6.73367462      6.73365374      6.73365646      6.73365427      6.73365373      6.73368248      6.73365415      6.73365356      6.73365474      6.73367621      6.73366790      6.73378314      6.73366381      6.73366190      6.73365361      6.73365383      6.73365536      6.73365331      6.73366827      6.73365703      6.73367442      6.73365382      6.73366913      6.73367693      6.73365708      6.73366258      6.73366389      6.73366159      6.73365426      6.73365481      6.73365629      6.73365374      6.73366080      6.73365629      6.73365995      6.73365483      6.73365754      6.73365365      6.73365687      6.73365490      6.73365330      6.73366588      6.73365503      6.73366591      6.73367941      6.73365690      6.73365601      6.73365923      6.73366472      6.73365401      6.73366800      6.73365780      6.73365351      6.73366583      6.73365607      6.73365521      6.73365801      6.73365404      6.73366433      6.73366185      6.73365720      6.73366702      6.73365329      6.73377505      6.73365321      6.73365349      6.73365626      6.73365702      6.73366321      6.73365562      6.73372016      6.73365622      6.73371304      6.73366371      6.73365695      6.73365642      6.73366045      6.73365882      6.73366284      6.73365778      6.73365344      6.73368555      6.73365319      6.73365789      6.73365350      6.73365474      6.73368005      6.73370721      6.73365764      6.73366382      6.73365551      6.73365476      6.73374353      6.73382908      6.73365704      6.73367383      6.73365623      6.73365578      6.73365377      6.73365323      6.73368491      6.73365383      6.73365529      6.73365682      6.73367616      6.73365436      6.73365610      6.73367558      6.73365324      6.73365320      6.73365603      6.73365546      6.73365720      6.73365552      6.73366670      6.73365320      6.73368412      6.73366299      6.73365767      6.73365933      6.73365628      6.73365765      6.73365504      6.73365730      6.73365687      6.73365435      6.73365785      6.73365589      6.73365317      6.73365325      6.73365528      6.73365625      6.73365388      6.73365337      6.73365328      6.73365427      6.73365427      6.73366329      6.73365328      6.73365526      6.73365775      6.73366859      6.73365323      6.73365578      6.73365827      6.73365860      6.73365926      6.73365798      6.73365645      6.73366633      6.73365820      6.73365984      6.73367770      6.73365732      6.73365555      6.73366434      6.73365329      6.73365351      6.73365997      6.73366125      6.73365655      6.73365438      6.73365338      6.73366145      6.73365764      6.73365427      6.73365447      6.73365398      6.73365329
       6.73365369      6.73365568      6.73366240      6.73365460      6.73365656      6.73368385      6.73365666      6.73365441      6.73365442      6.73365641      6.73366379      6.73366376      6.73365414      6.73366983      6.73365620      6.73365680      6.73365544      6.73365515      6.73365533      6.73365760      6.73365683      6.73365656      6.73366162      6.73365399      6.73366206      6.73366160      6.73366549      6.73366554      6.73366155      6.73365394      6.73365408      6.73365594      6.73365673      6.73365398      6.73365421      6.73365519      6.73367123      6.73366804      6.73365486      6.73376103      6.73365679      6.73365434      6.73365385      6.73365482      6.73365434      6.73365885      6.73365330      6.73365500      6.73365327      6.73365417      6.73365360      6.73365390      6.73369612      6.73368665      6.73365348      6.73365396      6.73365765      6.73366000      6.73368466      6.73424247      6.73366151      6.73365780      6.73366040      6.73365358      6.73365325      6.73365470      6.73365373      6.73371725      6.73365675      6.73365881      6.73365454      6.73366261      6.73365681      6.73366444      6.73365551      6.73366165      6.73365907      6.73365994      6.73366813      6.73383063      6.73369344      6.73366390      6.73365347      6.73365327      6.73365352      6.73365749      6.73367330      6.73365777      6.73369236      6.73366160      6.73365586      6.73365779      6.73365339      6.73365485      6.73365656      6.73366596      6.73365814      6.73366247      6.73368551      6.73366102      6.73366833      6.73366110      6.73365914      6.73365771      6.73368592      6.73365572      6.73367134      6.73365497      6.73365555      6.73365392      6.73365343      6.73366205      6.73365711      6.73365993      6.73365346      6.73365494      6.73365616      6.73365570      6.73365588      6.73365636      6.73365324      6.73365499      6.73365403      6.73366017      6.73365329      6.73365370      6.73366006      6.73365724      6.73365401      6.73365617      6.73366126      6.73365495      6.73365700      6.73365673      6.73365573      6.73365521      6.73366347      6.73365565      6.73365341      6.73365714      6.73368903      6.73365341      6.73368884      6.73365837      6.73365316      6.73365421      6.73365753      6.73365665      6.73365580      6.73365336      6.73365343      6.73365557      6.73365851      6.73366198      6.73365806      6.73365575      6.73365644      6.73366791      6.73365711      6.73365373      6.73365333      6.73365675      6.73365336      6.73365351      6.73365597      6.73365443      6.73365553      6.73365549      6.73365403      6.73365576      6.73365336      6.73365576      6.73365494      6.73365527      6.73365689      6.73365649      6.73365312      6.73365744      6.73365752      6.73365355      6.73365328      6.73365450      6.73365571      6.73365410      6.73365510      6.73365330      6.73365446      6.73365375      6.73365457      6.73365592      6.73365330      6.73365712      6.73365329      6.73365383      6.73365479      6.73366204      6.73365327      6.73365373      6.73365770      6.73365372
       6.73366342      6.73365475      6.73365452      6.73402367      6.73365334      6.73365378      6.73365872      6.73365789      6.73365330      6.73365486      6.73365377      6.73365329      6.73367904      6.73366398      6.73365679      6.73365990      6.73365811      6.73366849      6.73366419      6.73381299      6.73365721      6.73365577      6.73365823      6.73365374      6.73365796      6.73370544      6.73367334      6.73368992      6.73365345      6.73373626      6.73365731      6.73368353      6.73365888      6.73366570      6.73366450      6.73365383      6.73365617      6.73365794      6.73365469      6.73365484      6.73365607      6.73365718      6.73365594      6.73365458      6.73365321      6.73365439      6.73368993      6.73365405      6.73365632      6.73365702      6.73365774      6.73372664      6.73365321      6.73367487      6.73570233      6.73365590      6.73365561      6.73365381      6.73365950      6.73365511      6.73366402      6.73368676      6.73369477      6.73366088      6.73367178      6.73365936      6.73367127      6.73365733      6.73365522      6.73365818      6.73366484      6.73365692      6.73365339      6.73365463      6.73365386      6.73373439      6.73365468      6.73365405      6.73365375      6.73365381      6.73365652      6.73366039      6.73365433      6.73366159      6.73365354      6.73365342      6.73365780      6.73365616      6.73365367      6.73366014      6.73365644      6.73365376      6.73365439      6.73365433      6.73365318      6.73365481      6.73365317      6.73365443      6.73365332      6.73365343      6.73365321      6.73365573      6.73365499      6.73365323      6.73365462      6.73365904      6.73365341      6.73366600      6.73365608      6.73365384      6.73365339      6.73365492      6.73366396      6.73365363      6.73365456      6.73366019      6.73365789      6.73365341      6.73365459      6.73365403      6.73365330      6.73365401      6.73366298      6.73365967      6.73365529      6.73365492      6.73365351      6.73365465      6.73365786      6.73365428      6.73365529      6.73365650      6.73365605      6.73365873      6.73365935      6.73366172      6.73365499      6.73366204      6.73365379      6.73365325      6.73365557      6.73365606      6.73365581      6.73365541      6.73365431      6.73365367      6.73365357      6.73365374      6.73365364      6.73365334      6.73365362      6.73365314      6.73365349      6.73365591      6.73365389      6.73365545      6.73365683      6.73365350      6.73365564      6.73365432      6.73365358      6.73367231      6.73365971      6.73365719      6.73365386      6.73365934      6.73365476      6.73365596      6.73366104      6.73366349      6.73365353      6.73365719      6.73365725      6.73365860      6.73366375      6.73365853      6.73365538      6.73367360      6.73365453      6.73366235      6.73366098      6.73368417      6.73365738      6.73365312      6.73365853      6.73365508      6.73365316      6.73365415      6.73365630      6.73366154      6.73365319      6.73365614      6.73365834      6.73366155      6.73365540      6.73365331      6.73365869      6.73365316      6.73365347      6.73365761
       6.73365326      6.73365517      6.73365632      6.73365329      6.73365747      6.73365507      6.73365861      6.73365595      6.73366235      6.73366470      6.73365420      6.73365859      6.73366274      6.73365664      6.73365594      6.73366471      6.73365353      6.73365548      6.73365375      6.73365759      6.73365836      6.73365414      6.73370845      6.73366273      6.73385593      6.73365524      6.73365789      6.73365566      6.73365705      6.73368040      6.73365672      6.73365389      6.73365452      6.73365640      6.73365759      6.73366085      6.73365714      6.73365564      6.73365523      6.73365540      6.73418359      6.73365346      6.73365592      6.73365472      6.73365499      6.73365388      6.73365340      6.73366674      6.73365708      6.73365777      6.73365461      6.73365461      6.73365486      6.73365322      6.73365748      6.73365344      6.73365345      6.73378777      6.73381507      6.73365392      6.73365464      6.73365360      6.73365328      6.73365463      6.73365378      6.73365347      6.73365321      6.73366246      6.73365601      6.73365343      6.73365556      6.73365411      6.73365334      6.73365317      6.73365427      6.73367591      6.73366705      6.73366009      6.73365623      6.73366454      6.73365861      6.73365853      6.73365516      6.73366011      6.73365478      6.73365754      6.73365489      6.73365410      6.73365553      6.73365446      6.73365426      6.73365542      6.73365552      6.73365369      6.73365505      6.73365330      6.73365442      6.73365923      6.73365905      6.73366383      6.73365522      6.73365608      6.73365330      6.73365414      6.73365952      6.73368117      6.73365326      6.73365338      6.73365398      6.73365959      6.73365731      6.73365319      6.73365738      6.73365676      6.73365381      6.73365316      6.73365311      6.73365435      6.73365452      6.73365317      6.73365402      6.73365538      6.73365389      6.73365348      6.73365335      6.73365417      6.73365482      6.73365323      6.73365412      6.73365565      6.73367388      6.73365324      6.73365501      6.73366651      6.73365493      6.73365447      6.73365577      6.73366642      6.73365818      6.73365625      6.73366465      6.73366142      6.73365426      6.73366166      6.73365315      6.73365326      6.73366292      6.73365318      6.73365387      6.73365582      6.73365674      6.73365400      6.73365362      6.73365474      6.73365316      6.73365399      6.73365674      6.73365334      6.73365316      6.73365396      6.73365393      6.73365343      6.73365482      6.73365331      6.73365788      6.73365357      6.73365391      6.73365328      6.73365328      6.73365382      6.73365325      6.73365325      6.73365336      6.73365406      6.73365416      6.73365448      6.73365570      6.73365912      6.73365935      6.73365379      6.73365325      6.73365380      6.73365472      6.73365842      6.73365321      6.73366123      6.73365867      6.73366143      6.73365333      6.73365556      6.73365504      6.73365357      6.73365318      6.73365493      6.73365893      6.73365425      6.73366314      6.73365478      6.73365326      6.73366113
       6.73366349      6.73368394      6.73366131      6.73365321      6.73365545      6.73370154      6.73365550      6.73382300      6.73365325      6.73365831      6.73366092      6.73365532      6.73365325      6.73365607      6.73365316      6.73365606      6.73365699      6.73365324      6.73365377      6.73365766      6.73365569      6.73365397      6.73365619      6.73365917      6.73365607      6.73365331      6.73365339      6.73365471      6.73365409      6.73365338      6.73365430      6.73365322      6.73365421      6.73365507      6.73365788      6.73365987      6.73366381      6.73365761      6.73365454      6.73366476      6.73365430      6.73365684      6.73365472      6.73365551      6.73365424      6.73365692      6.73366493      6.73365975      6.73365385      6.73366572      6.73365568      6.73365328      6.73365318      6.73365753      6.73365326      6.73366061      6.73365324      6.73365381      6.73365326      6.73367065      6.73365556      6.73365484      6.73365597      6.73365496      6.73365768      6.73365469      6.73366439      6.73365878      6.73365509      6.73365572      6.73365645      6.73365610      6.73365644      6.73365491      6.73365440      6.73365735      6.73365702      6.73365475      6.73365399      6.73365510      6.73365858      6.73365317      6.73365477      6.73365478      6.73365491      6.73366336      6.73365524      6.73365432      6.73365322      6.73365516      6.73365375      6.73365697      6.73365473      6.73365326      6.73365421      6.73365517      6.73365530      6.73365473      6.73365936      6.73365480      6.73365371      6.73365337      6.73365565      6.73365577      6.73365322      6.73365412      6.73365702      6.73370871      6.73365798      6.73365369      6.73365323      6.73365504      6.73365364      6.73366161      6.73366091      6.73365764      6.73365804      6.73365379      6.73365547      6.73366209      6.73365922      6.73365485      6.73365348      6.73365344      6.73365531      6.73365421      6.73365323      6.73365486      6.73365399      6.73365841      6.73365319      6.73365343      6.73365457      6.73365625      6.73365881      6.73365925      6.73366321      6.73367066      6.73366182      6.73365327      6.73380383      6.73366081      6.73365375      6.73365359      6.73365501      6.73365919      6.73365572      6.73365505      6.73365370      6.73365575      6.73365452      6.73365528      6.73365425      6.73365381      6.73365349      6.73365474      6.73365551      6.73365534      6.73365520      6.73365333      6.73365350      6.73365363      6.73365557      6.73365573      6.73365402      6.73365323      6.73365510      6.73365413      6.73365339      6.73365345      6.73365644      6.73365550      6.73365361      6.73365508      6.73365322      6.73365388      6.73365344      6.73365647      6.73365362      6.73367312      6.73365334      6.73366687      6.73367782      6.73365358      6.73365518      6.73366319      6.73365908      6.73365463      6.73365364      6.73365498      6.73365354      6.73366063      6.73365679      6.73365635      6.73365627      6.73365550      6.73365450      6.73365702      6.73365921      6.73365736
       6.73365504      6.73365436      6.73365450      6.73365375      6.73365398      6.73365319      6.73367964      6.73365494      6.73365357      6.73365422      6.73365918      6.73365424      6.73365601      6.73366098      6.73365428      6.73366133      6.73366099      6.73365791      6.73365322      6.73365367      6.73365409      6.73365339      6.73365321      6.73365333      6.73365353      6.73367056      6.73365389      6.73365497      6.73365317      6.73365531      6.73366211      6.73365738      6.73365364      6.73365327      6.73365347      6.73365315      6.73365988      6.73365538      6.73365573      6.73365496      6.73365463      6.73365455      6.73365329      6.73365839      6.73365595      6.73365617      6.73365568      6.73365359      6.73365329      6.73365445      6.73365603      6.73365429      6.73365320      6.73365326      6.73365411      6.73369114      6.73365329      6.73365760      6.73366084      6.73365375      6.73365673      6.73365340      6.73365343      6.73365894      6.73365383      6.73365562      6.73365518      6.73365394      6.73365344      6.73365320      6.73365812      6.73365327      6.73365507      6.73365388      6.73365664      6.73365531      6.73365689      6.73365485      6.73365400      6.73365317      6.73365364      6.73365359      6.73367162      6.73366172      6.73365349      6.73365343      6.73365466      6.73365329      6.73365463      6.73365378      6.73365838      6.73365326      6.73365433      6.73365399      6.73365450      6.73365328      6.73365547      6.73365327      6.73365388      6.73365385      6.73365388      6.73366918      6.73365356      6.73365326      6.73365322      6.73365398      6.73365525      6.73365591      6.73365396      6.73365423      6.73365320      6.73365695      6.73365824      6.73365346      6.73366328      6.73366118      6.73365797      6.73365494      6.73366235      6.73365618      6.73365763      6.73365501      6.73365509      6.73365543      6.73365343      6.73365628      6.73365988      6.73365626      6.73367051      6.73366056      6.73365601      6.73365334      6.73365320      6.73365674      6.73365732      6.73365566      6.73366158      6.73365560      6.73365563      6.73365407      6.73365692      6.73365666      6.73365409      6.73365343      6.73365780      6.73365583      6.73366660      6.73367859      6.73366870      6.73365333      6.73365857      6.73368231      6.73365804      6.73366338      6.73365679      6.73365383      6.73365334      6.73365739      6.73365750      6.73365331      6.73365674      6.73365503      6.73365509      6.73365495      6.73365725      6.73388747      6.73365554      6.73365754      6.73366079      6.73366574      6.73366457      6.73365389      6.73365514      6.73365319      6.73365442      6.73365362      6.73365777      6.73366287      6.73365723      6.73365662      6.73365423      6.73365401      6.73365694      6.73366647      6.73365928      6.73365544      6.73365392      6.73365338      6.73372617      6.73366361      6.73365348      6.73371526      6.73365312      6.73368460      6.73365421      6.73365381      6.73365863      6.73365369      6.73365444      6.73365472
       6.73365749      6.73365496      6.73365769      6.73365319      6.73365557      6.73365522      6.73365469      6.73365318      6.73365445      6.73365351      6.73365523      6.73366043      6.73365320      6.73365324      6.73365509      6.73365329      6.73365469      6.73365327      6.73365893      6.73366207      6.73365652      6.73365358      6.73365330      6.73366075      6.73365322      6.73365439      6.73365528      6.73366940      6.73365918      6.73365811      6.73365338      6.73366228      6.73365736      6.73365509      6.73365575      6.73365937      6.73365444      6.73365461      6.73365393      6.73365362      6.73365605      6.73365350      6.73366262      6.73365658      6.73365484      6.73365423      6.73365607      6.73365549      6.73365645      6.73365333      6.73365351      6.73365448      6.73365427      6.73365363      6.73365911      6.73365323      6.73365326      6.73365626      6.73365385      6.73367470      6.73365631      6.73365334      6.73365331      6.73365525      6.73365404      6.73365630      6.73365648      6.73365904      6.73365595      6.73365563      6.73366051      6.73365969      6.73366585      6.73365704      6.73365600      6.73366067      6.73365466      6.73365337      6.73365423      6.73366204      6.73365349      6.73365487      6.73365377      6.73365328      6.73365332      6.73365323      6.73365422      6.73365328      6.73365609      6.73365325      6.73366195      6.73365778      6.73368125      6.73365524      6.73366477      6.73365336      6.73365659      6.73365442      6.73365831      6.73365354      6.73365319      6.73366398      6.73365419      6.73366767      6.73367588      6.73366344      6.73365961      6.73368570      6.73366474      6.73365321      6.73365338      6.73365358      6.73365375      6.73365401      6.73365432      6.73365778      6.73365607      6.73365445      6.73365440      6.73365374      6.73365557      6.73384418      6.73365613      6.73365528      6.73365898      6.73365316      6.73365420      6.73365346      6.73365620      6.73365520      6.73365867      6.73365549      6.73367332      6.73365367      6.73366086      6.73366339      6.73365997      6.73365326      6.73365319      6.73365335      6.73365436      6.73365541      6.73365673      6.73365370      6.73365823      6.73365491      6.73365905      6.73365320      6.73365360      6.73365334      6.73365811      6.73365351      6.73365333      6.73365326      6.73365379      6.73365648      6.73365658      6.73365536      6.73365611      6.73365531      6.73365807      6.73365457      6.73365542      6.73365325      6.73365364      6.73365397      6.73365811      6.73366899      6.73365342      6.73365887      6.73365730      6.73365939      6.73365334      6.73366794      6.73365524      6.73365526      6.73365467      6.73365462      6.73365384      6.73365862      6.73365326      6.73365425      6.73366927      6.73365679      6.73365336      6.73365547      6.73365326      6.73365684      6.73365490      6.73365685      6.73365735      6.73365317      6.73365344      6.73365496      6.73368755      6.73366122      6.73366482      6.73365364      6.73371451      6.73366084
       6.73365832      6.73365323      6.73365726      6.73365818      6.73365374      6.73365744      6.73365515      6.73366418      6.73366783      6.73365506      6.73365377      6.73365584      6.73365320      6.73365330      6.73366029      6.73365734      6.73365375      6.73365396      6.73367614      6.73365356      6.73365560      6.73365333      6.73365317      6.73365640      6.73365721      6.73365317      6.73365320      6.73365538      6.73365386      6.73365397      6.73365325      6.73365323      6.73365327      6.73365359      6.73365328      6.73365979      6.73365839      6.73365684      6.73365456      6.73365325      6.73365534      6.73365315      6.73365981      6.73365331      6.73367002      6.73365436      6.73365605      6.73365922      6.73365867      6.73365502      6.73365444      6.73366440      6.73365564      6.73365850      6.73365491      6.73365402      6.73365484      6.73365390      6.73365339      6.73365338      6.73365317      6.73365465      6.73365442      6.73365370      6.73365328      6.73365373      6.73366530      6.73367048      6.73366803      6.73365850      6.73365688      6.73365320      6.73365525      6.73365321      6.73365321      6.73365328      6.73365602      6.73365353      6.73365652      6.73365988      6.73366530      6.73365442      6.73365516      6.73366908      6.73366423      6.73368084      6.73366420      6.73366195      6.73365584      6.73366496      6.73365387      6.73365344      6.73365320      6.73365374      6.73365397      6.73365607      6.73365672      6.73365334      6.73367464      6.73366022      6.73365328      6.73366176      6.73365687      6.73365344      6.73365428      6.73365716      6.73365334      6.73365876      6.73365419      6.73365572      6.73365770      6.73365483      6.73365341      6.73365502      6.73366873      6.73365818      6.73365568      6.73365404      6.73366168      6.73365449      6.73365536      6.73365325      6.73365778      6.73365316      6.73365343      6.73365663      6.73365328      6.73365431      6.73365827      6.73365339      6.73365494      6.73365566      6.73365321      6.73365759      6.73365324      6.73365342      6.73365417      6.73365369      6.73365353      6.73365352      6.73365617      6.73365326      6.73365320      6.73365366      6.73365332      6.73365583      6.73365322      6.73365333      6.73365318      6.73365329      6.73365344      6.73365374      6.73365407      6.73365441      6.73365317      6.73365345      6.73365327      6.73365321      6.73365989      6.73365772      6.73365579      6.73366036      6.73365458      6.73365317      6.73365317      6.73365321      6.73365331      6.73365407      6.73365316      6.73365323      6.73365331      6.73365769      6.73365624      6.73365338      6.73365377      6.73365323      6.73365445      6.73365488      6.73365345      6.73365541      6.73365320      6.73365319      6.73365464      6.73365625      6.73365318      6.73365523      6.73365807      6.73368174      6.73365345      6.73365475      6.73365699      6.73366398      6.73365517      6.73365322      6.73365441      6.73365807      6.73365448      6.73365473      6.73365875      6.73365936
       6.73365707      6.73365412      6.73365611      6.73365468      6.73365551      6.73365570      6.73365457      6.73365478      6.73365526      6.73365319      6.73365427      6.73365321      6.73365413      6.73365369      6.73365518      6.73365341      6.73365451      6.73365655      6.73365550      6.73365326      6.73365325      6.73365646      6.73365728      6.73366282      6.73365659      6.73365502      6.73365563      6.73365428      6.73365773      6.73365918      6.73365717      6.73365465      6.73365393      6.73365916      6.73365385      6.73365315      6.73366158      6.73365330      6.73365347      6.73365323      6.73365623      6.73365366      6.73365345      6.73365715      6.73368289      6.73365583      6.73365341      6.73370175      6.73365975      6.73366857      6.73365730      6.73365518      6.73365592      6.73365343      6.73366272      6.73365503      6.73365397      6.73365464      6.73365558      6.73365638      6.73365666      6.73365722      6.73365530      6.73365333      6.73365344      6.73365473      6.73365685      6.73365767      6.73365711      6.73365721      6.73365411      6.73365421      6.73365362      6.73365348      6.73365523      6.73365565      6.73365326      6.73365340      6.73365765      6.73365497      6.73365523      6.73365338      6.73365636      6.73365633      6.73365337      6.73365337      6.73365321      6.73365338      6.73365702      6.73365321      6.73365322      6.73365528      6.73365354      6.73365995      6.73365516      6.73365575      6.73365653      6.73365395      6.73365488      6.73365631      6.73365357      6.73365514      6.73365441      6.73365327      6.73365348      6.73365395      6.73365405      6.73365461      6.73365325      6.73365342      6.73365340      6.73365353      6.73365522      6.73365331      6.73365391      6.73365315      6.73365315      6.73365321      6.73365321      6.73365403      6.73365336      6.73365319      6.73365318      6.73365339      6.73365318      6.73365318      6.73365340      6.73365323      6.73365317      6.73365337      6.73365320      6.73365326      6.73365388      6.73365368      6.73365318      6.73365336      6.73365361      6.73365333      6.73365491      6.73365367      6.73365414      6.73365481      6.73365334      6.73365328      6.73365511      6.73365445      6.73365329      6.73365435      6.73365417      6.73365504      6.73365334      6.73365490      6.73365371      6.73365400      6.73365332      6.73365327      6.73365378      6.73365464      6.73365367      6.73365351      6.73365318      6.73365337      6.73365314      6.73365371      6.73365384      6.73365346      6.73365315      6.73365417      6.73365438      6.73365325      6.73365331      6.73365329      6.73365397      6.73365338      6.73365506      6.73365408      6.73365426      6.73365509      6.73365395      6.73365479      6.73365578      6.73365375      6.73365348      6.73365875      6.73365320      6.73367759      6.73365362      6.73365348      6.73365509      6.73365325      6.73365564      6.73366124      6.73365648      6.73366274      6.73366312      6.73365912      6.73366277      6.73366807      6.73365647      6.73365331
       6.73365408      6.73365612      6.73370919      6.73365457      6.73365645      6.73365357      6.73365321      6.73365557      6.73366231      6.73366028      6.73365631      6.73366109      6.73365945      6.73365792      6.73365908      6.73365720      6.73365675      6.73365468      6.73365401      6.73365351      6.73366063      6.73365527      6.73365320      6.73366032      6.73365475      6.73365586      6.73366063      6.73365544      6.73366061      6.73365449      6.73366830      6.73366212      6.73365589      6.73365601      6.73365483      6.73365588      6.73365412      6.73365970      6.73365315      6.73365436      6.73365456      6.73365326      6.73365390      6.73365327      6.73365490      6.73365613      6.73365392      6.73365515      6.73365969      6.73365330      6.73365575      6.73365605      6.73366767      6.73366162      6.73365332      6.73365610      6.73368144      6.73365634      6.73365514      6.73365323      6.73365721      6.73365328      6.73365859      6.73365551      6.73365705      6.73365318      6.73365428      6.73365715      6.73365525      6.73365448      6.73365601      6.73365563      6.73365684      6.73365611      6.73365492      6.73365510      6.73365325      6.73365328      6.73365499      6.73365358      6.73365420      6.73365325      6.73365337      6.73365529      6.73365463      6.73365596      6.73365624      6.73365332      6.73365323      6.73365374      6.73365624      6.73365439      6.73365320      6.73365313      6.73365316      6.73365409      6.73365333      6.73365340      6.73365421      6.73365410      6.73365315      6.73365324      6.73365313      6.73365377      6.73365317      6.73365327      6.73365341      6.73365403      6.73365324      6.73365329      6.73365326      6.73365362      6.73365364      6.73365328      6.73365327      6.73365320      6.73365419      6.73365317      6.73365315      6.73365327      6.73365359      6.73365356      6.73365326      6.73365383      6.73365380      6.73365323      6.73365349      6.73365318      6.73365315      6.73365317      6.73365355      6.73365355      6.73365366      6.73365336      6.73365359      6.73365326      6.73365319      6.73365341      6.73365329      6.73365349      6.73365332      6.73365326      6.73365368      6.73365340      6.73365317      6.73365409      6.73365331      6.73365432      6.73365404      6.73365428      6.73365329      6.73365322      6.73365325      6.73365352      6.73365321      6.73365331      6.73365384      6.73365349      6.73365320      6.73365566      6.73365556      6.73365452      6.73365327      6.73365468      6.73365351      6.73365515      6.73365330      6.73365322      6.73365320      6.73365324      6.73365331      6.73365339      6.73365378      6.73365324      6.73365321      6.73365320      6.73365324      6.73365812      6.73365347      6.73365417      6.73365491      6.73365368      6.73365400      6.73365314      6.73365580      6.73365532      6.73365326      6.73365318      6.73365615      6.73365375      6.73365986      6.73365538      6.73365473      6.73365327      6.73365344      6.73365452      6.73365814      6.73365527      6.73365390      6.73365406
       6.73365604      6.73365332      6.73365765      6.73365575      6.73365321      6.73365357      6.73365329      6.73365558      6.73366809      6.73391054      6.73365453      6.73365526      6.73365389      6.73365320      6.73385597      6.73365621      6.73367256      6.73365343      6.73365700      6.73365404      6.73365328      6.73365525      6.73365417      6.73365689      6.73365330      6.73365320      6.73365316      6.73365593      6.73365408      6.73371805      6.73365775      6.73365340      6.73366786      6.73366125      6.73365342      6.73365412      6.73365844      6.73365478      6.73365500      6.73365371      6.73366449      6.73365684      6.73365775      6.73365722      6.73365432      6.73365436      6.73365456      6.73365344      6.73368096      6.73365333      6.73365502      6.73365361      6.73365338      6.73365330      6.73365358      6.73365388      6.73365318      6.73365330      6.73365470      6.73365348      6.73365341      6.73365318      6.73365387      6.73365318      6.73365319      6.73365342      6.73365341      6.73365343      6.73365688      6.73365426      6.73365322      6.73365414      6.73365354      6.73365445      6.73365380      6.73365320      6.73365315      6.73365316      6.73365317      6.73365325      6.73365312      6.73365347      6.73365320      6.73365328      6.73365350      6.73365372      6.73365326      6.73365319      6.73365346      6.73365320      6.73365372      6.73365317      6.73365404      6.73365346      6.73365407      6.73365413      6.73365390      6.73365347      6.73365340      6.73365383      6.73365955      6.73365542      6.73366103      6.73365381      6.73365425      6.73365377      6.73365318      6.73365368      6.73365583      6.73365324      6.73365351      6.73365436      6.73365316      6.73365435      6.73365327      6.73365366      6.73365448      6.73365364      6.73365328      6.73365381      6.73365328      6.73365617      6.73365323      6.73365323      6.73365875      6.73365411      6.73365390      6.73365420      6.73365910      6.73365667      6.73365454      6.73365443      6.73365426      6.73365324      6.73365351      6.73365317      6.73365384      6.73365393      6.73365479      6.73365362      6.73365905      6.73365385      6.73365320      6.73365329      6.73365327      6.73365320      6.73365321      6.73365328      6.73365317      6.73365504      6.73365331      6.73365398      6.73365344      6.73365508      6.73365663      6.73365389      6.73365426      6.73365343      6.73365402      6.73365404      6.73365319      6.73365342      6.73365374      6.73365328      6.73365360      6.73365474      6.73365553      6.73365356      6.73365331      6.73365424      6.73365475      6.73365569      6.73365628      6.73365510      6.73365327      6.73365429      6.73365385      6.73365336      6.73365381      6.73365344      6.73365374      6.73365367      6.73365320      6.73365784      6.73365534      6.73365649      6.73365580      6.73365510      6.73365385      6.73365635      6.73365508      6.73365953      6.73365321      6.73365426      6.73365352      6.73365449      6.73365347      6.73365313      6.73365730      6.73365321
       6.73365909      6.73370693      6.73366808      6.73365732      6.73365346      6.73365937      6.73366300      6.73365648      6.73366159      6.73367566      6.73365347      6.73366578      6.73365328      6.73365535      6.73365812      6.73365481      6.73365446      6.73365922      6.73365530      6.73366487      6.73365415      6.73365847      6.73365468      6.73366147      6.73365651      6.73365445      6.73365361      6.73365488      6.73365722      6.73365389      6.73365337      6.73365475      6.73365317      6.73365320      6.73365494      6.73365395      6.73365660      6.73365473      6.73365325      6.73365326      6.73365714      6.73365408      6.73365427      6.73365425      6.73365373      6.73365415      6.73365332      6.73365335      6.73365373      6.73365324      6.73365331      6.73365318      6.73365356      6.73365363      6.73365326      6.73365369      6.73365335      6.73365349      6.73365468      6.73365317      6.73365451      6.73365329      6.73365342      6.73365345      6.73365381      6.73365331      6.73365314      6.73365365      6.73365397      6.73365336      6.73365459      6.73365349      6.73365337      6.73365344      6.73365336      6.73365324      6.73365324      6.73365477      6.73365428      6.73365420      6.73365424      6.73365402      6.73365354      6.73365490      6.73365323      6.73365318      6.73365431      6.73365385      6.73365437      6.73365460      6.73365445      6.73365368      6.73365432      6.73365327      6.73365466      6.73365433      6.73365334      6.73365352      6.73365432      6.73365340      6.73365321      6.73365326      6.73365329      6.73367214      6.73366223      6.73365371      6.73365679      6.73365334      6.73365855      6.73365397      6.73365334      6.73365486      6.73365346      6.73365329      6.73365331      6.73365329      6.73365456      6.73365319      6.73365342      6.73365367      6.73365602      6.73365329      6.73365335      6.73365319      6.73365327      6.73365324      6.73365355      6.73365320      6.73365521      6.73365332      6.73365432      6.73365632      6.73365406      6.73365512      6.73365443      6.73365472      6.73365316      6.73365542      6.73365568      6.73365332      6.73365339      6.73365888      6.73365594      6.73365376      6.73365800      6.73365314      6.73365455      6.73365318      6.73365380      6.73365375      6.73365343      6.73365315      6.73365352      6.73365327      6.73365343      6.73365747      6.73365334      6.73365421      6.73365351      6.73365487      6.73365318      6.73365393      6.73365326      6.73365901      6.73365373      6.73365320      6.73365325      6.73365429      6.73365353      6.73365314      6.73365326      6.73365428      6.73365486      6.73365323      6.73365327      6.73365455      6.73365332      6.73365657      6.73365428      6.73365383      6.73365391      6.73365523      6.73365562      6.73365362      6.73365339      6.73365343      6.73365326      6.73365358      6.73365335      6.73365321      6.73365324      6.73365330      6.73365596      6.73365437      6.73365475      6.73365325      6.73365946      6.73365550      6.73365466      6.73365892
       6.73365367      6.73365385      6.73365329      6.73365464      6.73365398      6.73365316      6.73365765      6.73365503      6.73365320      6.73365464      6.73365413      6.73365315      6.73365488      6.73365794      6.73365580      6.73365418      6.73365386      6.73365336      6.73365356      6.73365482      6.73365331      6.73365346      6.73365333      6.73365731      6.73365384      6.73365321      6.73365439      6.73365340      6.73365325      6.73365344      6.73365336      6.73365574      6.73365358      6.73365319      6.73365511      6.73365344      6.73365560      6.73365332      6.73365472      6.73365355      6.73365367      6.73365317      6.73365316      6.73365368      6.73365392      6.73365351      6.73365344      6.73365340      6.73365397      6.73365405      6.73365313      6.73365321      6.73365335      6.73365448      6.73365377      6.73365337      6.73365321      6.73365346      6.73365403      6.73365404      6.73365526      6.73365390      6.73365378      6.73365374      6.73365339      6.73365328      6.73365387      6.73365402      6.73365334      6.73365342      6.73365356      6.73365325      6.73365356      6.73365359      6.73365354      6.73365362      6.73366019      6.73365401      6.73365343      6.73365504      6.73365687      6.73365315      6.73365806      6.73365497      6.73365322      6.73365328      6.73365436      6.73365708      6.73365330      6.73365346      6.73365482      6.73366475      6.73365606      6.73365336      6.73365729      6.73365472      6.73365356      6.73365395      6.73365452      6.73365385      6.73365631      6.73365364      6.73365354      6.73365446      6.73365592      6.73365536      6.73365330      6.73365473      6.73365402      6.73365498      6.73365499      6.73365436      6.73365471      6.73365326      6.73365343      6.73365538      6.73365530      6.73365549      6.73365517      6.73365748      6.73365824      6.73365478      6.73365608      6.73365325      6.73365472      6.73365711      6.73365421      6.73365354      6.73365413      6.73365470      6.73365705      6.73365329      6.73365329      6.73365481      6.73365342      6.73365663      6.73365400      6.73365324      6.73365686      6.73365393      6.73365457      6.73365332      6.73365536      6.73365445      6.73365484      6.73365318      6.73365550      6.73365399      6.73365736      6.73365311      6.73365399      6.73365468      6.73366075      6.73365323      6.73365352      6.73365386      6.73365373      6.73365617      6.73365467      6.73365317      6.73365520      6.73365453      6.73365317      6.73365533      6.73365323      6.73365325      6.73365440      6.73365347      6.73365370      6.73365329      6.73365406      6.73365369      6.73365446      6.73365417      6.73365393      6.73365315      6.73365416      6.73365503      6.73365342      6.73365347      6.73365324      6.73365331      6.73365531      6.73365316      6.73365333      6.73365344      6.73365713      6.73365505      6.73365417      6.73365339      6.73365367      6.73365322      6.73365344      6.73365326      6.73365388      6.73365365      6.73365322      6.73365321      6.73365352      6.73365525
       6.73365451      6.73365316      6.73365318      6.73365382      6.73365325      6.73365489      6.73365317      6.73365354      6.73365418      6.73365319      6.73365531      6.73365467      6.73365574      6.73365323      6.73365496      6.73365490      6.73365426      6.73365595      6.73365320      6.73365435      6.73365341      6.73365336      6.73365473      6.73365717      6.73365322      6.73365336      6.73365346      6.73365346      6.73365353      6.73365319      6.73365315      6.73365498      6.73365412      6.73365327      6.73365368      6.73365339      6.73365410      6.73365325      6.73365337      6.73365324      6.73365498      6.73365322      6.73365604      6.73365447      6.73365346      6.73365320      6.73365359      6.73365403      6.73365428      6.73365320      6.73365452      6.73365459      6.73365451      6.73365315      6.73365350      6.73365322      6.73365334      6.73365317      6.73365323      6.73365374      6.73366324      6.73365338      6.73365342      6.73365357      6.73365393      6.73365539      6.73365328      6.73365396      6.73365540      6.73365331      6.73365986      6.73365371      6.73365350      6.73365315      6.73365622      6.73365350      6.73366167      6.73365317      6.73365362      6.73365325      6.73365821      6.73365487      6.73365694      6.73365360      6.73365320      6.73365324      6.73365444      6.73365541      6.73365785      6.73365414      6.73365668      6.73365695      6.73365418      6.73365602      6.73365329      6.73365637      6.73365348      6.73365317      6.73365325      6.73365439      6.73366184      6.73365322      6.73365468      6.73365329      6.73365371      6.73365569      6.73365439      6.73365327      6.73365428      6.73365504      6.73365341      6.73365362      6.73365531      6.73365688      6.73365340      6.73365502      6.73365691      6.73365740      6.73365324      6.73365397      6.73365405      6.73365335      6.73365411      6.73365315      6.73365998      6.73365378      6.73365416      6.73365422      6.73365376      6.73365329      6.73365343      6.73366090      6.73365509      6.73365503      6.73365337      6.73365416      6.73365375      6.73365858      6.73365353      6.73365424      6.73365734      6.73365395      6.73365370      6.73365554      6.73365436      6.73365590      6.73365319      6.73365370      6.73365643      6.73365502      6.73365406      6.73366152      6.73365401      6.73365388      6.73365361      6.73365979      6.73365703      6.73365358      6.73365343      6.73365348      6.73365320      6.73365458      6.73365556      6.73365338      6.73365576      6.73365428      6.73365326      6.73365389      6.73365726      6.73365320      6.73365366      6.73365321      6.73365336      6.73365403      6.73365340      6.73365485      6.73365377      6.73365330      6.73365412      6.73365466      6.73365317      6.73365325      6.73365336      6.73365497      6.73365406      6.73365320      6.73365336      6.73365317      6.73365495      6.73365797      6.73365384      6.73365513      6.73365446      6.73365800      6.73365403      6.73365471      6.73365665      6.73365331      6.73365414      6.73365576
       6.73365683      6.73365586      6.73366723      6.73365327      6.73365491      6.73365891      6.73365545      6.73365331      6.73365392      6.73365362      6.73365319      6.73365319      6.73365982      6.73365334      6.73365756      6.73365374      6.73365317      6.73365585      6.73365368      6.73365339      6.73365344      6.73365345      6.73365382      6.73365445      6.73365358      6.73365328      6.73365489      6.73365321      6.73365374      6.73365313      6.73365402      6.73365375      6.73365551      6.73365656      6.73365878      6.73365985      6.73365369      6.73365351      6.73365388      6.73365532      6.73365407      6.73365339      6.73365353      6.73365405      6.73365523      6.73365403      6.73365583      6.73365483      6.73365322      6.73365425      6.73365378      6.73365471      6.73365342      6.73365401      6.73365440      6.73365543      6.73365409      6.73365393      6.73365312      6.73365580      6.73365526      6.73365768      6.73365407      6.73365479      6.73365352      6.73365318      6.73365377      6.73365477      6.73365675      6.73366037      6.73365323      6.73365469      6.73365359      6.73365316      6.73365390      6.73365322      6.73365326      6.73365384      6.73365327      6.73366048      6.73365312      6.73378189      6.73366011      6.73365650      6.73365378      6.73365717      6.73365778      6.73366298      6.73365314      6.73365336      6.73365331      6.73365332      6.73365331      6.73365511      6.73365326      6.73365343      6.73365373      6.73365326      6.73365817      6.73365373      6.73365351      6.73365314      6.73365472      6.73365534      6.73365532      6.73365584      6.73367644      6.73365338      6.73365432      6.73365697      6.73365479      6.73365345      6.73365340      6.73365573      6.73365408      6.73365547      6.73365354      6.73365514      6.73365462      6.73365327      6.73365563      6.73365976      6.73365398      6.73365355      6.73365560      6.73365705      6.73365331      6.73365316      6.73365370      6.73365326      6.73365889      6.73365847      6.73365341      6.73365409      6.73365552      6.73365494      6.73365650      6.73365442      6.73366254      6.73368390      6.73365740      6.73365450      6.73365369      6.73365328      6.73365318      6.73365518      6.73365321      6.73365419      6.73365556      6.73365394      6.73365391      6.73365789      6.73365646      6.73366095      6.73366541      6.73365328      6.73365319      6.73365707      6.73365353      6.73365403      6.73365383      6.73365331      6.73365626      6.73365449      6.73365777      6.73365386      6.73365328      6.73365336      6.73365577      6.73365495      6.73365341      6.73365328      6.73365466      6.73365367      6.73365315      6.73365378      6.73365392      6.73365413      6.73365415      6.73365389      6.73365368      6.73365406      6.73365356      6.73365377      6.73365352      6.73365339      6.73365337      6.73365346      6.73365376      6.73365437      6.73365477      6.73365361      6.73365554      6.73365327      6.73365329      6.73365330      6.73365676      6.73365428      6.73365862      6.73365482
       6.73365883      6.73365338      6.73365325      6.73365562      6.73365329      6.73365459      6.73365389      6.73365325      6.73365317      6.73365402      6.73365318      6.73365316      6.73365368      6.73365581      6.73365335      6.73365626      6.73365341      6.73365443      6.73365349      6.73365344      6.73365407      6.73365339      6.73365318      6.73365326      6.73365324      6.73365562      6.73366256      6.73365578      6.73365558      6.73365786      6.73365318      6.73365325      6.73365353      6.73365323      6.73365335      6.73365330      6.73365474      6.73365566      6.73365485      6.73365447      6.73365359      6.73365331      6.73365378      6.73366064      6.73365361      6.73365312      6.73366447      6.73365317      6.73365319      6.73365560      6.73365732      6.73366324      6.73365635      6.73365486      6.73365450      6.73365468      6.73365503      6.73365335      6.73365317      6.73365800      6.73365628      6.73365639      6.73366044      6.73365414      6.73365656      6.73365728      6.73365673      6.73365342      6.73365548      6.73365672      6.73365370      6.73365385      6.73365517      6.73365331      6.73365664      6.73365669      6.73365867      6.73365464      6.73365681      6.73365382      6.73365331      6.73365409      6.73365535      6.73365871      6.73365321      6.73365577      6.73365583      6.73365542      6.73365425      6.73365387      6.73365572      6.73365331      6.73365380      6.73365344      6.73365344      6.73365396      6.73365432      6.73365386      6.73365315      6.73365457      6.73365337      6.73365556      6.73365338      6.73365404      6.73365380      6.73365376      6.73365412      6.73365363      6.73365472      6.73365494      6.73365408      6.73365465      6.73365552      6.73365468      6.73365432      6.73365428      6.73365317      6.73365328      6.73365345      6.73365325      6.73365317      6.73365331      6.73365318      6.73365454      6.73365543      6.73365467      6.73365426      6.73366220      6.73365363      6.73365558      6.73365427      6.73365350      6.73365440      6.73366366      6.73365518      6.73365427      6.73365893      6.73365607      6.73365514      6.73365457      6.73365335      6.73365329      6.73365557      6.73365562      6.73365318      6.73365323      6.73366933      6.73366205      6.73365609      6.73365778      6.73366803      6.73365483      6.73365348      6.73365320      6.73365335      6.73365474      6.73365312      6.73365328      6.73365353      6.73365328      6.73365468      6.73365711      6.73365433      6.73365382      6.73365567      6.73365780      6.73365350      6.73365319      6.73365326      6.73365995      6.73365319      6.73365399      6.73365492      6.73365338      6.73365702      6.73365380      6.73365607      6.73365526      6.73365607      6.73365353      6.73365317      6.73365498      6.73365563      6.73365360      6.73365374      6.73365331      6.73365573      6.73365322      6.73365404      6.73365475      6.73365549      6.73365330      6.73365463      6.73365320      6.73365378      6.73365391      6.73365500      6.73365331      6.73365321      6.73365350
       6.73365362      6.73365320      6.73365315      6.73365376      6.73365494      6.73365413      6.73365326      6.73365340      6.73365502      6.73365312      6.73365330      6.73365784      6.73365514      6.73365485      6.73365522      6.73365318      6.73365541      6.73365513      6.73365369      6.73365430      6.73365623      6.73365432      6.73365631      6.73365419      6.73365413      6.73365316      6.73365320      6.73365636      6.73365530      6.73365649      6.73365626      6.73365326      6.73365388      6.73365393      6.73365312      6.73365381      6.73365438      6.73365319      6.73365361      6.73365394      6.73365319      6.73365702      6.73366652      6.73368075      6.73365420      6.73365317      6.73365363      6.73365447      6.73365571      6.73365598      6.73365367      6.73365698      6.73365333      6.73365778      6.73365333      6.73365786      6.73365555      6.73365491      6.73365960      6.73365399      6.73365512      6.73365326      6.73365550      6.73365333      6.73365432      6.73365323      6.73365415      6.73365380      6.73365597      6.73365426      6.73365445      6.73365338      6.73365345      6.73365347      6.73365434      6.73365353      6.73365321      6.73365326      6.73365509      6.73365323      6.73365325      6.73365333      6.73365332      6.73365319      6.73365381      6.73365328      6.73365398      6.73365326      6.73365409      6.73365819      6.73365327      6.73365533      6.73365333      6.73365320      6.73365432      6.73365408      6.73365422      6.73365329      6.73365434      6.73365319      6.73366096      6.73365598      6.73365665      6.73381732      6.73365413      6.73365668      6.73369359      6.73365470      6.73365891      6.73365441      6.73367577      6.73365503      6.73366056      6.73365356      6.73365400      6.73365391      6.73365399      6.73365323      6.73365652      6.73365316      6.73365372      6.73365794      6.73365358      6.73366046      6.73365514      6.73365323      6.73365321      6.73365432      6.73365425      6.73365326      6.73365332      6.73365483      6.73365427      6.73365316      6.73365329      6.73365531      6.73365468      6.73365340      6.73365369      6.73365608      6.73365381      6.73365409      6.73365450      6.73365814      6.73366258      6.73365343      6.73365371      6.73366151      6.73365884      6.73365668      6.73365678      6.73367275      6.73365331      6.73365325      6.73366058      6.73365391      6.73367215      6.73366616      6.73365460      6.73365381      6.73365350      6.73365951      6.73365367      6.73365454      6.73365405      6.73365333      6.73365377      6.73365692      6.73365523      6.73365327      6.73365359      6.73365767      6.73365831      6.73365425      6.73365319      6.73365745      6.73365329      6.73365612      6.73365623      6.73365323      6.73365315      6.73365328      6.73366086      6.73365584      6.73365766      6.73365694      6.73365580      6.73365362      6.73365400      6.73365383      6.73365374      6.73365316      6.73365329      6.73365333      6.73365332      6.73365334      6.73365607      6.73365745      6.73365489      6.73365326
       6.73365437      6.73365414      6.73365317      6.73365325      6.73365779      6.73365327      6.73365315      6.73365391      6.73365789      6.73365397      6.73365993      6.73365630      6.73365329      6.73365318      6.73365341      6.73365808      6.73365422      6.73365756      6.73365443      6.73365318      6.73365542      6.73365517      6.73365454      6.73365875      6.73365437      6.73365408      6.73365543      6.73367843      6.73365992      6.73365771      6.73367964      6.73365330      6.73365327      6.73365319      6.73365617      6.73365396      6.73365902      6.73365546      6.73365391      6.73365815      6.73365608      6.73365390      6.73365429      6.73365321      6.73365671      6.73365322      6.73365757      6.73365693      6.73365317      6.73365332      6.73365387      6.73365643      6.73365347      6.73365400      6.73365341      6.73365330      6.73365447      6.73365537      6.73365390      6.73365615      6.73365396      6.73365747      6.73365343      6.73365422      6.73365542      6.73365474      6.73365681      6.73365336      6.73365870      6.73365439      6.73365341      6.73365324      6.73365319      6.73365414      6.73365728      6.73365383      6.73365323      6.73365324      6.73365777      6.73365540      6.73365324      6.73365384      6.73365482      6.73365519      6.73366033      6.73365381      6.73365483      6.73365315      6.73365397      6.73365352      6.73365677      6.73365342      6.73365596      6.73365350      6.73365468      6.73365540      6.73365389      6.73365321      6.73365321      6.73365323      6.73365328      6.73365591      6.73365316      6.73365466      6.73365318      6.73365439      6.73365328      6.73365886      6.73365330      6.73365403      6.73365319      6.73365316      6.73365330      6.73365385      6.73365338      6.73365407      6.73365580      6.73365558      6.73365584      6.73365646      6.73365339      6.73365557      6.73365521      6.73366111      6.73365640      6.73365543      6.73365540      6.73365678      6.73365635      6.73365522      6.73365322      6.73365332      6.73366769      6.73366094      6.73365371      6.73365316      6.73365454      6.73365317      6.73365501      6.73365550      6.73365319      6.73365358      6.73365316      6.73365322      6.73365319      6.73365328      6.73365542      6.73365322      6.73365328      6.73365317      6.73365324      6.73366150      6.73365703      6.73365407      6.73366113      6.73365346      6.73365527      6.73365445      6.73365333      6.73365528      6.73365321      6.73365724      6.73365459      6.73365787      6.73366311      6.73365732      6.73365532      6.73365358      6.73365317      6.73365677      6.73365327      6.73366027      6.73365366      6.73365312      6.73365321      6.73365516      6.73365713      6.73365740      6.73365346      6.73365317      6.73365504      6.73365329      6.73365594      6.73365454      6.73365345      6.73365329      6.73365641      6.73365550      6.73365335      6.73365468      6.73365333      6.73365330      6.73365491      6.73365380      6.73365862      6.73365337      6.73365486      6.73365352      6.73365327      6.73365445
       6.73365379      6.73365399      6.73365666      6.73365319      6.73365321      6.73365503      6.73365349      6.73365463      6.73366249      6.73365332      6.73365387      6.73365389      6.73365334      6.73366237      6.73379661      6.73365790      6.73375703      6.73414522      6.73365324      6.73365355      6.73365420      6.73365337      6.73365502      6.73365420      6.73365395      6.73365391      6.73365317      6.73365757      6.73365319      6.73365417      6.73365529      6.73365554      6.73365588      6.73365658      6.73365435      6.73365442      6.73365598      6.73365319      6.73365346      6.73365357      6.73365345      6.73365545      6.73365335      6.73365324      6.73366940      6.73365813      6.73365492      6.73365364      6.73365617      6.73365849      6.73365404      6.73365389      6.73365328      6.73365436      6.73365393      6.73365337      6.73365316      6.73365586      6.73365631      6.73365357      6.73365343      6.73365821      6.73365367      6.73365351      6.73365317      6.73365480      6.73365321      6.73365316      6.73365390      6.73365325      6.73365332      6.73365320      6.73365321      6.73365365      6.73365364      6.73365431      6.73365373      6.73365449      6.73365411      6.73365319      6.73365325      6.73365374      6.73365402      6.73365339      6.73365347      6.73365325      6.73365391      6.73365785      6.73365335      6.73365333      6.73365320      6.73365351      6.73365923      6.73366158      6.73365319      6.73365468      6.73365426      6.73365553      6.73365357      6.73365353      6.73365376      6.73365494      6.73365415      6.73365557      6.73365404      6.73365353      6.73365349      6.73365321      6.73365319      6.73365417      6.73365335      6.73365330      6.73365388      6.73365341      6.73365323      6.73365323      6.73365383      6.73365482      6.73365617      6.73365401      6.73365404      6.73365330      6.73365323      6.73365405      6.73365370      6.73365344      6.73365319      6.73365316      6.73365397      6.73365380      6.73365488      6.73365445      6.73365330      6.73365628      6.73365644      6.73365370      6.73366245      6.73365351      6.73365354      6.73365323      6.73365416      6.73365371      6.73365889      6.73365993      6.73365798      6.73365500      6.73365316      6.73365397      6.73365317      6.73365325      6.73365452      6.73365324      6.73365430      6.73365417      6.73365545      6.73365606      6.73365427      6.73365456      6.73365508      6.73365938      6.73365345      6.73365347      6.73366090      6.73365329      6.73365321      6.73365598      6.73365524      6.73365608      6.73365332      6.73365481      6.73365394      6.73365637      6.73366161      6.73365318      6.73365871      6.73387010      6.73365784      6.73375641      6.73365662      6.73365352      6.73365388      6.73365635      6.73365358      6.73365330      6.73365389      6.73365386      6.73365319      6.73365525      6.73365491      6.73365556      6.73365447      6.73365510      6.73365663      6.73370492      6.73366484      6.73365626      6.73365363      6.73365326      6.73365604      6.73365686
       6.73365635      6.73366334      6.73373639      6.73365722      6.73366837      6.73365601      6.73365629      6.73365485      6.73365544      6.73365321      6.73365522      6.73365349      6.73365851      6.73365613      6.73365328      6.73365322      6.73365409      6.73365332      6.73365612      6.73365828      6.73365331      6.73365319      6.73365418      6.73365550      6.73366228      6.73365608      6.73365881      6.73365754      6.73365325      6.73365440      6.73365355      6.73365523      6.73365399      6.73365326      6.73365413      6.73365317      6.73365315      6.73365581      6.73365552      6.73365326      6.73365318      6.73365485      6.73365466      6.73365623      6.73365390      6.73365320      6.73365338      6.73365324      6.73365348      6.73365333      6.73365410      6.73365386      6.73365552      6.73365396      6.73365405      6.73365544      6.73365327      6.73365448      6.73365492      6.73365316      6.73365521      6.73365335      6.73365454      6.73365328      6.73365379      6.73365561      6.73365498      6.73365321      6.73365379      6.73365464      6.73365315      6.73365491      6.73365671      6.73365359      6.73365400      6.73365440      6.73365332      6.73365326      6.73366422      6.73365509      6.73365466      6.73365339      6.73365486      6.73365352      6.73365520      6.73365510      6.73365386      6.73365783      6.73365482      6.73365479      6.73365454      6.73365364      6.73365333      6.73365321      6.73365513      6.73365389      6.73365393      6.73365429      6.73365465      6.73365341      6.73365326      6.73365339      6.73365338      6.73365403      6.73365328      6.73365350      6.73365599      6.73365516      6.73365746      6.73365763      6.73365514      6.73365446      6.73365433      6.73365438      6.73365461      6.73365368      6.73365534      6.73365329      6.73365335      6.73365688      6.73365382      6.73365356      6.73365341      6.73365334      6.73365427      6.73365388      6.73365731      6.73365420      6.73365479      6.73365327      6.73365318      6.73365403      6.73365354      6.73366261      6.73365727      6.73365732      6.73365333      6.73365440      6.73365335      6.73365463      6.73365326      6.73365322      6.73365332      6.73365343      6.73365386      6.73365477      6.73365587      6.73365318      6.73365659      6.73365531      6.73365318      6.73365376      6.73365328      6.73365357      6.73366038      6.73365799      6.73365436      6.73365500      6.73365728      6.73365359      6.73365567      6.73365508      6.73365321      6.73365566      6.73365535      6.73365389      6.73365340      6.73365339      6.73365483      6.73365987      6.73365555      6.73365371      6.73365389      6.73365356      6.73365318      6.73365532      6.73365692      6.73365610      6.73365571      6.73365383      6.73365324      6.73365905      6.73365793      6.73365792      6.73365549      6.73365474      6.73365322      6.73365473      6.73365727      6.73365336      6.73365555      6.73366794      6.73365319      6.73365326      6.73365334      6.73365340      6.73365358      6.73365494      6.73365343      6.73365425
       6.73365355      6.73365513      6.73365324      6.73365328      6.73365463      6.73365438      6.73365353      6.73365500      6.73365428      6.73365634      6.73365341      6.73365887      6.73365325      6.73366008      6.73365460      6.73365415      6.73365553      6.73365483      6.73365445      6.73365631      6.73365322      6.73365401      6.73365698      6.73365346      6.73365377      6.73365375      6.73365420      6.73365396      6.73365415      6.73365325      6.73365328      6.73366901      6.73365326      6.73365429      6.73365318      6.73365386      6.73365331      6.73365325      6.73365325      6.73365317      6.73365325      6.73365334      6.73365652      6.73365384      6.73365610      6.73365559      6.73365343      6.73365328      6.73365538      6.73365342      6.73365439      6.73365413      6.73365327      6.73365331      6.73365613      6.73365577      6.73365559      6.73365469      6.73365366      6.73365413      6.73365342      6.73365446      6.73365350      6.73365538      6.73365342      6.73365487      6.73365682      6.73365372      6.73365890      6.73365397      6.73365550      6.73365421      6.73365391      6.73365459      6.73365338      6.73365597      6.73365383      6.73365319      6.73365328      6.73365320      6.73365702      6.73365325      6.73365622      6.73365400      6.73365328      6.73365914      6.73365426      6.73365327      6.73365458      6.73365364      6.73365322      6.73365423      6.73365357      6.73365388      6.73365343      6.73365324      6.73365388      6.73365318      6.73365368      6.73365509      6.73365897      6.73365332      6.73365359      6.73365334      6.73365318      6.73365343      6.73365553      6.73365333      6.73365514      6.73365387      6.73365421      6.73365565      6.73365443      6.73365332      6.73365574      6.73365332      6.73365454      6.73365318      6.73365517      6.73366050      6.73365732      6.73365400      6.73365669      6.73365403      6.73365392      6.73365398      6.73365672      6.73365351      6.73365583      6.73365525      6.73365502      6.73365487      6.73365328      6.73365333      6.73365408      6.73366058      6.73365435      6.73365649      6.73365417      6.73365469      6.73365402      6.73365323      6.73365343      6.73365325      6.73365316      6.73365505      6.73365413      6.73365368      6.73365354      6.73365318      6.73365361      6.73365541      6.73365397      6.73365335      6.73365516      6.73365334      6.73365431      6.73365426      6.73365364      6.73365458      6.73365692      6.73365956      6.73365573      6.73365424      6.73365368      6.73365322      6.73365695      6.73365367      6.73365324      6.73365404      6.73365327      6.73365549      6.73365605      6.73365324      6.73365336      6.73365595      6.73366126      6.73365474      6.73365317      6.73365371      6.73365324      6.73365823      6.73365404      6.73366063      6.73365438      6.73365506      6.73365365      6.73365376      6.73365324      6.73365318      6.73365327      6.73365370      6.73365610      6.73365495      6.73365505      6.73365347      6.73365406      6.73365726      6.73365366      6.73365497
       6.73365316      6.73365326      6.73365323      6.73365392      6.73365472      6.73365326      6.73365321      6.73365553      6.73365697      6.73365316      6.73365354      6.73365395      6.73365419      6.73365369      6.73365553      6.73365334      6.73365321      6.73365344      6.73365698      6.73365451      6.73365517      6.73365319      6.73365364      6.73365466      6.73365328      6.73365578      6.73365458      6.73365675      6.73365365      6.73365318      6.73365401      6.73365489      6.73365326      6.73365869      6.73365385      6.73365390      6.73365334      6.73365434      6.73365362      6.73365408      6.73365339      6.73365357      6.73365331      6.73365598      6.73365334      6.73365387      6.73365332      6.73365406      6.73365408      6.73365473      6.73365317      6.73365442      6.73365444      6.73365396      6.73365324      6.73365318      6.73365542      6.73365324      6.73365324      6.73365531      6.73365438      6.73365450      6.73365357      6.73365357      6.73365322      6.73365330      6.73365471      6.73365606      6.73365331      6.73365392      6.73365326      6.73365562      6.73365325      6.73365358      6.73365401      6.73365317      6.73365352      6.73365339      6.73365328      6.73365397      6.73365317      6.73365328      6.73365549      6.73365482      6.73365339      6.73365321      6.73365566      6.73365407      6.73365316      6.73365451      6.73365338      6.73365394      6.73365416      6.73365430      6.73365415      6.73365318      6.73365864      6.73365319      6.73365498      6.73365507      6.73365331      6.73365553      6.73365326      6.73365346      6.73365317      6.73365357      6.73365401      6.73365319      6.73365476      6.73365393      6.73365414      6.73365330      6.73365430      6.73365334      6.73365318      6.73365550      6.73365476      6.73365369      6.73365869      6.73365417      6.73365382      6.73365325      6.73365412      6.73365535      6.73365401      6.73365326      6.73365387      6.73365686      6.73365361      6.73365734      6.73365369      6.73365327      6.73365457      6.73365417      6.73365363      6.73365380      6.73365332      6.73365523      6.73365660      6.73365573      6.73365498      6.73365595      6.73365824      6.73365608      6.73365447      6.73366661      6.73365646      6.73365336      6.73365393      6.73365601      6.73365442      6.73365350      6.73365322      6.73365444      6.73365335      6.73365332      6.73365324      6.73365320      6.73365317      6.73365318      6.73365504      6.73365316      6.73365319      6.73365317      6.73365420      6.73365330      6.73365330      6.73365442      6.73365385      6.73365322      6.73365635      6.73365338      6.73365339      6.73365320      6.73365322      6.73365322      6.73365460      6.73365505      6.73365316      6.73365364      6.73365485      6.73365419      6.73365625      6.73365352      6.73365340      6.73365354      6.73365416      6.73365654      6.73365413      6.73365320      6.73366355      6.73365382      6.73365319      6.73365369      6.73365315      6.73365340      6.73365384      6.73365326      6.73365316      6.73365317
       6.73365338      6.73365516      6.73365472      6.73365381      6.73365371      6.73365541      6.73365451      6.73365426      6.73365371      6.73365325      6.73365386      6.73365426      6.73366130      6.73365430      6.73365345      6.73365328      6.73365477      6.73365374      6.73365329      6.73365411      6.73365432      6.73365563      6.73365323      6.73365362      6.73365456      6.73365329      6.73365421      6.73365806      6.73365424      6.73365377      6.73365571      6.73365424      6.73365643      6.73365396      6.73365400      6.73365379      6.73365318      6.73365312      6.73365444      6.73365452      6.73365359      6.73365341      6.73365356      6.73365453      6.73365319      6.73365404      6.73365388      6.73365587      6.73365332      6.73365394      6.73365428      6.73365320      6.73365360      6.73365320      6.73365457      6.73365516      6.73365375      6.73365320      6.73365344      6.73365353      6.73365349      6.73365324      6.73365320      6.73365334      6.73365334      6.73367541      6.73365492      6.73365323      6.73365369      6.73365323      6.73365427      6.73365406      6.73365320      6.73365532      6.73365448      6.73365339      6.73365359      6.73365420      6.73365395      6.73365338      6.73365334      6.73365560      6.73365327      6.73365326      6.73365658      6.73365377      6.73365325      6.73365338      6.73365357      6.73365504      6.73365692      6.73365582      6.73365401      6.73365607      6.73365333      6.73365497      6.73365636      6.73365344      6.73365326      6.73365459      6.73365341      6.73365339      6.73365421      6.73365415      6.73365348      6.73365340      6.73365326      6.73365380      6.73365491      6.73365340      6.73365321      6.73365734      6.73365445      6.73365360      6.73365436      6.73365319      6.73365321      6.73365355      6.73365484      6.73365380      6.73365455      6.73365427      6.73365350      6.73365375      6.73365341      6.73365607      6.73365427      6.73365343      6.73365443      6.73365667      6.73365844      6.73365352      6.73365382      6.73365414      6.73365548      6.73365485      6.73365849      6.73365458      6.73365595      6.73365379      6.73365404      6.73365637      6.73365328      6.73365352      6.73365700      6.73365328      6.73365438      6.73365340      6.73365315      6.73365382      6.73365418      6.73365364      6.73365322      6.73365326      6.73365343      6.73365318      6.73365349      6.73365323      6.73365414      6.73365373      6.73365395      6.73365451      6.73365404      6.73365471      6.73366090      6.73365427      6.73365878      6.73365527      6.73366420      6.73365630      6.73365441      6.73365380      6.73365328      6.73365452      6.73365345      6.73365328      6.73365364      6.73365466      6.73365447      6.73365547      6.73365443      6.73365914      6.73365466      6.73365318      6.73365324      6.73365696      6.73365498      6.73365369      6.73365341      6.73365343      6.73365343      6.73365367      6.73365320      6.73365329      6.73365978      6.73365740      6.73365434      6.73378070      6.73366289      6.73365753
       6.73365574      6.73365388      6.73365382      6.73365319      6.73365343      6.73365411      6.73365370      6.73365319      6.73365538      6.73365376      6.73365336      6.73365316      6.73365687      6.73365439      6.73365418      6.73365401      6.73365456      6.73367284      6.73365320      6.73365323      6.73365585      6.73365990      6.73365323      6.73365574      6.73365334      6.73365377      6.73365435      6.73365550      6.73365391      6.73365359      6.73365433      6.73365326      6.73365424      6.73365319      6.73365354      6.73365357      6.73365326      6.73365400      6.73365332      6.73365316      6.73365404      6.73365313      6.73365316      6.73365388      6.73365679      6.73365330      6.73365320      6.73365630      6.73365331      6.73365372      6.73365407      6.73365604      6.73365773      6.73365319      6.73365451      6.73365466      6.73365443      6.73365319      6.73365326      6.73365477      6.73365394      6.73365338      6.73365330      6.73365516      6.73365483      6.73365696      6.73365333      6.73365340      6.73365349      6.73365373      6.73365344      6.73365332      6.73365352      6.73365394      6.73365328      6.73365753      6.73365413      6.73365569      6.73365679      6.73365321      6.73365378      6.73365325      6.73365413      6.73365315      6.73365374      6.73365331      6.73365325      6.73365357      6.73365366      6.73365318      6.73365397      6.73365439      6.73365317      6.73365325      6.73365526      6.73365390      6.73365325      6.73365378      6.73365401      6.73365527      6.73365449      6.73365332      6.73365451      6.73365324      6.73365413      6.73365537      6.73365644      6.73365354      6.73365408      6.73365331      6.73365400      6.73365316      6.73365473      6.73365322      6.73365348      6.73365351      6.73365358      6.73365419      6.73365321      6.73365404      6.73365317      6.73365327      6.73365352      6.73365340      6.73365319      6.73365344      6.73365476      6.73365510      6.73365321      6.73365509      6.73366375      6.73365428      6.73365443      6.73365479      6.73365454      6.73365333      6.73365317      6.73365355      6.73365378      6.73365482      6.73365428      6.73365417      6.73365324      6.73365407      6.73365372      6.73365529      6.73365318      6.73365365      6.73365425      6.73365426      6.73365403      6.73365336      6.73365406      6.73365458      6.73365345      6.73365413      6.73365320      6.73365329      6.73365514      6.73365379      6.73365328      6.73365324      6.73365322      6.73365338      6.73365360      6.73365316      6.73365331      6.73365378      6.73365626      6.73365350      6.73365321      6.73365319      6.73365346      6.73365414      6.73365434      6.73365317      6.73365335      6.73365351      6.73365447      6.73365459      6.73365320      6.73365426      6.73365334      6.73365331      6.73365531      6.73365503      6.73371054      6.73365721      6.73365421      6.73365815      6.73365341      6.73365742      6.73365321      6.73365397      6.73365366      6.73365335      6.73365331      6.73365332      6.73365312      6.73365383
       6.73365321      6.73365325      6.73365335      6.73365553      6.73365464      6.73365432      6.73365435      6.73367298      6.73365328      6.73365353      6.73365501      6.73365314      6.73365345      6.73365360      6.73365717      6.73365641      6.73365414      6.73365467      6.73365468      6.73365351      6.73365325      6.73365325      6.73365331      6.73365330      6.73365329      6.73365353      6.73365331      6.73365343      6.73365322      6.73365351      6.73365454      6.73365316      6.73365395      6.73365330      6.73365403      6.73365326      6.73365663      6.73365333      6.73365327      6.73365337      6.73365323      6.73365455      6.73365323      6.73365345      6.73365371      6.73365348      6.73365430      6.73365461      6.73365324      6.73365322      6.73365320      6.73365475      6.73365603      6.73365332      6.73365371      6.73365364      6.73365327      6.73365315      6.73365329      6.73365319      6.73365362      6.73365583      6.73365459      6.73365330      6.73365432      6.73365711      6.73365338      6.73365333      6.73365357      6.73365330      6.73365315      6.73365319      6.73365729      6.73365855      6.73365666      6.73365722      6.73365374      6.73365336      6.73365504      6.73365537      6.73365955      6.73365517      6.73365521      6.73365714      6.73365493      6.73365634      6.73365471      6.73365683      6.73365343      6.73365561      6.73365322      6.73365683      6.73365459      6.73365640      6.73365327      6.73365346      6.73365326      6.73365318      6.73365470      6.73365321      6.73365334      6.73365643      6.73365345      6.73365342      6.73365469      6.73365400      6.73365357      6.73365332      6.73365321      6.73365446      6.73365448      6.73365336      6.73365527      6.73365321      6.73365409      6.73365821      6.73365637      6.73365487      6.73365480      6.73365478      6.73365354      6.73365331      6.73365352      6.73365512      6.73365325      6.73365333      6.73365530      6.73365420      6.73365982      6.73365315      6.73365365      6.73365560      6.73365405      6.73365341      6.73365378      6.73365318      6.73365373      6.73365320      6.73365347      6.73365441      6.73365559      6.73365319      6.73365463      6.73365362      6.73365356      6.73365817      6.73365648      6.73365419      6.73365348      6.73365368      6.73365330      6.73365331      6.73365349      6.73365520      6.73365382      6.73365358      6.73365409      6.73365389      6.73365442      6.73365347      6.73365336      6.73365319      6.73365331      6.73365493      6.73365322      6.73365437      6.73365554      6.73365427      6.73365749      6.73365721      6.73365600      6.73365329      6.73365572      6.73406204      6.73366615      6.73365528      6.73365779      6.73366798      6.73365332      6.73365353      6.73365441      6.73365326      6.73365320      6.73365423      6.73365415      6.73365329      6.73365561      6.73365337      6.73365391      6.73365544      6.73365354      6.73365318      6.73365370      6.73365323      6.73365427      6.73365317      6.73365318      6.73365329      6.73365321      6.73365325
       6.73365529      6.73365320      6.73365317      6.73365555      6.73365320      6.73365406      6.73365488      6.73365325      6.73365318      6.73365327      6.73365346      6.73365325      6.73365317      6.73365348      6.73365324      6.73365317      6.73365385      6.73366200      6.73365334      6.73365355      6.73365473      6.73365377      6.73365524      6.73365336      6.73365315      6.73365335      6.73365328      6.73365844      6.73365315      6.73365528      6.73365410      6.73365459      6.73365366      6.73365470      6.73365333      6.73365424      6.73365317      6.73365510      6.73365338      6.73365337      6.73365366      6.73365326      6.73365428      6.73365401      6.73365335      6.73365356      6.73365339      6.73365335      6.73367246      6.73365343      6.73365355      6.73365574      6.73365455      6.73365626      6.73365487      6.73365403      6.73365473      6.73365322      6.73365321      6.73365323      6.73365439      6.73365506      6.73365412      6.73365317      6.73365326      6.73365325      6.73365374      6.73365342      6.73365324      6.73365403      6.73365323      6.73365365      6.73365402      6.73365318      6.73365473      6.73365336      6.73365392      6.73365327      6.73365873      6.73365447      6.73366173      6.73385188      6.73365525      6.73370421      6.73366182      6.73365554      6.73366091      6.73376298      6.73366624      6.73365440      6.73365410      6.73365462      6.73365441      6.73365339      6.73365403      6.73365509      6.73365343      6.73365315      6.73365478      6.73365463      6.73365419      6.73365333      6.73365331      6.73365703      6.73365523      6.73365315      6.73365509      6.73365442      6.73365845      6.73365334      6.73365316      6.73365371      6.73365622      6.73365553      6.73365331      6.73365452      6.73365670      6.73365344      6.73365509      6.73365410      6.73365533      6.73365407      6.73365406      6.73365560      6.73365547      6.73365733      6.73365318      6.73365486      6.73365344      6.73365800      6.73365340      6.73365419      6.73365428      6.73365344      6.73365385      6.73365455      6.73365690      6.73365343      6.73365670      6.73365312      6.73365446      6.73365322      6.73365628      6.73365320      6.73365336      6.73365363      6.73365336      6.73365362      6.73365670      6.73365317      6.73365480      6.73365470      6.73365379      6.73365564      6.73365326      6.73365434      6.73365400      6.73365509      6.73365798      6.73365403      6.73365448      6.73365621      6.73367694      6.73365387      6.73365942      6.73375523      6.73366116      6.73365678      6.73365362      6.73365660      6.73366458      6.73365401      6.73365340      6.73365322      6.73365352      6.73365370      6.73365339      6.73365379      6.73365407      6.73365392      6.73365379      6.73365341      6.73365343      6.73365336      6.73365376      6.73365324      6.73365340      6.73365325      6.73365510      6.73365452      6.73365380      6.73365338      6.73365391      6.73365345      6.73365338      6.73365319      6.73365327      6.73365404      6.73365347      6.73365371
       6.73365347      6.73365369      6.73365428      6.73365328      6.73365493      6.73365508      6.73365325      6.73365538      6.73365468      6.73365408      6.73365351      6.73365316      6.73365345      6.73365321      6.73365320      6.73365380      6.73365315      6.73365322      6.73365438      6.73365375      6.73365342      6.73365542      6.73365316      6.73365372      6.73365338      6.73365431      6.73365322      6.73365365      6.73365437      6.73365339      6.73365319      6.73365349      6.73365356      6.73365429      6.73365321      6.73365337      6.73366520      6.73365656      6.73365317      6.73365329      6.73365324      6.73365683      6.73365323      6.73365319      6.73365458      6.73365492      6.73365604      6.73365374      6.73368706      6.73365837      6.73365553      6.73366076      6.73365607      6.73368343      6.73365514      6.73369091      6.73365568      6.73365406      6.73365446      6.73367448      6.73366455      6.73365750      6.73365452      6.73365326      6.73365340      6.73365693      6.73365581      6.73365709      6.73374379      6.73366443      6.73366534      6.73366435      6.73365987      6.73365331      6.73365576      6.73365352      6.73365320      6.73365812      6.73365456      6.73365329      6.73365374      6.73365471      6.73365546      6.73365316      6.73365405      6.73365518      6.73365363      6.73365507      6.73365633      6.73365659      6.73365324      6.73365437      6.73365320      6.73365499      6.73365320      6.73365658      6.73365591      6.73373012      6.73381535      6.73365626      6.73367424      6.73367899      6.73365595      6.73365766      6.73365855      6.73365787      6.73365354      6.73365481      6.73366822      6.73365671      6.73365776      6.73365796      6.73374579      6.73366109      6.73366160      6.73367607      6.73366427      6.73365353      6.73367021      6.73365766      6.73399101      6.73365702      6.73365667      6.73365318      6.73365489      6.73366173      6.73381024      6.73365470      6.73371721      6.73365545      6.73365325      6.73365580      6.73365464      6.73365388      6.73365317      6.73365318      6.73365319      6.73387338      6.73365361      6.73366258      6.73365575      6.73365442      6.73365483      6.73366476      6.73365524      6.73365604      6.73365836      6.73366091      6.73365316      6.73368903      6.73366149      6.73365762      6.73365456      6.73365501      6.73371303      6.73365968      6.73365342      6.73365380      6.73365327      6.73365396      6.73365511      6.73365318      6.73365381      6.73365328      6.73365318      6.73365318      6.73365429      6.73365327      6.73365479      6.73365395      6.73365317      6.73365345      6.73365347      6.73365340      6.73365315      6.73365338      6.73365549      6.73365325      6.73365348      6.73365351      6.73365319      6.73365320      6.73365513      6.73365416      6.73365375      6.73365526      6.73365412      6.73365742      6.73365349      6.73365320      6.73365328      6.73365385      6.73365567      6.73365378      6.73365908      6.73365325      6.73365324      6.73365369      6.73365325      6.73365399
       6.73365444      6.73365325      6.73365327      6.73365370      6.73365355      6.73365376      6.73365374      6.73365346      6.73365403      6.73365313      6.73365322      6.73365557      6.73365584      6.73365317      6.73365504      6.73365318      6.73365435      6.73365421      6.73366424      6.73365621      6.73365870      6.73365368      6.73365474      6.73365327      6.73365322      6.73365488      6.73365590      6.73365320      6.73365379      6.73365338      6.73365525      6.73365385      6.73365925      6.73365326      6.73365738      6.73366262      6.73365590      6.73365487      6.73365421      6.73366560      6.73367373      6.73365863      6.73365660      6.73366376      6.73367109      6.73365504      6.73366157      6.73365490      6.73365669      6.73370580      6.73365319      6.73365944      6.73365398      6.73365653      6.73365458      6.73365636      6.73365325      6.73365351      6.73365314      6.73365626      6.73365993      6.73365683      6.73365972      6.73365729      6.73365949      6.73366720      6.73365529      6.73374471      6.73366555      6.73365381      6.73374449      6.73365597      6.73365345      6.73365879      6.73365319      6.73367365      6.73365737      6.73366508      6.73365336      6.73412510      6.73365610      6.73365651      6.73365732      6.73365345      6.73365532      6.73367380      6.73365319      6.73373562      6.73365874      6.73365388      6.73365593      6.73365662      6.73365852      6.73365394      6.73366599      6.73365626      6.73365682      6.73365487      6.73365463      6.73365945      6.73370681      6.73365362      6.73365431      6.73365782      6.73365329      6.73365474      6.73365366      6.73365568      6.73365435      6.73365670      6.73365746      6.73368197      6.73365609      6.73365519      6.73365328      6.73365330      6.73365364      6.73365461      6.73365831      6.73365820      6.73365637      6.73365606      6.73365906      6.73365319      6.73365522      6.73365350      6.73365374      6.73365588      6.73365335      6.73365315      6.73365482      6.73365420      6.73366013      6.73365323      6.73365515      6.73365467      6.73366590      6.73369962      6.73365479      6.73365363      6.73365482      6.73365478      6.73365326      6.73365351      6.73365403      6.73365439      6.73365333      6.73365319      6.73365496      6.73365318      6.73365427      6.73365331      6.73365324      6.73365324      6.73365344      6.73365319      6.73365312      6.73365488      6.73365328      6.73365324      6.73365326      6.73365316      6.73365325      6.73365337      6.73365391      6.73365319      6.73365369      6.73365369      6.73365479      6.73365583      6.73365332      6.73365320      6.73366144      6.73365547      6.73365342      6.73365322      6.73365543      6.73365344      6.73365408      6.73365381      6.73365385      6.73365358      6.73365342      6.73365547      6.73365390      6.73365325      6.73365340      6.73365330      6.73365479      6.73365318      6.73365822      6.73365654      6.73365390      6.73365531      6.73365328      6.73365543      6.73365398      6.73365327      6.73365363      6.73365428
       6.73365317      6.73365338      6.73365316      6.73365329      6.73365333      6.73365384      6.73366376      6.73365499      6.73366158      6.73366477      6.73365542      6.73365389      6.73365575      6.73365437      6.73365638      6.73365344      6.73365329      6.73365322      6.73365710      6.73365775      6.73365585      6.73366315      6.73365524      6.73370282      6.73366808      6.73365431      6.73365546      6.73365614      6.73365634      6.73365454      6.73366442      6.73365960      6.73365868      6.73365783      6.73365408      6.73365429      6.73365791      6.73365423      6.73367223      6.73366077      6.73365330      6.73365336      6.73365344      6.73365377      6.73365550      6.73365555      6.73365347      6.73365327      6.73365330      6.73365377      6.73365327      6.73365378      6.73365363      6.73365561      6.73365331      6.73365405      6.73365344      6.73365368      6.73365424      6.73365662      6.73365332      6.73365468      6.73365319      6.73365340      6.73365413      6.73365342      6.73365343      6.73365570      6.73365448      6.73365611      6.73365453      6.73365319      6.73365329      6.73365326      6.73365325      6.73365349      6.73365494      6.73365445      6.73365326      6.73365330      6.73365326      6.73365329      6.73365318      6.73365338      6.73365326      6.73365393      6.73365331      6.73365327      6.73365378      6.73365496      6.73365318      6.73365395      6.73365323      6.73365316      6.73365371      6.73365329      6.73365423      6.73365464      6.73365374      6.73365326      6.73365552      6.73365433      6.73365317      6.73365339      6.73365329      6.73365464      6.73365527      6.73365330      6.73365505      6.73365324      6.73365345      6.73365321      6.73365326      6.73365387      6.73365564      6.73365438      6.73365330      6.73365475      6.73365384      6.73365320      6.73365321      6.73366054      6.73365368      6.73365548      6.73365580      6.73365323      6.73365595      6.73365325      6.73365379      6.73365316      6.73365314      6.73365326      6.73365320      6.73365603      6.73365326      6.73365338      6.73365324      6.73365373      6.73365499      6.73365320      6.73365353      6.73365328      6.73365464      6.73365341      6.73365323      6.73365342      6.73365470      6.73365371      6.73365356      6.73365319      6.73365322      6.73365337      6.73365364      6.73365420      6.73365319      6.73365349      6.73365322      6.73365316      6.73365492      6.73365335      6.73365608      6.73365320      6.73365341      6.73365486      6.73365717      6.73366467      6.73365410      6.73365593      6.73365433      6.73365479      6.73365338      6.73365341      6.73365317      6.73365534      6.73365714      6.73365662      6.73365393      6.73365347      6.73365382      6.73365341      6.73365365      6.73365331      6.73365324      6.73365339      6.73365610      6.73365428      6.73365357      6.73365332      6.73365436      6.73365724      6.73365320      6.73365367      6.73365376      6.73365478      6.73365325      6.73366431      6.73365320      6.73365318      6.73365465      6.73365362
       6.73365380      6.73365570      6.73365331      6.73365320      6.73365357      6.73365333      6.73365318      6.73365641      6.73365544      6.73365331      6.73365798      6.73366492      6.73366591      6.73365727      6.73365321      6.73365486      6.73366247      6.73366487      6.73365343      6.73365345      6.73365590      6.73365670      6.73365476      6.73365343      6.73365426      6.73365455      6.73365410      6.73365427      6.73365322      6.73365377      6.73365510      6.73365317      6.73365400      6.73365326      6.73365782      6.73365856      6.73365420      6.73365535      6.73365371      6.73365483      6.73365337      6.73365317      6.73365589      6.73365333      6.73365339      6.73365408      6.73365321      6.73365477      6.73365344      6.73365319      6.73365347      6.73365338      6.73365380      6.73365327      6.73365346      6.73365358      6.73365332      6.73365361      6.73365325      6.73365448      6.73365338      6.73365388      6.73365400      6.73365322      6.73365372      6.73365318      6.73365322      6.73365321      6.73365320      6.73365337      6.73365333      6.73365384      6.73365374      6.73365329      6.73365393      6.73365316      6.73365389      6.73365456      6.73365344      6.73365318      6.73365359      6.73365357      6.73365356      6.73365344      6.73365322      6.73365462      6.73365330      6.73365353      6.73365382      6.73365529      6.73365320      6.73365354      6.73365323      6.73365351      6.73365321      6.73365322      6.73365355      6.73365321      6.73365328      6.73365413      6.73365348      6.73365431      6.73365316      6.73365365      6.73365407      6.73365314      6.73365367      6.73365347      6.73365414      6.73365388      6.73365348      6.73365420      6.73365353      6.73365417      6.73365375      6.73365321      6.73365321      6.73365325      6.73365452      6.73365347      6.73365320      6.73365316      6.73365365      6.73365316      6.73365400      6.73365339      6.73365324      6.73365327      6.73365326      6.73365344      6.73365328      6.73365377      6.73365329      6.73365415      6.73365321      6.73365364      6.73365331      6.73365329      6.73365328      6.73365342      6.73365325      6.73365337      6.73365323      6.73365440      6.73365525      6.73365320      6.73365327      6.73365331      6.73365387      6.73365526      6.73365493      6.73365340      6.73365388      6.73365505      6.73365341      6.73365497      6.73365459      6.73365315      6.73365350      6.73365350      6.73365343      6.73365403      6.73365382      6.73365329      6.73365416      6.73365387      6.73365399      6.73365358      6.73365494      6.73365455      6.73365379      6.73365325      6.73365319      6.73365357      6.73365438      6.73365376      6.73365400      6.73365319      6.73365326      6.73365324      6.73365324      6.73365356      6.73365350      6.73365322      6.73365400      6.73365316      6.73365334      6.73365679      6.73365320      6.73365462      6.73365778      6.73365496      6.73365481      6.73365486      6.73365607      6.73365318      6.73365374      6.73365615      6.73365954      6.73365598
       6.73365546      6.73365760      6.73365325      6.73365361      6.73365344      6.73365320      6.73365555      6.73365326      6.73365327      6.73365439      6.73365466      6.73365370      6.73365487      6.73365401      6.73365319      6.73365450      6.73365360      6.73365387      6.73365562      6.73365455      6.73365372      6.73365494      6.73365321      6.73365341      6.73365358      6.73365327      6.73365351      6.73365324      6.73365331      6.73365339      6.73365317      6.73365359      6.73365318      6.73365340      6.73365325      6.73365330      6.73365359      6.73365342      6.73365382      6.73365555      6.73365324      6.73365385      6.73365414      6.73365315      6.73365353      6.73365373      6.73365320      6.73365317      6.73365364      6.73365347      6.73365473      6.73365337      6.73365391      6.73365327      6.73365315      6.73365473      6.73365418      6.73365328      6.73365323      6.73365367      6.73365489      6.73365338      6.73365323      6.73365337      6.73365320      6.73365326      6.73365334      6.73365325      6.73365321      6.73365383      6.73365369      6.73365379      6.73365320      6.73365428      6.73365414      6.73365374      6.73365435      6.73365328      6.73365319      6.73365324      6.73365383      6.73365472      6.73365392      6.73365319      6.73365524      6.73365515      6.73365344      6.73365435      6.73365327      6.73365414      6.73365468      6.73365331      6.73365327      6.73365318      6.73365395      6.73365324      6.73365313      6.73365424      6.73365353      6.73365369      6.73365422      6.73365465      6.73365323      6.73365322      6.73365348      6.73365527      6.73365358      6.73365380      6.73365401      6.73365375      6.73365339      6.73365497      6.73365386      6.73365322      6.73365518      6.73365320      6.73365332      6.73365320      6.73365390      6.73365319      6.73365337      6.73365323      6.73365335      6.73365465      6.73365437      6.73365340      6.73365339      6.73365440      6.73365327      6.73365353      6.73365372      6.73365858      6.73365321      6.73365334      6.73365398      6.73365584      6.73365497      6.73365494      6.73365361      6.73365324      6.73365426      6.73365591      6.73365315      6.73365691      6.73365330      6.73365376      6.73365397      6.73365386      6.73365335      6.73365346      6.73365322      6.73365393      6.73365322      6.73365443      6.73365404      6.73365343      6.73365369      6.73365385      6.73365316      6.73365321      6.73365338      6.73365356      6.73365499      6.73365318      6.73365451      6.73365340      6.73365316      6.73365333      6.73365320      6.73365338      6.73365329      6.73365319      6.73365342      6.73365325      6.73365341      6.73365344      6.73365322      6.73365449      6.73365428      6.73365350      6.73365421      6.73365385      6.73365321      6.73365400      6.73365317      6.73365389      6.73365319      6.73365367      6.73365414      6.73365331      6.73366197      6.73365573      6.73365446      6.73365705      6.73367374      6.73365655      6.73365664      6.73365321      6.73365757      6.73365338
       6.73365385      6.73365322      6.73365611      6.73365320      6.73365370      6.73365427      6.73365317      6.73365317      6.73365549      6.73365440      6.73365405      6.73365323      6.73365326      6.73365334      6.73365320      6.73365438      6.73365320      6.73365408      6.73365434      6.73365325      6.73365371      6.73365406      6.73365343      6.73365392      6.73365385      6.73365366      6.73365320      6.73365439      6.73365320      6.73365322      6.73365313      6.73365321      6.73365329      6.73365366      6.73365449      6.73365408      6.73365317      6.73365337      6.73365329      6.73365331      6.73365326      6.73365455      6.73365345      6.73365353      6.73365389      6.73365331      6.73365328      6.73365360      6.73365322      6.73365329      6.73365327      6.73365329      6.73365327      6.73365339      6.73365486      6.73365385      6.73365334      6.73365318      6.73365445      6.73365370      6.73365356      6.73365322      6.73365395      6.73365321      6.73365322      6.73365315      6.73365378      6.73365451      6.73365330      6.73365695      6.73365312      6.73365484      6.73365358      6.73365350      6.73365693      6.73365355      6.73365398      6.73365671      6.73365527      6.73365324      6.73365320      6.73365357      6.73365335      6.73365381      6.73365325      6.73365319      6.73365318      6.73365325      6.73365330      6.73365393      6.73365434      6.73365369      6.73365360      6.73365339      6.73365317      6.73365490      6.73365480      6.73365372      6.73365384      6.73365314      6.73365338      6.73365362      6.73365367      6.73365383      6.73366352      6.73365355      6.73365406      6.73365319      6.73365518      6.73365425      6.73365332      6.73365323      6.73365344      6.73365458      6.73365477      6.73365406      6.73365324      6.73365346      6.73365319      6.73365504      6.73365340      6.73365396      6.73365521      6.73365374      6.73365897      6.73365467      6.73365333      6.73365510      6.73365536      6.73365341      6.73365316      6.73365439      6.73365525      6.73365502      6.73365465      6.73365327      6.73365532      6.73365406      6.73365392      6.73365428      6.73365344      6.73365329      6.73365360      6.73365315      6.73365320      6.73365323      6.73365368      6.73365408      6.73365316      6.73365371      6.73365378      6.73365315      6.73365326      6.73365324      6.73365322      6.73365344      6.73365326      6.73365348      6.73365320      6.73365318      6.73365333      6.73365324      6.73365316      6.73365328      6.73365362      6.73365347      6.73365340      6.73365353      6.73365389      6.73365331      6.73365321      6.73365320      6.73365374      6.73365492      6.73365342      6.73365498      6.73365327      6.73365418      6.73365387      6.73365325      6.73365328      6.73365402      6.73365357      6.73365388      6.73365507      6.73365334      6.73365411      6.73365327      6.73365425      6.73365397      6.73365573      6.73365341      6.73365414      6.73365877      6.73365389      6.73365414      6.73365324      6.73365504      6.73365331      6.73365334
       6.73365319      6.73365316      6.73365480      6.73365581      6.73365522      6.73365331      6.73365320      6.73365318      6.73365321      6.73365325      6.73365332      6.73365320      6.73365327      6.73365317      6.73365488      6.73365383      6.73365362      6.73365431      6.73365321      6.73365433      6.73365317      6.73365326      6.73365342      6.73365327      6.73365331      6.73365384      6.73365350      6.73365343      6.73365324      6.73365316      6.73365316      6.73365343      6.73365327      6.73365379      6.73365318      6.73365406      6.73365371      6.73365412      6.73365545      6.73365337      6.73365329      6.73365324      6.73365322      6.73365325      6.73365437      6.73365499      6.73365354      6.73365325      6.73365495      6.73365321      6.73365440      6.73365315      6.73365386      6.73365460      6.73365332      6.73365543      6.73365538      6.73365329      6.73365430      6.73365545      6.73365329      6.73365315      6.73365379      6.73365328      6.73365390      6.73365313      6.73365320      6.73365331      6.73365384      6.73365363      6.73365323      6.73365328      6.73365509      6.73365335      6.73365469      6.73365349      6.73365322      6.73365422      6.73365329      6.73365336      6.73365347      6.73365343      6.73365342      6.73365372      6.73365326      6.73365453      6.73365325      6.73365319      6.73365446      6.73365388      6.73365369      6.73365321      6.73365325      6.73365332      6.73365397      6.73365340      6.73365370      6.73365316      6.73365359      6.73365345      6.73365369      6.73365340      6.73365322      6.73365355      6.73365358      6.73365332      6.73365337      6.73365397      6.73365562      6.73365705      6.73365621      6.73365331      6.73365393      6.73365425      6.73365405      6.73365546      6.73365332      6.73365381      6.73365620      6.73365326      6.73365500      6.73365572      6.73365415      6.73365323      6.73365387      6.73365458      6.73365397      6.73365511      6.73365325      6.73365475      6.73365394      6.73365508      6.73365476      6.73365316      6.73365321      6.73365317      6.73365385      6.73365316      6.73365321      6.73365404      6.73365367      6.73365337      6.73365369      6.73365355      6.73365327      6.73365321      6.73365353      6.73365424      6.73365443      6.73365415      6.73365339      6.73365398      6.73365331      6.73365366      6.73365615      6.73365336      6.73365465      6.73365343      6.73365316      6.73365317      6.73365323      6.73365326      6.73365339      6.73365346      6.73365388      6.73365526      6.73365358      6.73365496      6.73365320      6.73365327      6.73365320      6.73365328      6.73365364      6.73365329      6.73365327      6.73365336      6.73365344      6.73365379      6.73365358      6.73365326      6.73365325      6.73365357      6.73365321      6.73365386      6.73365394      6.73365362      6.73365315      6.73365332      6.73365490      6.73365320      6.73365477      6.73365353      6.73365315      6.73365969      6.73365592      6.73365584      6.73365345      6.73365423      6.73365780      6.73365398
       6.73365321      6.73365319      6.73365366      6.73365347      6.73365361      6.73365360      6.73365344      6.73365321      6.73365321      6.73365327      6.73365317      6.73365345      6.73365327      6.73365318      6.73365403      6.73365321      6.73365331      6.73365385      6.73365345      6.73365451      6.73365396      6.73365327      6.73365355      6.73365333      6.73365318      6.73365320      6.73365328      6.73365394      6.73365312      6.73365366      6.73365326      6.73365346      6.73365353      6.73365403      6.73365352      6.73365320      6.73365323      6.73365319      6.73365344      6.73365564      6.73365526      6.73365320      6.73365339      6.73365385      6.73365326      6.73365316      6.73365325      6.73365641      6.73365362      6.73365334      6.73365377      6.73365357      6.73365396      6.73365329      6.73365549      6.73365325      6.73365323      6.73365754      6.73365344      6.73365495      6.73365397      6.73365472      6.73365346      6.73365333      6.73365518      6.73365361      6.73365897      6.73365322      6.73365514      6.73365377      6.73365365      6.73365334      6.73365463      6.73365336      6.73365424      6.73365442      6.73365630      6.73365388      6.73366459      6.73365335      6.73365338      6.73365429      6.73365320      6.73365329      6.73365594      6.73365459      6.73365320      6.73365503      6.73365570      6.73365397      6.73365414      6.73365408      6.73365331      6.73365469      6.73365448      6.73365572      6.73365482      6.73365647      6.73365380      6.73365386      6.73365636      6.73365794      6.73365366      6.73365769      6.73365751      6.73365342      6.73366577      6.73365610      6.73365322      6.73365849      6.73365485      6.73365433      6.73365320      6.73365384      6.73365431      6.73365327      6.73365361      6.73365321      6.73365342      6.73365494      6.73365326      6.73365385      6.73365335      6.73365449      6.73365318      6.73365340      6.73365338      6.73365339      6.73365319      6.73365330      6.73365316      6.73365464      6.73365346      6.73365335      6.73365326      6.73365356      6.73365339      6.73365395      6.73365468      6.73365420      6.73365372      6.73365325      6.73365326      6.73365352      6.73365317      6.73365432      6.73365365      6.73365362      6.73365353      6.73365743      6.73365332      6.73365399      6.73365321      6.73365387      6.73365375      6.73365320      6.73365460      6.73365372      6.73365325      6.73365374      6.73365340      6.73365321      6.73365359      6.73365359      6.73365391      6.73365328      6.73365347      6.73365354      6.73365447      6.73365398      6.73365321      6.73365426      6.73365323      6.73365377      6.73365339      6.73365323      6.73365441      6.73365317      6.73365412      6.73365358      6.73365327      6.73365345      6.73365325      6.73365347      6.73365345      6.73365444      6.73365323      6.73365554      6.73365312      6.73365389      6.73365379      6.73365343      6.73365361      6.73365640      6.73365431      6.73365320      6.73365316      6.73365351      6.73366181      6.73365324
       6.73365327      6.73365398      6.73365320      6.73365337      6.73365321      6.73365322      6.73365365      6.73365317      6.73365373      6.73365350      6.73365343      6.73365336      6.73365383      6.73365434      6.73365337      6.73365994      6.73365338      6.73365320      6.73365344      6.73365326      6.73365335      6.73365341      6.73365326      6.73365400      6.73365320      6.73365351      6.73365321      6.73365583      6.73365382      6.73365371      6.73365340      6.73365321      6.73365419      6.73365325      6.73365315      6.73365419      6.73365324      6.73365341      6.73365559      6.73365332      6.73365322      6.73365876      6.73365321      6.73365329      6.73365367      6.73365315      6.73365317      6.73365439      6.73365319      6.73365327      6.73365622      6.73365796      6.73365536      6.73365318      6.73365317      6.73365460      6.73365355      6.73365350      6.73365326      6.73365962      6.73367183      6.73365491      6.73365361      6.73365519      6.73365386      6.73365555      6.73365318      6.73365991      6.73365381      6.73365430      6.73365563      6.73366634      6.73365418      6.73365484      6.73365527      6.73365322      6.73365646      6.73365558      6.73365455      6.73365442      6.73365956      6.73365561      6.73365981      6.73365562      6.73369217      6.73365462      6.73365572      6.73365335      6.73365857      6.73365445      6.73367254      6.73365860      6.73365517      6.73365364      6.73368100      6.73365397      6.73365383      6.73365323      6.73365334      6.73365342      6.73365333      6.73365326      6.73365554      6.73365391      6.73365399      6.73365411      6.73365360      6.73365320      6.73365385      6.73365328      6.73365323      6.73365321      6.73365473      6.73365335      6.73365319      6.73365344      6.73365326      6.73365318      6.73365347      6.73365377      6.73365329      6.73365323      6.73365317      6.73365333      6.73365455      6.73365332      6.73365319      6.73366952      6.73365316      6.73365496      6.73365429      6.73365319      6.73365509      6.73365429      6.73365361      6.73365348      6.73365457      6.73365383      6.73365324      6.73365470      6.73365407      6.73365532      6.73365333      6.73365327      6.73365383      6.73365317      6.73365330      6.73365317      6.73365321      6.73365622      6.73365318      6.73365731      6.73365493      6.73365473      6.73365327      6.73365334      6.73365459      6.73365733      6.73365328      6.73365333      6.73365359      6.73365325      6.73365311      6.73365395      6.73365333      6.73365389      6.73365328      6.73365323      6.73365318      6.73365356      6.73365332      6.73365346      6.73365321      6.73365315      6.73365325      6.73365316      6.73365357      6.73365331      6.73365363      6.73365340      6.73365332      6.73365354      6.73365341      6.73365395      6.73365374      6.73365413      6.73365396      6.73365345      6.73365350      6.73365336      6.73365351      6.73365390      6.73365569      6.73365522      6.73365419      6.73365486      6.73365364      6.73365325      6.73365318      6.73365316
       6.73365318      6.73365334      6.73365428      6.73365318      6.73365357      6.73365315      6.73365374      6.73365315      6.73365426      6.73365315      6.73365315      6.73365323      6.73365343      6.73365323      6.73365380      6.73365538      6.73365319      6.73365376      6.73365448      6.73365315      6.73365477      6.73365330      6.73365337      6.73365334      6.73365321      6.73365401      6.73365342      6.73365378      6.73366206      6.73365330      6.73365393      6.73365343      6.73365454      6.73365548      6.73365730      6.73365778      6.73365444      6.73365372      6.73365320      6.73365320      6.73365376      6.73365496      6.73365617      6.73365387      6.73365471      6.73365353      6.73365478      6.73365580      6.73365323      6.73365376      6.73366129      6.73365454      6.73365502      6.73365325      6.73365382      6.73365468      6.73365323      6.73365437      6.73365455      6.73365341      6.73365583      6.73365521      6.73365627      6.73365543      6.73365332      6.73365451      6.73365322      6.73365335      6.73365659      6.73365717      6.73365334      6.73365345      6.73365325      6.73365326      6.73365390      6.73365578      6.73365318      6.73365336      6.73365326      6.73365516      6.73365338      6.73365341      6.73365348      6.73365422      6.73365564      6.73365321      6.73365349      6.73365361      6.73365360      6.73365352      6.73365338      6.73365363      6.73365321      6.73365326      6.73365406      6.73365346      6.73365319      6.73365331      6.73365346      6.73365335      6.73365325      6.73365413      6.73365317      6.73365354      6.73365484      6.73365324      6.73365328      6.73365329      6.73365325      6.73365359      6.73365347      6.73365371      6.73365339      6.73365340      6.73365329      6.73365329      6.73365382      6.73365408      6.73365329      6.73365316      6.73365481      6.73365399      6.73365345      6.73365330      6.73365314      6.73365358      6.73365390      6.73365387      6.73365325      6.73365352      6.73365313      6.73365329      6.73365348      6.73365316      6.73365345      6.73365326      6.73365322      6.73365349      6.73365316      6.73365339      6.73365328      6.73365320      6.73365318      6.73365328      6.73365326      6.73365344      6.73365335      6.73365557      6.73365373      6.73365325      6.73365604      6.73365485      6.73365330      6.73365387      6.73365326      6.73365321      6.73365362      6.73365330      6.73365452      6.73365317      6.73365387      6.73365445      6.73365315      6.73365318      6.73365365      6.73365328      6.73365313      6.73365316      6.73365355      6.73365618      6.73365376      6.73365318      6.73365320      6.73365388      6.73365328      6.73365330      6.73365316      6.73365316      6.73365332      6.73365315      6.73365371      6.73365336      6.73365327      6.73365334      6.73365323      6.73365468      6.73365312      6.73365321      6.73365333      6.73365407      6.73365333      6.73365547      6.73365318      6.73365357      6.73365983      6.73365338      6.73365399      6.73365347      6.73365556      6.73365603
       6.73365438      6.73365335      6.73365342      6.73365464      6.73365357      6.73365337      6.73365671      6.73365329      6.73365329      6.73365562      6.73365349      6.73365316      6.73365318      6.73365328      6.73365418      6.73365562      6.73365359      6.73365337      6.73365336      6.73365371      6.73365319      6.73365318      6.73365381      6.73365853      6.73365313      6.73365374      6.73365420      6.73365699      6.73365442      6.73365341      6.73365705      6.73365627      6.73365343      6.73365900      6.73365888      6.73365452      6.73365416      6.73365367      6.73365827      6.73365669      6.73365317      6.73365357      6.73365374      6.73365360      6.73365455      6.73365497      6.73365781      6.73365418      6.73365448      6.73365437      6.73365430      6.73365692      6.73365542      6.73365325      6.73365316      6.73365341      6.73365318      6.73365321      6.73365339      6.73365345      6.73365358      6.73365329      6.73365331      6.73365324      6.73365333      6.73365397      6.73365399      6.73365335      6.73365327      6.73365314      6.73365331      6.73365321      6.73365362      6.73365329      6.73365320      6.73365331      6.73365326      6.73365369      6.73365315      6.73365378      6.73365442      6.73365320      6.73365319      6.73365327      6.73365326      6.73365317      6.73365325      6.73365415      6.73365431      6.73365430      6.73365342      6.73365318      6.73365323      6.73365419      6.73365316      6.73365320      6.73365317      6.73365429      6.73365389      6.73365323      6.73365323      6.73365414      6.73365328      6.73365454      6.73365547      6.73365375      6.73365336      6.73365511      6.73365445      6.73365329      6.73365328      6.73365317      6.73365384      6.73365342      6.73365331      6.73365317      6.73365317      6.73365344      6.73365321      6.73365328      6.73365323      6.73365364      6.73365326      6.73365335      6.73365324      6.73365433      6.73365319      6.73365316      6.73365320      6.73365315      6.73365318      6.73365326      6.73365461      6.73365418      6.73365350      6.73365318      6.73365419      6.73365341      6.73365318      6.73365341      6.73365323      6.73365503      6.73365327      6.73365467      6.73365367      6.73365320      6.73365335      6.73365325      6.73366155      6.73365326      6.73365550      6.73365469      6.73365445      6.73365317      6.73365327      6.73365467      6.73365317      6.73365321      6.73365346      6.73365411      6.73365349      6.73365371      6.73365316      6.73365316      6.73365620      6.73365573      6.73365326      6.73365374      6.73365433      6.73365366      6.73365328      6.73365318      6.73365428      6.73365344      6.73365333      6.73365321      6.73365328      6.73365326      6.73365439      6.73365323      6.73365364      6.73365315      6.73365325      6.73365347      6.73365334      6.73365323      6.73365317      6.73365382      6.73365335      6.73365332      6.73365327      6.73365502      6.73365450      6.73365575      6.73365581      6.73365362      6.73365317      6.73365349      6.73365431      6.73365389
       6.73365452      6.73365629      6.73365388      6.73365404      6.73365414      6.73365326      6.73365781      6.73365558      6.73365577      6.73365362      6.73365730      6.73365327      6.73365356      6.73365709      6.73365328      6.73365367      6.73365474      6.73365334      6.73365404      6.73365388      6.73365317      6.73365354      6.73365376      6.73365323      6.73365645      6.73365508      6.73365704      6.73365382      6.73365535      6.73365368      6.73365318      6.73365321      6.73365318      6.73366327      6.73365319      6.73365405      6.73365317      6.73365327      6.73365342      6.73365340      6.73365355      6.73365324      6.73365343      6.73365320      6.73365318      6.73365323      6.73365343      6.73365336      6.73365341      6.73365318      6.73365335      6.73365361      6.73365381      6.73365335      6.73365318      6.73365329      6.73365355      6.73365313      6.73365321      6.73365360      6.73365321      6.73365323      6.73365336      6.73365339      6.73365330      6.73365327      6.73365318      6.73365324      6.73365316      6.73365316      6.73365367      6.73365408      6.73365320      6.73365406      6.73365359      6.73365345      6.73365339      6.73365318      6.73365390      6.73365378      6.73365317      6.73365395      6.73365324      6.73365325      6.73365333      6.73365349      6.73365572      6.73365318      6.73365314      6.73365317      6.73365457      6.73365333      6.73365328      6.73365419      6.73365317      6.73365471      6.73365381      6.73365332      6.73365316      6.73365359      6.73365318      6.73365429      6.73365376      6.73365360      6.73365327      6.73365319      6.73365326      6.73365319      6.73365330      6.73365388      6.73365324      6.73365327      6.73365326      6.73365322      6.73365320      6.73365339      6.73365327      6.73365323      6.73365328      6.73365322      6.73365396      6.73365383      6.73365402      6.73365339      6.73365316      6.73365327      6.73365316      6.73365341      6.73365396      6.73365355      6.73365343      6.73365329      6.73365324      6.73365322      6.73365321      6.73365319      6.73365326      6.73365424      6.73365375      6.73365420      6.73365342      6.73365328      6.73365376      6.73365426      6.73365360      6.73365425      6.73365328      6.73365323      6.73365418      6.73365319      6.73365409      6.73365366      6.73365314      6.73365396      6.73365378      6.73365332      6.73365325      6.73365323      6.73365326      6.73365407      6.73365537      6.73365393      6.73365427      6.73365398      6.73365663      6.73365319      6.73365321      6.73365327      6.73365331      6.73365318      6.73365439      6.73365347      6.73365325      6.73365312      6.73365321      6.73365408      6.73365543      6.73365316      6.73365317      6.73365385      6.73365375      6.73365353      6.73365319      6.73365326      6.73365325      6.73365332      6.73365322      6.73365517      6.73365382      6.73365327      6.73365562      6.73365442      6.73365416      6.73365327      6.73366059      6.73365367      6.73365353      6.73365365      6.73365386      6.73365411
       6.73366070      6.73365324      6.73365410      6.73365514      6.73365350      6.73365778      6.73365391      6.73365419      6.73365316      6.73365441      6.73365325      6.73365400      6.73365503      6.73365327      6.73365376      6.73365323      6.73365329      6.73365396      6.73365321      6.73365464      6.73365328      6.73365368      6.73365459      6.73365315      6.73365330      6.73365321      6.73365327      6.73365371      6.73365357      6.73365327      6.73365352      6.73365319      6.73365376      6.73365425      6.73365367      6.73365314      6.73365335      6.73365357      6.73365364      6.73365369      6.73365339      6.73365335      6.73365317      6.73365327      6.73365409      6.73365317      6.73365337      6.73365362      6.73365329      6.73365318      6.73365334      6.73365471      6.73365320      6.73365398      6.73365321      6.73365361      6.73365337      6.73365317      6.73365332      6.73365366      6.73365452      6.73365340      6.73365449      6.73365399      6.73365334      6.73365323      6.73365316      6.73365327      6.73365330      6.73365317      6.73365338      6.73365417      6.73365338      6.73365357      6.73365368      6.73365338      6.73365349      6.73365402      6.73365352      6.73365327      6.73365483      6.73365326      6.73365339      6.73365483      6.73365317      6.73365316      6.73365320      6.73365340      6.73365317      6.73365326      6.73365330      6.73365339      6.73365334      6.73365429      6.73365359      6.73365334      6.73365324      6.73365321      6.73365327      6.73365335      6.73365322      6.73365422      6.73365328      6.73365331      6.73365327      6.73365325      6.73365317      6.73365331      6.73365334      6.73365419      6.73365401      6.73365326      6.73365321      6.73365327      6.73365316      6.73365318      6.73365340      6.73365402      6.73365343      6.73365318      6.73365336      6.73365406      6.73365402      6.73365414      6.73365363      6.73365317      6.73365327      6.73365320      6.73365324      6.73365323      6.73365316      6.73365320      6.73365397      6.73365380      6.73365336      6.73365349      6.73365325      6.73365318      6.73365334      6.73365338      6.73365391      6.73365403      6.73365323      6.73365326      6.73365334      6.73365362      6.73365449      6.73365326      6.73365343      6.73365324      6.73365404      6.73365345      6.73365334      6.73365404      6.73365522      6.73365349      6.73365431      6.73365382      6.73366045      6.73365520      6.73365325      6.73365438      6.73365363      6.73365386      6.73365390      6.73365398      6.73365458      6.73365361      6.73365330      6.73365454      6.73365316      6.73365327      6.73365330      6.73365357      6.73365320      6.73365318      6.73365355      6.73365318      6.73365315      6.73365376      6.73365333      6.73365436      6.73365364      6.73365319      6.73365341      6.73365394      6.73365353      6.73365337      6.73365474      6.73365311      6.73365335      6.73365323      6.73365335      6.73365335      6.73365323      6.73365552      6.73365455      6.73365349      6.73365323      6.73365358
       6.73365600      6.73365336      6.73365388      6.73365336      6.73365386      6.73365425      6.73365345      6.73365628      6.73365441      6.73365339      6.73365752      6.73365349      6.73365342      6.73365492      6.73365335      6.73365316      6.73365329      6.73365353      6.73365325      6.73365327      6.73365367      6.73365410      6.73365481      6.73365352      6.73365367      6.73365315      6.73365363      6.73365326      6.73365326      6.73365354      6.73365360      6.73365327      6.73365322      6.73365341      6.73365344      6.73365335      6.73365411      6.73365381      6.73365317      6.73365312      6.73365335      6.73365320      6.73365332      6.73365320      6.73365351      6.73365448      6.73365409      6.73365320      6.73365327      6.73365362      6.73365318      6.73365431      6.73365332      6.73365356      6.73365354      6.73365356      6.73365349      6.73365358      6.73365316      6.73365377      6.73365458      6.73365341      6.73365329      6.73365468      6.73365396      6.73365355      6.73365329      6.73365443      6.73365332      6.73365316      6.73365326      6.73365327      6.73365319      6.73365337      6.73365318      6.73365323      6.73365506      6.73365480      6.73365451      6.73365321      6.73365418      6.73365444      6.73365341      6.73365318      6.73365325      6.73365340      6.73365406      6.73365431      6.73365333      6.73365358      6.73365343      6.73365340      6.73365320      6.73365319      6.73365324      6.73365312      6.73365328      6.73365341      6.73365342      6.73365321      6.73365318      6.73365330      6.73365368      6.73365336      6.73365322      6.73365321      6.73365331      6.73365412      6.73365403      6.73365322      6.73365339      6.73365320      6.73365338      6.73365340      6.73365318      6.73365421      6.73365316      6.73365356      6.73365320      6.73365373      6.73365393      6.73365344      6.73365326      6.73365336      6.73365330      6.73365320      6.73365326      6.73365328      6.73365370      6.73365322      6.73365316      6.73365322      6.73365329      6.73365321      6.73365322      6.73365336      6.73365315      6.73365323      6.73365326      6.73365322      6.73365326      6.73365326      6.73365347      6.73365447      6.73365357      6.73365435      6.73365314      6.73365327      6.73365321      6.73365318      6.73365377      6.73365334      6.73365320      6.73365697      6.73365450      6.73365424      6.73365385      6.73365315      6.73365357      6.73365501      6.73365518      6.73365329      6.73365347      6.73365512      6.73365365      6.73365322      6.73365453      6.73365330      6.73365418      6.73365326      6.73365317      6.73365337      6.73365346      6.73365339      6.73365335      6.73365333      6.73365320      6.73365327      6.73365338      6.73365319      6.73365325      6.73365325      6.73365395      6.73365358      6.73365333      6.73365327      6.73365352      6.73365321      6.73365418      6.73365374      6.73365332      6.73365377      6.73365663      6.73365387      6.73365327      6.73365336      6.73365385      6.73365330      6.73365315      6.73365367
       6.73365321      6.73365382      6.73365330      6.73365322      6.73365317      6.73365340      6.73365328      6.73365400      6.73365313      6.73365327      6.73365322      6.73365342      6.73365333      6.73365337      6.73365320      6.73365320      6.73365340      6.73365331      6.73365331      6.73365352      6.73365371      6.73365376      6.73365366      6.73365340      6.73365322      6.73365329      6.73365318      6.73365352      6.73365325      6.73365316      6.73365329      6.73365440      6.73365324      6.73365314      6.73365330      6.73365377      6.73365326      6.73365401      6.73365319      6.73365320      6.73365370      6.73365415      6.73365409      6.73365320      6.73365442      6.73365372      6.73365381      6.73365326      6.73365404      6.73365349      6.73365391      6.73365337      6.73365320      6.73365333      6.73365413      6.73365318      6.73365318      6.73365549      6.73365326      6.73365473      6.73365352      6.73365322      6.73365319      6.73365442      6.73365317      6.73365349      6.73365435      6.73365362      6.73365319      6.73365386      6.73365317      6.73365316      6.73365329      6.73365312      6.73365316      6.73365334      6.73365372      6.73365338      6.73365340      6.73365322      6.73365453      6.73365320      6.73365347      6.73365336      6.73365322      6.73365327      6.73365355      6.73365323      6.73365321      6.73365318      6.73365316      6.73365352      6.73365334      6.73365403      6.73365349      6.73365328      6.73365322      6.73365318      6.73365388      6.73365313      6.73365326      6.73365349      6.73365326      6.73365320      6.73365352      6.73365334      6.73365320      6.73365313      6.73365332      6.73365332      6.73365362      6.73365314      6.73365322      6.73365322      6.73365362      6.73365315      6.73365329      6.73365338      6.73365335      6.73365318      6.73365326      6.73365319      6.73365335      6.73365383      6.73365344      6.73365337      6.73365364      6.73365319      6.73365330      6.73365343      6.73365334      6.73365330      6.73365325      6.73365333      6.73365329      6.73365316      6.73365325      6.73365351      6.73365327      6.73365417      6.73365371      6.73365343      6.73365345      6.73365451      6.73365383      6.73365353      6.73365336      6.73365320      6.73365324      6.73365356      6.73365425      6.73365517      6.73365344      6.73365849      6.73365331      6.73365318      6.73365395      6.73365325      6.73365320      6.73365319      6.73365368      6.73365320      6.73365338      6.73365315      6.73365329      6.73365345      6.73365341      6.73365342      6.73365518      6.73365320      6.73365324      6.73365320      6.73365320      6.73365334      6.73365329      6.73365322      6.73365320      6.73365490      6.73365320      6.73365327      6.73365420      6.73365327      6.73365346      6.73365321      6.73365339      6.73365436      6.73365461      6.73365320      6.73365329      6.73365332      6.73365395      6.73365335      6.73365316      6.73365462      6.73365323      6.73365325      6.73365344      6.73365318      6.73365335      6.73365325
       6.73365317      6.73365325      6.73365315      6.73365327      6.73365324      6.73365327      6.73365327      6.73365325      6.73365328      6.73365342      6.73365330      6.73365325      6.73365327      6.73365374      6.73365351      6.73365333      6.73365316      6.73365408      6.73365332      6.73365324      6.73365319      6.73365404      6.73365321      6.73365327      6.73365316      6.73365322      6.73365325      6.73365328      6.73365337      6.73365320      6.73365321      6.73365339      6.73365510      6.73365327      6.73365335      6.73365395      6.73365313      6.73365334      6.73365367      6.73365324      6.73365405      6.73365358      6.73365334      6.73365386      6.73365457      6.73365344      6.73365313      6.73365320      6.73365340      6.73365475      6.73365366      6.73365319      6.73365329      6.73365329      6.73365326      6.73365353      6.73365430      6.73365334      6.73365321      6.73365437      6.73365403      6.73365337      6.73365321      6.73365589      6.73365381      6.73365319      6.73365506      6.73365336      6.73365361      6.73365349      6.73365358      6.73365733      6.73365421      6.73365317      6.73365356      6.73365313      6.73365314      6.73365320      6.73365329      6.73365321      6.73365320      6.73365393      6.73365344      6.73365315      6.73365329      6.73365319      6.73365335      6.73365325      6.73365315      6.73365320      6.73365327      6.73365322      6.73365321      6.73365325      6.73365331      6.73365362      6.73365316      6.73365349      6.73365350      6.73365349      6.73365313      6.73365324      6.73365325      6.73365336      6.73365318      6.73365372      6.73365330      6.73365350      6.73365313      6.73365315      6.73365340      6.73365377      6.73365316      6.73365382      6.73365466      6.73365471      6.73365355      6.73365335      6.73365325      6.73365317      6.73365379      6.73365320      6.73365333      6.73365324      6.73365320      6.73365332      6.73365328      6.73365327      6.73365319      6.73365325      6.73365408      6.73365320      6.73365319      6.73365330      6.73365315      6.73365322      6.73365317      6.73365324      6.73365364      6.73365328      6.73365323      6.73365406      6.73365360      6.73365345      6.73365478      6.73365319      6.73365327      6.73365322      6.73365327      6.73365582      6.73365364      6.73365363      6.73365389      6.73365440      6.73365341      6.73365472      6.73365318      6.73365505      6.73365323      6.73365317      6.73365397      6.73365326      6.73365357      6.73365324      6.73365371      6.73365333      6.73365444      6.73365360      6.73365423      6.73365347      6.73365324      6.73365314      6.73365328      6.73365363      6.73365376      6.73365322      6.73365402      6.73365331      6.73365332      6.73365317      6.73365315      6.73365328      6.73365380      6.73365432      6.73365316      6.73365325      6.73365322      6.73365368      6.73365325      6.73365327      6.73365325      6.73365359      6.73365323      6.73365323      6.73365327      6.73365330      6.73365321      6.73365337      6.73365532      6.73365368
       6.73365530      6.73365322      6.73365328      6.73365555      6.73365323      6.73365487      6.73365386      6.73365351      6.73365343      6.73365324      6.73365332      6.73365321      6.73365325      6.73365326      6.73365342      6.73365319      6.73365314      6.73365313      6.73365330      6.73365343      6.73365328      6.73365419      6.73365319      6.73365323      6.73365323      6.73365324      6.73365373      6.73365319      6.73365401      6.73365382      6.73365393      6.73365314      6.73365364      6.73365329      6.73365317      6.73365425      6.73365328      6.73365346      6.73365331      6.73365321      6.73365628      6.73365316      6.73365318      6.73365329      6.73365326      6.73365324      6.73365411      6.73365314      6.73365315      6.73365361      6.73365356      6.73365467      6.73365423      6.73365319      6.73365541      6.73365317      6.73365355      6.73365465      6.73365544      6.73365478      6.73365358      6.73365650      6.73365721      6.73365375      6.73365341      6.73365315      6.73365316      6.73365358      6.73365319      6.73365336      6.73365339      6.73365333      6.73365354      6.73365319      6.73365330      6.73365366      6.73365326      6.73365397      6.73365338      6.73365325      6.73365320      6.73365322      6.73365336      6.73365366      6.73365392      6.73365338      6.73365337      6.73365317      6.73365337      6.73365376      6.73365322      6.73365318      6.73365322      6.73365404      6.73365391      6.73365318      6.73365321      6.73365364      6.73365319      6.73365319      6.73365329      6.73365317      6.73365316      6.73365354      6.73365327      6.73365347      6.73365350      6.73365335      6.73365340      6.73365316      6.73365440      6.73365343      6.73365421      6.73365379      6.73365333      6.73365326      6.73365320      6.73365342      6.73365328      6.73365336      6.73365311      6.73365405      6.73365360      6.73365312      6.73365317      6.73365396      6.73365326      6.73365327      6.73365325      6.73365404      6.73365315      6.73365337      6.73365324      6.73365346      6.73365314      6.73365335      6.73365326      6.73365412      6.73365321      6.73365379      6.73365339      6.73365334      6.73365353      6.73365355      6.73365324      6.73365336      6.73365322      6.73365323      6.73365403      6.73365329      6.73365332      6.73365350      6.73365581      6.73365325      6.73365989      6.73365348      6.73365331      6.73365437      6.73365478      6.73365328      6.73365321      6.73365387      6.73365333      6.73365337      6.73365396      6.73365322      6.73365370      6.73365407      6.73365427      6.73365327      6.73365335      6.73365332      6.73365381      6.73365362      6.73365392      6.73365348      6.73365324      6.73365325      6.73365395      6.73365513      6.73365357      6.73365327      6.73365521      6.73365349      6.73365322      6.73365357      6.73365325      6.73365488      6.73365354      6.73365370      6.73365357      6.73365347      6.73365322      6.73365398      6.73365329      6.73365348      6.73365324      6.73365369      6.73365343      6.73365337
       6.73365329      6.73365338      6.73365333      6.73365392      6.73365317      6.73365340      6.73365333      6.73365322      6.73365325      6.73365335      6.73365326      6.73365320      6.73365319      6.73365324      6.73365332      6.73365324      6.73365322      6.73365383      6.73365353      6.73365329      6.73365318      6.73365383      6.73365320      6.73365316      6.73365365      6.73365361      6.73365403      6.73365325      6.73365317      6.73365335      6.73365318      6.73365351      6.73365316      6.73365327      6.73365322      6.73365339      6.73365410      6.73365376      6.73365340      6.73365408      6.73365424      6.73365471      6.73365333      6.73365375      6.73365318      6.73365322      6.73365315      6.73365335      6.73365323      6.73365473      6.73365388      6.73365598      6.73366019      6.73368910      6.73365810      6.73365397      6.73365328      6.73365327      6.73365426      6.73365321      6.73365427      6.73365406      6.73365423      6.73365340      6.73365338      6.73365316      6.73365325      6.73365347      6.73365401      6.73365345      6.73365332      6.73365341      6.73365352      6.73365321      6.73365315      6.73365318      6.73365392      6.73365327      6.73365320      6.73365351      6.73365317      6.73365356      6.73365328      6.73365320      6.73365316      6.73365344      6.73365315      6.73365326      6.73365325      6.73365341      6.73365354      6.73365324      6.73365332      6.73365326      6.73365348      6.73365320      6.73365379      6.73365414      6.73365318      6.73365323      6.73365324      6.73365327      6.73365320      6.73365359      6.73365359      6.73365346      6.73365323      6.73365323      6.73365336      6.73365317      6.73365319      6.73365332      6.73365334      6.73365320      6.73365326      6.73365319      6.73365328      6.73365321      6.73365361      6.73365405      6.73365321      6.73365317      6.73365323      6.73365326      6.73365325      6.73365358      6.73365323      6.73365316      6.73365368      6.73365326      6.73365325      6.73365349      6.73365344      6.73365325      6.73365318      6.73365320      6.73365323      6.73365333      6.73365320      6.73365375      6.73365332      6.73365334      6.73365354      6.73365329      6.73365321      6.73365372      6.73365319      6.73365325      6.73365477      6.73365328      6.73365690      6.73365387      6.73365609      6.73365393      6.73365379      6.73365842      6.73365341      6.73365680      6.73365613      6.73365325      6.73365317      6.73365316      6.73365366      6.73365334      6.73365334      6.73365330      6.73365333      6.73365451      6.73365327      6.73365319      6.73365328      6.73365317      6.73365316      6.73365321      6.73365389      6.73365315      6.73365332      6.73365316      6.73365355      6.73365413      6.73365328      6.73365340      6.73365417      6.73365381      6.73365331      6.73365387      6.73365544      6.73365315      6.73365328      6.73365399      6.73365566      6.73366026      6.73365325      6.73365442      6.73365368      6.73365322      6.73365497      6.73365317      6.73365426      6.73365325
       6.73365538      6.73365357      6.73365316      6.73365323      6.73365324      6.73365327      6.73365325      6.73365341      6.73365323      6.73365314      6.73365330      6.73365369      6.73365321      6.73365320      6.73365377      6.73365426      6.73365326      6.73365385      6.73365327      6.73365322      6.73365317      6.73365328      6.73365556      6.73365536      6.73365327      6.73365349      6.73365322      6.73365480      6.73365353      6.73365336      6.73365363      6.73365329      6.73365323      6.73365327      6.73365314      6.73365515      6.73365348      6.73365332      6.73365349      6.73365365      6.73365390      6.73365326      6.73365628      6.73365533      6.73365389      6.73365325      6.73365335      6.73365324      6.73365316      6.73365384      6.73365329      6.73365327      6.73365407      6.73365316      6.73365320      6.73365342      6.73365325      6.73365332      6.73365342      6.73365321      6.73365569      6.73365319      6.73365335      6.73365338      6.73365316      6.73365352      6.73365342      6.73365332      6.73365397      6.73365325      6.73365376      6.73365319      6.73365367      6.73365333      6.73365312      6.73365322      6.73365338      6.73365357      6.73365349      6.73365366      6.73365325      6.73365343      6.73365325      6.73365349      6.73365322      6.73365325      6.73365321      6.73365349      6.73365321      6.73365324      6.73365325      6.73365325      6.73365336      6.73365441      6.73365321      6.73365332      6.73365321      6.73365354      6.73365337      6.73365320      6.73365377      6.73365451      6.73365320      6.73365318      6.73365341      6.73365320      6.73365340      6.73365317      6.73365341      6.73365342      6.73365313      6.73365322      6.73365328      6.73365374      6.73365450      6.73365318      6.73365314      6.73365326      6.73365327      6.73365330      6.73365345      6.73365327      6.73365316      6.73365320      6.73365388      6.73365315      6.73365333      6.73365314      6.73365325      6.73365321      6.73365320      6.73365368      6.73365360      6.73365321      6.73365326      6.73365315      6.73365350      6.73365324      6.73365337      6.73365374      6.73365384      6.73365572      6.73365325      6.73365328      6.73365384      6.73365321      6.73365330      6.73365391      6.73365398      6.73365329      6.73366212      6.73365326      6.73365320      6.73365315      6.73365318      6.73365315      6.73365425      6.73365320      6.73365319      6.73365321      6.73365483      6.73365316      6.73365334      6.73365317      6.73365428      6.73365374      6.73365385      6.73365321      6.73365336      6.73365316      6.73365422      6.73365341      6.73365442      6.73365606      6.73365494      6.73365400      6.73365450      6.73365365      6.73365392      6.73365345      6.73365384      6.73365362      6.73365322      6.73365432      6.73365403      6.73365492      6.73365322      6.73365332      6.73365326      6.73365376      6.73365321      6.73365348      6.73365325      6.73365411      6.73365324      6.73365439      6.73365319      6.73365435      6.73365329      6.73365328
       6.73365321      6.73365318      6.73365323      6.73365394      6.73365333      6.73365331      6.73365340      6.73365323      6.73365341      6.73365317      6.73365316      6.73365345      6.73365370      6.73365372      6.73365321      6.73365328      6.73365319      6.73365343      6.73365327      6.73365376      6.73365322      6.73365353      6.73365318      6.73365396      6.73365322      6.73365337      6.73365313      6.73365329      6.73365315      6.73365445      6.73365390      6.73365339      6.73365325      6.73365439      6.73365318      6.73365335      6.73365555      6.73365340      6.73365335      6.73365333      6.73365444      6.73365433      6.73365335      6.73365331      6.73365320      6.73365349      6.73365394      6.73365377      6.73365402      6.73365319      6.73365326      6.73365314      6.73365376      6.73365367      6.73365525      6.73365391      6.73365399      6.73365324      6.73365323      6.73365320      6.73365335      6.73365355      6.73365348      6.73365369      6.73365387      6.73365326      6.73365316      6.73365354      6.73365325      6.73365323      6.73365326      6.73365337      6.73365343      6.73365321      6.73365325      6.73365346      6.73365319      6.73365318      6.73365343      6.73365315      6.73365333      6.73365321      6.73365364      6.73365317      6.73365323      6.73365333      6.73365389      6.73365326      6.73365318      6.73365347      6.73365367      6.73365368      6.73365363      6.73365324      6.73365381      6.73365329      6.73365347      6.73365327      6.73365322      6.73365329      6.73365335      6.73365319      6.73365332      6.73365327      6.73365421      6.73365329      6.73365455      6.73365323      6.73365473      6.73365320      6.73365322      6.73365373      6.73365329      6.73365458      6.73365362      6.73365409      6.73365316      6.73365386      6.73365314      6.73365339      6.73365430      6.73365326      6.73365329      6.73365339      6.73365360      6.73365317      6.73365339      6.73365326      6.73365326      6.73365357      6.73365351      6.73365318      6.73365328      6.73365316      6.73365315      6.73365382      6.73365317      6.73365327      6.73365327      6.73365360      6.73365375      6.73365321      6.73365348      6.73365361      6.73365321      6.73365469      6.73365850      6.73365458      6.73365436      6.73365612      6.73365352      6.73365376      6.73365356      6.73365321      6.73365491      6.73365329      6.73365325      6.73365327      6.73365321      6.73365317      6.73365341      6.73365372      6.73365326      6.73365317      6.73365322      6.73365398      6.73365348      6.73365366      6.73365381      6.73365416      6.73365326      6.73365320      6.73365325      6.73365476      6.73365315      6.73365405      6.73365337      6.73365422      6.73365319      6.73365331      6.73365320      6.73365424      6.73365467      6.73365317      6.73365318      6.73365337      6.73365318      6.73365328      6.73365319      6.73365322      6.73365361      6.73365337      6.73365445      6.73365355      6.73365339      6.73365318      6.73365318      6.73365337      6.73365366      6.73365398
       6.73365446      6.73365316      6.73365331      6.73365405      6.73365321      6.73365330      6.73365328      6.73365324      6.73365352      6.73365365      6.73365408      6.73365325      6.73365394      6.73365317      6.73365319      6.73365357      6.73365324      6.73365325      6.73365481      6.73365320      6.73365402      6.73365325      6.73365336      6.73365374      6.73365330      6.73365487      6.73365440      6.73365365      6.73365346      6.73365439      6.73365316      6.73365363      6.73365346      6.73365340      6.73365323      6.73365321      6.73365457      6.73365350      6.73365404      6.73365319      6.73365411      6.73365359      6.73365322      6.73365321      6.73365365      6.73365318      6.73365317      6.73365320      6.73365322      6.73365361      6.73365327      6.73365607      6.73365355      6.73365326      6.73365544      6.73365416      6.73365364      6.73365342      6.73365401      6.73365358      6.73365348      6.73365336      6.73365323      6.73365315      6.73365367      6.73365422      6.73365347      6.73365328      6.73365318      6.73365327      6.73365320      6.73365325      6.73365321      6.73365322      6.73365321      6.73365321      6.73365370      6.73365317      6.73365366      6.73365317      6.73365321      6.73365367      6.73365327      6.73365332      6.73365325      6.73365328      6.73365404      6.73365317      6.73365318      6.73365365      6.73365331      6.73365319      6.73365321      6.73365336      6.73365319      6.73365349      6.73365315      6.73365368      6.73365320      6.73365363      6.73365322      6.73365531      6.73365320      6.73365415      6.73365453      6.73365315      6.73365324      6.73365422      6.73365402      6.73365329      6.73365318      6.73365321      6.73365320      6.73365404      6.73365325      6.73365317      6.73365361      6.73365360      6.73365380      6.73365434      6.73365320      6.73365332      6.73365329      6.73365318      6.73365348      6.73365325      6.73365325      6.73365318      6.73365351      6.73365325      6.73365346      6.73365322      6.73365343      6.73365319      6.73365325      6.73365324      6.73365325      6.73365340      6.73365449      6.73365476      6.73365326      6.73365319      6.73365318      6.73365339      6.73365482      6.73365338      6.73365472      6.73365548      6.73365407      6.73365326      6.73365320      6.73365373      6.73365319      6.73365320      6.73365637      6.73365394      6.73365377      6.73365554      6.73365435      6.73365430      6.73365377      6.73365348      6.73365343      6.73365333      6.73365357      6.73365313      6.73365516      6.73365395      6.73365533      6.73365586      6.73365328      6.73365586      6.73365325      6.73365367      6.73365318      6.73365328      6.73365326      6.73365321      6.73365327      6.73365333      6.73365323      6.73365335      6.73365419      6.73365529      6.73365437      6.73365326      6.73365338      6.73365368      6.73365322      6.73365359      6.73365334      6.73365380      6.73365326      6.73365344      6.73365325      6.73365357      6.73365354      6.73365326      6.73365347      6.73365316
       6.73365318      6.73365314      6.73365461      6.73365321      6.73365384      6.73365417      6.73365320      6.73365317      6.73365322      6.73365407      6.73365324      6.73365376      6.73365317      6.73365431      6.73365398      6.73365326      6.73365438      6.73365360      6.73365318      6.73365336      6.73365317      6.73365331      6.73365342      6.73365325      6.73365327      6.73365333      6.73365344      6.73365402      6.73365325      6.73365324      6.73365321      6.73365432      6.73365440      6.73365326      6.73365329      6.73365329      6.73365376      6.73365380      6.73365320      6.73365361      6.73365459      6.73365416      6.73365325      6.73365345      6.73365373      6.73365493      6.73365475      6.73365623      6.73365347      6.73365608      6.73365390      6.73365701      6.73365329      6.73365335      6.73365470      6.73365336      6.73365347      6.73365329      6.73365357      6.73365327      6.73365329      6.73365318      6.73365331      6.73365492      6.73365476      6.73365318      6.73365326      6.73365337      6.73365323      6.73365324      6.73365318      6.73365326      6.73365319      6.73365318      6.73365333      6.73365338      6.73365328      6.73365322      6.73365408      6.73365329      6.73365320      6.73365390      6.73365414      6.73365323      6.73365364      6.73365324      6.73365317      6.73365367      6.73365328      6.73365331      6.73365317      6.73365321      6.73365356      6.73365395      6.73365360      6.73365339      6.73365380      6.73365320      6.73365347      6.73365316      6.73365349      6.73365439      6.73365329      6.73365411      6.73365433      6.73365336      6.73365324      6.73365420      6.73365362      6.73365318      6.73365375      6.73365326      6.73365324      6.73365323      6.73365335      6.73365338      6.73365319      6.73365339      6.73365327      6.73365329      6.73365326      6.73365332      6.73365366      6.73365356      6.73365354      6.73365312      6.73365329      6.73365318      6.73365345      6.73365318      6.73365330      6.73365402      6.73365362      6.73365319      6.73365325      6.73365323      6.73365489      6.73365314      6.73365333      6.73365315      6.73365352      6.73365334      6.73365380      6.73365323      6.73365347      6.73365665      6.73365394      6.73365407      6.73365447      6.73365497      6.73365343      6.73365323      6.73365344      6.73365337      6.73365328      6.73365413      6.73365484      6.73365632      6.73365587      6.73366043      6.73365323      6.73365556      6.73365424      6.73365330      6.73365352      6.73365375      6.73365416      6.73365329      6.73365319      6.73365340      6.73365326      6.73365313      6.73365321      6.73365328      6.73365322      6.73365332      6.73365317      6.73365328      6.73365318      6.73365472      6.73365329      6.73365373      6.73365322      6.73365352      6.73365316      6.73365347      6.73365342      6.73365321      6.73365391      6.73365325      6.73365401      6.73365328      6.73365397      6.73365314      6.73365328      6.73365391      6.73365343      6.73365318      6.73365320      6.73365349
       6.73365338      6.73365429      6.73365320      6.73365314      6.73365334      6.73365333      6.73365517      6.73365386      6.73365370      6.73365348      6.73365337      6.73365370      6.73365330      6.73365331      6.73365341      6.73365369      6.73365340      6.73365320      6.73365315      6.73365321      6.73365547      6.73365400      6.73365339      6.73365461      6.73365320      6.73365317      6.73365333      6.73365364      6.73365413      6.73365329      6.73365326      6.73365330      6.73365323      6.73365317      6.73365329      6.73365421      6.73365320      6.73365326      6.73365406      6.73365410      6.73365318      6.73365624      6.73365363      6.73365418      6.73365549      6.73365322      6.73365363      6.73365420      6.73365316      6.73365357      6.73365479      6.73365450      6.73365514      6.73365315      6.73365367      6.73365436      6.73365430      6.73365422      6.73365375      6.73365325      6.73365327      6.73365316      6.73365325      6.73365317      6.73365319      6.73365326      6.73365320      6.73365318      6.73365366      6.73365322      6.73365346      6.73365326      6.73365326      6.73365320      6.73365317      6.73365328      6.73365318      6.73365381      6.73365319      6.73365333      6.73365332      6.73365325      6.73365317      6.73365345      6.73365350      6.73365315      6.73365317      6.73365314      6.73365329      6.73365326      6.73365442      6.73365325      6.73365324      6.73365335      6.73365400      6.73365344      6.73365362      6.73365411      6.73365333      6.73365437      6.73365472      6.73365432      6.73365379      6.73365365      6.73365337      6.73365322      6.73365318      6.73365319      6.73365347      6.73365469      6.73365354      6.73365317      6.73365320      6.73365380      6.73365329      6.73365326      6.73365384      6.73365324      6.73365354      6.73365345      6.73365321      6.73365357      6.73365317      6.73365322      6.73365366      6.73365382      6.73365347      6.73365329      6.73365320      6.73365328      6.73365317      6.73365316      6.73365327      6.73365326      6.73365318      6.73365389      6.73365427      6.73365325      6.73365328      6.73365462      6.73365623      6.73365500      6.73365351      6.73365380      6.73365456      6.73365384      6.73365463      6.73365521      6.73365357      6.73365348      6.73365446      6.73365333      6.73365360      6.73365398      6.73365465      6.73365400      6.73365391      6.73365467      6.73365330      6.73365774      6.73365321      6.73365316      6.73365321      6.73365491      6.73365318      6.73365320      6.73365319      6.73365330      6.73365315      6.73365324      6.73365332      6.73365406      6.73365359      6.73365455      6.73365433      6.73365324      6.73365321      6.73365321      6.73365355      6.73365375      6.73365324      6.73365400      6.73365317      6.73365320      6.73365424      6.73365363      6.73365370      6.73365502      6.73365336      6.73365350      6.73365318      6.73365325      6.73365320      6.73365440      6.73365320      6.73365386      6.73365509      6.73365315      6.73365319      6.73365325
       6.73365324      6.73365496      6.73365331      6.73365363      6.73365416      6.73365359      6.73365327      6.73365332      6.73365320      6.73365343      6.73365316      6.73365360      6.73365365      6.73365312      6.73365327      6.73365421      6.73365329      6.73365419      6.73365327      6.73365323      6.73365343      6.73365405      6.73365375      6.73365393      6.73365324      6.73365365      6.73365324      6.73365373      6.73365327      6.73365413      6.73365392      6.73365442      6.73365581      6.73365543      6.73365321      6.73365320      6.73365335      6.73365317      6.73365340      6.73365331      6.73365347      6.73365334      6.73365526      6.73365316      6.73365595      6.73365499      6.73365347      6.73365975      6.73365328      6.73365365      6.73365440      6.73365318      6.73365361      6.73365318      6.73365323      6.73365502      6.73365368      6.73365313      6.73365376      6.73365316      6.73365333      6.73365377      6.73365402      6.73365327      6.73365323      6.73365328      6.73365324      6.73365423      6.73365328      6.73365328      6.73365319      6.73365319      6.73365321      6.73365321      6.73365322      6.73365342      6.73365333      6.73365363      6.73365319      6.73365328      6.73365320      6.73365342      6.73365322      6.73365319      6.73365329      6.73365317      6.73365320      6.73365396      6.73365318      6.73365333      6.73365322      6.73365354      6.73365336      6.73365466      6.73365339      6.73365432      6.73365446      6.73365319      6.73365350      6.73365322      6.73365403      6.73365391      6.73365447      6.73365452      6.73365429      6.73365318      6.73365326      6.73365340      6.73365319      6.73365435      6.73365321      6.73365317      6.73365315      6.73365343      6.73365410      6.73365346      6.73365457      6.73365321      6.73365328      6.73365407      6.73365443      6.73365322      6.73365345      6.73365428      6.73365406      6.73365332      6.73365325      6.73365331      6.73365343      6.73365312      6.73365322      6.73365322      6.73365333      6.73365379      6.73365322      6.73365418      6.73365326      6.73365327      6.73365320      6.73365432      6.73365401      6.73365389      6.73365317      6.73365519      6.73365470      6.73365317      6.73365346      6.73365467      6.73365451      6.73365395      6.73365585      6.73365321      6.73365320      6.73365314      6.73365339      6.73365364      6.73365343      6.73365430      6.73365317      6.73365318      6.73365333      6.73365320      6.73365380      6.73365315      6.73365314      6.73365327      6.73365313      6.73365455      6.73365364      6.73365350      6.73365470      6.73365320      6.73365322      6.73365370      6.73365336      6.73365351      6.73365488      6.73365336      6.73365321      6.73365338      6.73365380      6.73365404      6.73365372      6.73365333      6.73365368      6.73365378      6.73365318      6.73365452      6.73365327      6.73365318      6.73365424      6.73365352      6.73365389      6.73365325      6.73365323      6.73365321      6.73365321      6.73365324      6.73365322      6.73365319
       6.73365333      6.73365323      6.73365313      6.73365351      6.73365513      6.73365349      6.73365325      6.73365355      6.73365330      6.73365495      6.73365324      6.73365326      6.73365359      6.73365354      6.73365318      6.73365334      6.73365404      6.73365329      6.73365320      6.73365338      6.73365324      6.73365315      6.73365352      6.73365327      6.73365362      6.73365335      6.73365327      6.73365671      6.73365318      6.73365465      6.73365348      6.73365364      6.73365323      6.73365351      6.73365332      6.73365320      6.73365342      6.73365365      6.73365326      6.73365330      6.73365366      6.73365553      6.73365504      6.73365425      6.73365325      6.73365344      6.73365315      6.73365535      6.73365381      6.73365347      6.73365547      6.73365330      6.73365315      6.73365325      6.73365521      6.73365320      6.73365336      6.73365325      6.73365385      6.73365353      6.73365389      6.73365347      6.73365326      6.73365322      6.73365373      6.73365325      6.73365317      6.73365326      6.73365321      6.73365345      6.73365348      6.73365320      6.73365347      6.73365425      6.73365318      6.73365322      6.73365366      6.73365326      6.73365321      6.73365326      6.73365372      6.73365317      6.73365348      6.73365320      6.73365446      6.73365328      6.73365369      6.73365371      6.73365337      6.73365403      6.73365320      6.73365321      6.73365370      6.73365317      6.73365334      6.73365365      6.73365331      6.73365325      6.73365325      6.73365342      6.73365337      6.73365325      6.73365324      6.73365329      6.73365320      6.73365349      6.73365366      6.73365370      6.73365316      6.73365337      6.73365334      6.73365316      6.73365322      6.73365317      6.73365357      6.73365338      6.73365351      6.73365317      6.73365408      6.73365322      6.73365321      6.73365325      6.73365383      6.73365319      6.73365322      6.73365325      6.73365327      6.73365319      6.73365319      6.73365327      6.73365319      6.73365394      6.73365357      6.73365455      6.73365321      6.73365329      6.73365319      6.73365413      6.73365430      6.73365323      6.73365314      6.73365325      6.73365320      6.73365544      6.73365418      6.73365552      6.73365416      6.73365320      6.73365358      6.73365342      6.73365430      6.73365321      6.73365342      6.73365318      6.73365399      6.73365321      6.73365410      6.73365317      6.73365319      6.73365322      6.73365886      6.73365323      6.73365363      6.73365334      6.73365394      6.73365472      6.73365472      6.73365409      6.73365329      6.73365355      6.73365349      6.73365324      6.73365319      6.73365369      6.73365358      6.73365319      6.73365321      6.73365342      6.73365508      6.73365330      6.73365319      6.73365316      6.73365328      6.73365422      6.73365362      6.73365325      6.73365317      6.73365315      6.73365321      6.73365330      6.73365325      6.73365337      6.73365318      6.73365325      6.73365325      6.73365322      6.73365326      6.73365391      6.73365398      6.73365326
       6.73365332      6.73365325      6.73365336      6.73365326      6.73365324      6.73365372      6.73365320      6.73365332      6.73365317      6.73365326      6.73365410      6.73365427      6.73365323      6.73365331      6.73365320      6.73365329      6.73365319      6.73365339      6.73365329      6.73365330      6.73365494      6.73365320      6.73365336      6.73365400      6.73365320      6.73365602      6.73365320      6.73365386      6.73365320      6.73365357      6.73365319      6.73365340      6.73365316      6.73365483      6.73365359      6.73365349      6.73365384      6.73365577      6.73365325      6.73365320      6.73365316      6.73365419      6.73365316      6.73365457      6.73365319      6.73365408      6.73365511      6.73365841      6.73365376      6.73365624      6.73365341      6.73365448      6.73365387      6.73365320      6.73365373      6.73365377      6.73365319      6.73365322      6.73365337      6.73365361      6.73365319      6.73365331      6.73365321      6.73365346      6.73365331      6.73365325      6.73365323      6.73365320      6.73365376      6.73365328      6.73365326      6.73365321      6.73365325      6.73365351      6.73365317      6.73365444      6.73365363      6.73365315      6.73365319      6.73365355      6.73365320      6.73365372      6.73365318      6.73365316      6.73365328      6.73365467      6.73365325      6.73365371      6.73365325      6.73365369      6.73365329      6.73365321      6.73365347      6.73365327      6.73365353      6.73365341      6.73365320      6.73365326      6.73365357      6.73365351      6.73365358      6.73365336      6.73365316      6.73365334      6.73365352      6.73365334      6.73365331      6.73365318      6.73365320      6.73365351      6.73365318      6.73365316      6.73365320      6.73365319      6.73365322      6.73365334      6.73365331      6.73365353      6.73365385      6.73365319      6.73365323      6.73365340      6.73365323      6.73365338      6.73365323      6.73365330      6.73365332      6.73365318      6.73365322      6.73365338      6.73365339      6.73365343      6.73365431      6.73365328      6.73365340      6.73365326      6.73365348      6.73365327      6.73365403      6.73365339      6.73365316      6.73365329      6.73365318      6.73365345      6.73365372      6.73365320      6.73365320      6.73365325      6.73365314      6.73365375      6.73365413      6.73365326      6.73365538      6.73365362      6.73365575      6.73365334      6.73365317      6.73365357      6.73365452      6.73365377      6.73365331      6.73365361      6.73365334      6.73365398      6.73365323      6.73365488      6.73365318      6.73365316      6.73365760      6.73365437      6.73365318      6.73365382      6.73365328      6.73365442      6.73365360      6.73365346      6.73365325      6.73365373      6.73365327      6.73365364      6.73365354      6.73365318      6.73365338      6.73365318      6.73365327      6.73365324      6.73365314      6.73365405      6.73365416      6.73365418      6.73365330      6.73365327      6.73365393      6.73365330      6.73365366      6.73365322      6.73365344      6.73365339      6.73365328      6.73365322
       6.73365331      6.73365380      6.73365363      6.73365325      6.73365327      6.73365350      6.73365372      6.73365337      6.73365445      6.73365319      6.73365332      6.73365351      6.73365342      6.73367382      6.73365422      6.73365316      6.73365524      6.73365348      6.73365344      6.73365321      6.73365386      6.73365428      6.73365336      6.73365327      6.73365467      6.73365364      6.73365402      6.73365325      6.73365522      6.73365337      6.73365321      6.73365382      6.73365451      6.73365486      6.73365371      6.73365389      6.73365315      6.73365328      6.73365315      6.73365398      6.73365384      6.73365498      6.73365328      6.73365325      6.73365412      6.73365318      6.73365458      6.73366248      6.73365340      6.73365376      6.73365449      6.73365593      6.73365326      6.73365315      6.73365360      6.73365352      6.73365339      6.73365466      6.73365330      6.73365335      6.73365325      6.73365324      6.73365323      6.73365328      6.73365322      6.73365326      6.73365315      6.73365326      6.73365319      6.73365327      6.73365348      6.73365328      6.73365318      6.73365327      6.73365423      6.73365364      6.73365320      6.73365321      6.73365317      6.73365321      6.73365347      6.73365330      6.73365327      6.73365320      6.73365317      6.73365327      6.73365328      6.73365327      6.73365319      6.73365316      6.73365385      6.73365319      6.73365355      6.73365339      6.73365381      6.73365323      6.73365317      6.73365320      6.73365390      6.73365381      6.73365321      6.73365324      6.73365423      6.73365323      6.73365336      6.73365398      6.73365317      6.73365317      6.73365349      6.73365331      6.73365350      6.73365359      6.73365433      6.73365326      6.73365355      6.73365392      6.73365373      6.73365318      6.73365319      6.73365320      6.73365320      6.73365341      6.73365330      6.73365328      6.73365321      6.73365340      6.73365353      6.73365332      6.73365348      6.73365329      6.73365491      6.73365337      6.73365515      6.73365368      6.73365375      6.73365328      6.73365384      6.73365328      6.73365328      6.73365323      6.73365371      6.73365318      6.73365341      6.73365342      6.73365326      6.73365322      6.73365324      6.73365318      6.73365386      6.73365330      6.73365620      6.73365365      6.73365322      6.73365337      6.73365472      6.73365331      6.73365322      6.73365504      6.73365375      6.73365327      6.73365355      6.73365323      6.73365343      6.73365464      6.73365558      6.73365323      6.73365353      6.73365322      6.73365321      6.73365382      6.73365470      6.73365327      6.73365346      6.73365408      6.73365603      6.73365332      6.73365316      6.73365321      6.73365368      6.73365320      6.73365428      6.73365409      6.73365324      6.73365321      6.73365321      6.73365379      6.73365363      6.73365323      6.73365337      6.73365337      6.73365315      6.73365320      6.73365411      6.73365317      6.73365320      6.73365330      6.73365331      6.73365325      6.73365353      6.73365317
       6.73365325      6.73365546      6.73365409      6.73365412      6.73365442      6.73365324      6.73366541      6.73365493      6.73365358      6.73365443      6.73365322      6.73365399      6.73365437      6.73365378      6.73365347      6.73365327      6.73365427      6.73365401      6.73365340      6.73365329      6.73365362      6.73365322      6.73365369      6.73365330      6.73365317      6.73365316      6.73365360      6.73365337      6.73365323      6.73365386      6.73365321      6.73365319      6.73365399      6.73365382      6.73365391      6.73365323      6.73365399      6.73365424      6.73365438      6.73365319      6.73365316      6.73365332      6.73365421      6.73365339      6.73365406      6.73365612      6.73365480      6.73365357      6.73365374      6.73365334      6.73365341      6.73365353      6.73365348      6.73365444      6.73365360      6.73365333      6.73365472      6.73365361      6.73365324      6.73365326      6.73365331      6.73365412      6.73365326      6.73365327      6.73365320      6.73365323      6.73365337      6.73365325      6.73365317      6.73365321      6.73365313      6.73365342      6.73365340      6.73365369      6.73365369      6.73365317      6.73365334      6.73365364      6.73365326      6.73365372      6.73365444      6.73365345      6.73365325      6.73365320      6.73365421      6.73365324      6.73365320      6.73365328      6.73365357      6.73365318      6.73365320      6.73365370      6.73365335      6.73365314      6.73365327      6.73365318      6.73365368      6.73365434      6.73365328      6.73365315      6.73365321      6.73365313      6.73365323      6.73365345      6.73365315      6.73365399      6.73365327      6.73365369      6.73365322      6.73365345      6.73365321      6.73365324      6.73365413      6.73365317      6.73365322      6.73365327      6.73365328      6.73365319      6.73365326      6.73365326      6.73365313      6.73365315      6.73365336      6.73365372      6.73365423      6.73365326      6.73365370      6.73365323      6.73365340      6.73365326      6.73365330      6.73365327      6.73365344      6.73365321      6.73365321      6.73365329      6.73365509      6.73365368      6.73365321      6.73365329      6.73365418      6.73365454      6.73365505      6.73365368      6.73365821      6.73365339      6.73365469      6.73365492      6.73365364      6.73365637      6.73365326      6.73365473      6.73365317      6.73365599      6.73365345      6.73365389      6.73365316      6.73365332      6.73365355      6.73365324      6.73365327      6.73365319      6.73365401      6.73365397      6.73365330      6.73365350      6.73365329      6.73365319      6.73365792      6.73365461      6.73365324      6.73365403      6.73365316      6.73365473      6.73365340      6.73365332      6.73365316      6.73365321      6.73365326      6.73365338      6.73365328      6.73365341      6.73365325      6.73365376      6.73365323      6.73365313      6.73365313      6.73365332      6.73365355      6.73365364      6.73365325      6.73365325      6.73365315      6.73365405      6.73365332      6.73365408      6.73365327      6.73365325      6.73365316      6.73365391
       6.73365676      6.73365361      6.73365316      6.73365323      6.73365347      6.73365316      6.73365347      6.73365343      6.73365326      6.73365340      6.73365349      6.73365322      6.73365364      6.73365318      6.73365342      6.73365324      6.73365392      6.73365384      6.73365379      6.73365328      6.73365410      6.73365413      6.73365323      6.73365329      6.73365313      6.73365352      6.73365329      6.73365354      6.73365318      6.73365320      6.73365373      6.73365324      6.73365316      6.73365474      6.73365386      6.73365365      6.73365330      6.73365391      6.73365388      6.73365365      6.73365347      6.73365321      6.73365392      6.73365565      6.73365315      6.73365355      6.73365347      6.73365670      6.73365407      6.73365371      6.73365323      6.73365326      6.73365325      6.73365338      6.73365330      6.73365558      6.73365450      6.73365318      6.73365367      6.73365375      6.73365365      6.73365389      6.73365316      6.73365316      6.73365322      6.73365344      6.73365325      6.73365328      6.73365339      6.73365319      6.73365336      6.73365321      6.73365337      6.73365335      6.73365332      6.73365329      6.73365369      6.73365322      6.73365333      6.73365347      6.73365352      6.73365318      6.73365369      6.73365331      6.73365377      6.73365327      6.73365331      6.73365341      6.73365327      6.73365351      6.73365319      6.73365334      6.73365341      6.73365409      6.73365329      6.73365316      6.73365329      6.73365316      6.73365360      6.73365340      6.73365346      6.73365327      6.73365358      6.73365409      6.73365352      6.73365326      6.73365337      6.73365327      6.73365375      6.73365324      6.73365329      6.73365317      6.73365326      6.73365405      6.73365324      6.73365333      6.73365318      6.73365326      6.73365342      6.73365334      6.73365384      6.73365329      6.73365331      6.73365339      6.73365319      6.73365320      6.73365390      6.73365422      6.73365466      6.73365323      6.73365365      6.73365336      6.73365335      6.73365324      6.73365563      6.73365477      6.73365702      6.73365679      6.73365325      6.73365338      6.73365341      6.73365316      6.73365471      6.73365432      6.73365326      6.73365431      6.73365345      6.73365329      6.73365324      6.73365474      6.73365434      6.73365371      6.73365347      6.73365351      6.73365320      6.73365419      6.73365327      6.73365325      6.73365377      6.73365373      6.73365370      6.73365404      6.73365339      6.73365344      6.73365362      6.73365316      6.73365368      6.73365320      6.73365326      6.73365335      6.73365321      6.73365381      6.73365333      6.73365411      6.73365318      6.73365347      6.73365328      6.73365314      6.73365333      6.73365331      6.73365327      6.73365317      6.73365329      6.73365320      6.73365385      6.73365320      6.73365323      6.73365327      6.73365318      6.73365327      6.73365312      6.73365315      6.73365355      6.73365415      6.73365333      6.73365437      6.73365327      6.73365316      6.73365324      6.73365318
       6.73365316      6.73365331      6.73365378      6.73365436      6.73365319      6.73365354      6.73365321      6.73365326      6.73365327      6.73365359      6.73365327      6.73365321      6.73365320      6.73365320      6.73365337      6.73365397      6.73365340      6.73365396      6.73365322      6.73365369      6.73365321      6.73365446      6.73365321      6.73365390      6.73365354      6.73365334      6.73365337      6.73365339      6.73365340      6.73365363      6.73365328      6.73365330      6.73365485      6.73365319      6.73365395      6.73365336      6.73365385      6.73365326      6.73365317      6.73365318      6.73365462      6.73365335      6.73365540      6.73365397      6.73365400      6.73365358      6.73365332      6.73365446      6.73365438      6.73365496      6.73365428      6.73365633      6.73365316      6.73365353      6.73365387      6.73365338      6.73365321      6.73365315      6.73365361      6.73365378      6.73365325      6.73365325      6.73365323      6.73365327      6.73365346      6.73365370      6.73365356      6.73365318      6.73365362      6.73365380      6.73365327      6.73365321      6.73365318      6.73365318      6.73365325      6.73365326      6.73365322      6.73365354      6.73365316      6.73365350      6.73365342      6.73365316      6.73365331      6.73365322      6.73365321      6.73365329      6.73365327      6.73365319      6.73365330      6.73365340      6.73365348      6.73365325      6.73365357      6.73365327      6.73365329      6.73365325      6.73365333      6.73365325      6.73365324      6.73365325      6.73365324      6.73365353      6.73365327      6.73365411      6.73365334      6.73365326      6.73365325      6.73365331      6.73365325      6.73365324      6.73365332      6.73365320      6.73365327      6.73365321      6.73365325      6.73365315      6.73365325      6.73365321      6.73365344      6.73365312      6.73365346      6.73365462      6.73365398      6.73365345      6.73365352      6.73365330      6.73365507      6.73365354      6.73365499      6.73365486      6.73365412      6.73365323      6.73365326      6.73365358      6.73365500      6.73365329      6.73365330      6.73365426      6.73365363      6.73365318      6.73365338      6.73365332      6.73365334      6.73365325      6.73365316      6.73365415      6.73365377      6.73365317      6.73365327      6.73365322      6.73365372      6.73365425      6.73365374      6.73365345      6.73365333      6.73365377      6.73365317      6.73365339      6.73365394      6.73365344      6.73365318      6.73365332      6.73365412      6.73365341      6.73365332      6.73365363      6.73365415      6.73365371      6.73365341      6.73365369      6.73365318      6.73365446      6.73365345      6.73365327      6.73365330      6.73365319      6.73365350      6.73365363      6.73365322      6.73365318      6.73365324      6.73365337      6.73365368      6.73365445      6.73365355      6.73365322      6.73365400      6.73365314      6.73365414      6.73365335      6.73365386      6.73365318      6.73365316      6.73365317      6.73365320      6.73365319      6.73365438      6.73365359      6.73365326      6.73365387
       6.73365360      6.73365324      6.73365387      6.73365330      6.73365342      6.73365347      6.73365316      6.73365327      6.73365329      6.73365388      6.73365386      6.73365335      6.73365346      6.73365326      6.73365327      6.73365327      6.73365333      6.73365317      6.73365388      6.73365314      6.73365358      6.73365326      6.73365317      6.73365342      6.73365334      6.73365348      6.73365457      6.73365449      6.73365318      6.73365431      6.73365324      6.73365315      6.73365357      6.73365431      6.73365326      6.73365449      6.73365327      6.73365354      6.73365325      6.73365421      6.73365363      6.73365468      6.73365352      6.73365497      6.73365319      6.73365513      6.73365341      6.73365474      6.73365368      6.73365327      6.73365322      6.73365326      6.73365326      6.73365316      6.73365447      6.73365325      6.73365320      6.73365323      6.73365321      6.73365350      6.73365341      6.73365318      6.73365323      6.73365337      6.73365412      6.73365380      6.73365325      6.73365318      6.73365335      6.73365356      6.73365375      6.73365321      6.73365331      6.73365311      6.73365342      6.73365395      6.73365339      6.73365324      6.73365333      6.73365367      6.73365333      6.73365321      6.73365319      6.73365324      6.73365322      6.73365319      6.73365352      6.73365323      6.73365349      6.73365349      6.73365317      6.73365373      6.73365350      6.73365317      6.73365329      6.73365325      6.73365366      6.73365335      6.73365325      6.73365322      6.73365321      6.73365317      6.73365398      6.73365324      6.73365369      6.73365317      6.73365318      6.73365320      6.73365318      6.73365336      6.73365323      6.73365316      6.73365332      6.73365347      6.73365335      6.73365335      6.73365480      6.73365422      6.73365477      6.73365332      6.73365524      6.73365586      6.73365319      6.73365354      6.73365388      6.73365339      6.73365420      6.73365365      6.73365329      6.73365369      6.73365726      6.73365505      6.73365315      6.73365421      6.73365316      6.73365409      6.73365331      6.73365393      6.73365324      6.73365496      6.73365346      6.73365325      6.73365413      6.73365332      6.73365380      6.73365335      6.73365454      6.73365325      6.73365322      6.73365371      6.73365317      6.73365365      6.73365325      6.73365389      6.73365378      6.73365319      6.73365322      6.73365315      6.73365350      6.73365325      6.73365335      6.73365328      6.73365317      6.73365322      6.73365328      6.73365355      6.73365319      6.73365324      6.73365319      6.73365320      6.73365332      6.73365324      6.73365336      6.73365321      6.73365364      6.73365370      6.73365321      6.73365325      6.73365346      6.73365332      6.73365328      6.73365316      6.73365340      6.73365338      6.73365405      6.73365440      6.73365410      6.73365327      6.73365391      6.73365324      6.73365438      6.73365319      6.73365326      6.73365441      6.73365327      6.73365316      6.73365482      6.73365323      6.73365356      6.73365332
       6.73365390      6.73365325      6.73365385      6.73365383      6.73365412      6.73365315      6.73365422      6.73365344      6.73365330      6.73365357      6.73365318      6.73365385      6.73365342      6.73365323      6.73365315      6.73365318      6.73365326      6.73365327      6.73365403      6.73365344      6.73365367      6.73365335      6.73365447      6.73365322      6.73365439      6.73365331      6.73365367      6.73365313      6.73365319      6.73365384      6.73365331      6.73365319      6.73365316      6.73365313      6.73365342      6.73365335      6.73365317      6.73365430      6.73365412      6.73365323      6.73365369      6.73366381      6.73365318      6.73365389      6.73365316      6.73365495      6.73365337      6.73365325      6.73365321      6.73365417      6.73365345      6.73365327      6.73365343      6.73365354      6.73365329      6.73365436      6.73365337      6.73365323      6.73365316      6.73365334      6.73365315      6.73365342      6.73365334      6.73365330      6.73365315      6.73365326      6.73365322      6.73365319      6.73365319      6.73365313      6.73365324      6.73365387      6.73365369      6.73365315      6.73365325      6.73365334      6.73365326      6.73365319      6.73365321      6.73365319      6.73365329      6.73365326      6.73365316      6.73365322      6.73365318      6.73365326      6.73365316      6.73365377      6.73365320      6.73365345      6.73365340      6.73365324      6.73365338      6.73365326      6.73365316      6.73365322      6.73365320      6.73365349      6.73365319      6.73365359      6.73365316      6.73365317      6.73365330      6.73365364      6.73365380      6.73365318      6.73365317      6.73365421      6.73365315      6.73365423      6.73365324      6.73365371      6.73365335      6.73365319      6.73365326      6.73365597      6.73365328      6.73365405      6.73365349      6.73365356      6.73365376      6.73365327      6.73365372      6.73365386      6.73365323      6.73365328      6.73365332      6.73365322      6.73365476      6.73365328      6.73365374      6.73365324      6.73365389      6.73365403      6.73365316      6.73365448      6.73365334      6.73365326      6.73365343      6.73365404      6.73365314      6.73365343      6.73365499      6.73365417      6.73365325      6.73365335      6.73365327      6.73365361      6.73365327      6.73365429      6.73365322      6.73365315      6.73365378      6.73365334      6.73365375      6.73365320      6.73365400      6.73365318      6.73365325      6.73365318      6.73365390      6.73365318      6.73365333      6.73365346      6.73365328      6.73365324      6.73365329      6.73365315      6.73365327      6.73365346      6.73365349      6.73365385      6.73365368      6.73365329      6.73365367      6.73365329      6.73365313      6.73365315      6.73365442      6.73365361      6.73365384      6.73365323      6.73365360      6.73365333      6.73365797      6.73365338      6.73365323      6.73365453      6.73365371      6.73365318      6.73365317      6.73365370      6.73365320      6.73365366      6.73365319      6.73365425      6.73365317      6.73366200      6.73365323      6.73365318
       6.73365330      6.73365534      6.73365618      6.73365379      6.73365351      6.73365593      6.73365469      6.73365341      6.73365444      6.73365326      6.73365320      6.73365502      6.73365327      6.73365443      6.73365322      6.73365318      6.73365321      6.73365350      6.73365329      6.73365325      6.73365324      6.73365320      6.73365323      6.73365329      6.73365364      6.73365320      6.73365321      6.73365377      6.73365325      6.73365317      6.73365320      6.73365345      6.73365317      6.73365360      6.73365373      6.73365570      6.73365336      6.73365320      6.73365354      6.73365397      6.73365331      6.73365334      6.73365350      6.73365329      6.73365324      6.73365351      6.73365615      6.73365514      6.73365488      6.73365375      6.73365429      6.73365346      6.73365384      6.73365386      6.73365544      6.73365412      6.73365324      6.73365380      6.73365440      6.73365338      6.73365335      6.73365343      6.73365369      6.73365324      6.73365318      6.73365315      6.73365325      6.73365318      6.73365313      6.73365320      6.73365324      6.73365336      6.73365318      6.73365319      6.73365330      6.73365330      6.73365354      6.73365320      6.73365324      6.73365319      6.73365339      6.73365319      6.73365320      6.73365338      6.73365335      6.73365345      6.73365385      6.73365327      6.73365375      6.73365329      6.73365322      6.73365347      6.73365319      6.73365317      6.73365313      6.73365344      6.73365334      6.73365321      6.73365321      6.73365335      6.73365507      6.73365325      6.73365371      6.73365316      6.73365418      6.73365383      6.73365343      6.73365322      6.73365753      6.73365392      6.73365354      6.73365318      6.73365326      6.73365317      6.73365423      6.73365525      6.73365323      6.73365313      6.73365417      6.73365383      6.73365441      6.73365352      6.73365319      6.73365346      6.73365318      6.73365439      6.73365354      6.73365318      6.73365321      6.73365412      6.73365457      6.73365355      6.73365327      6.73365344      6.73365392      6.73365318      6.73365361      6.73365446      6.73365329      6.73365332      6.73365349      6.73365319      6.73365319      6.73365324      6.73365315      6.73365381      6.73365326      6.73365450      6.73365380      6.73365314      6.73365329      6.73365314      6.73365316      6.73365409      6.73365322      6.73365359      6.73365319      6.73365340      6.73365318      6.73365317      6.73365356      6.73365348      6.73365463      6.73365363      6.73365326      6.73365326      6.73365325      6.73365321      6.73365328      6.73365319      6.73365407      6.73365323      6.73365552      6.73365347      6.73365632      6.73365394      6.73365327      6.73365399      6.73365435      6.73365469      6.73365655      6.73365612      6.73365327      6.73365670      6.73365510      6.73365412      6.73365358      6.73365319      6.73365328      6.73365318      6.73365389      6.73366083      6.73365623      6.73365349      6.73365320      6.73365356      6.73365387      6.73365685      6.73365333      6.73365343
       6.73365410      6.73365661      6.73365534      6.73365488      6.73365453      6.73365319      6.73365321      6.73365463      6.73365473      6.73365347      6.73365341      6.73365341      6.73365378      6.73365390      6.73365436      6.73365334      6.73365347      6.73365327      6.73365317      6.73365318      6.73365322      6.73365389      6.73365326      6.73365317      6.73365363      6.73365318      6.73365353      6.73365351      6.73365340      6.73365317      6.73365615      6.73365315      6.73365418      6.73365365      6.73365322      6.73365321      6.73365315      6.73365353      6.73365396      6.73365322      6.73365490      6.73365350      6.73365445      6.73365338      6.73365346      6.73365326      6.73365527      6.73365421      6.73365323      6.73365328      6.73365640      6.73365328      6.73365318      6.73365321      6.73365374      6.73365439      6.73365419      6.73365317      6.73365337      6.73365426      6.73365327      6.73365377      6.73365318      6.73365328      6.73365389      6.73365322      6.73365329      6.73365317      6.73365327      6.73365320      6.73365324      6.73365313      6.73365321      6.73365323      6.73365317      6.73365329      6.73365322      6.73365322      6.73365334      6.73365318      6.73365321      6.73365323      6.73365321      6.73365356      6.73365321      6.73365320      6.73365320      6.73365315      6.73365320      6.73365327      6.73365317      6.73365348      6.73365409      6.73365354      6.73365329      6.73365319      6.73365463      6.73365324      6.73365648      6.73365335      6.73365344      6.73365321      6.73365417      6.73365326      6.73365438      6.73365352      6.73365401      6.73365378      6.73365334      6.73365322      6.73365540      6.73365325      6.73365320      6.73365318      6.73365319      6.73365322      6.73365315      6.73365332      6.73365334      6.73365347      6.73365420      6.73365317      6.73365319      6.73365322      6.73365520      6.73365379      6.73365343      6.73365317      6.73365376      6.73365481      6.73365319      6.73365332      6.73365329      6.73365326      6.73365337      6.73365328      6.73365427      6.73365335      6.73365315      6.73365402      6.73365403      6.73365326      6.73365329      6.73365317      6.73365333      6.73365334      6.73365401      6.73365321      6.73365409      6.73365318      6.73365339      6.73365371      6.73365404      6.73365331      6.73365401      6.73365318      6.73365395      6.73365312      6.73365436      6.73365331      6.73365322      6.73365325      6.73365431      6.73365378      6.73365340      6.73365333      6.73365629      6.73365379      6.73365526      6.73365542      6.73365328      6.73365433      6.73365317      6.73365349      6.73365331      6.73365323      6.73365318      6.73365315      6.73365502      6.73365316      6.73365318      6.73365344      6.73365707      6.73365485      6.73365320      6.73365334      6.73365327      6.73365432      6.73365335      6.73365700      6.73365353      6.73365345      6.73365325      6.73365387      6.73365322      6.73365672      6.73365340      6.73365406      6.73365450      6.73365480
       6.73365457      6.73365575      6.73365344      6.73365342      6.73365426      6.73365415      6.73365322      6.73365507      6.73365870      6.73365379      6.73365345      6.73365321      6.73365314      6.73365416      6.73365314      6.73365336      6.73365360      6.73365414      6.73365338      6.73365407      6.73365315      6.73365341      6.73365418      6.73365347      6.73365331      6.73365380      6.73365400      6.73365392      6.73365386      6.73365487      6.73365326      6.73365484      6.73365336      6.73365324      6.73365315      6.73365370      6.73365319      6.73365422      6.73365447      6.73365315      6.73365511      6.73365333      6.73365444      6.73365325      6.73365323      6.73365381      6.73365329      6.73365590      6.73365330      6.73365351      6.73365325      6.73365326      6.73365317      6.73365343      6.73365319      6.73365329      6.73365380      6.73365391      6.73365336      6.73365389      6.73365341      6.73365487      6.73365316      6.73365387      6.73365376      6.73365432      6.73365324      6.73365327      6.73365383      6.73365322      6.73365394      6.73365323      6.73365429      6.73365319      6.73365330      6.73365328      6.73365320      6.73365336      6.73365321      6.73365319      6.73365400      6.73365324      6.73365320      6.73365338      6.73365401      6.73365315      6.73365418      6.73365486      6.73365318      6.73365717      6.73365317      6.73365317      6.73365339      6.73365507      6.73365322      6.73365349      6.73365326      6.73365317      6.73365327      6.73365421      6.73365541      6.73365337      6.73365327      6.73365362      6.73365317      6.73365314      6.73365324      6.73365334      6.73365362      6.73365356      6.73365464      6.73365460      6.73365330      6.73365320      6.73365353      6.73365318      6.73365470      6.73365396      6.73365319      6.73365324      6.73365324      6.73365328      6.73365361      6.73365333      6.73365357      6.73365322      6.73365318      6.73365354      6.73365323      6.73365399      6.73365319      6.73365319      6.73365345      6.73365651      6.73365647      6.73365459      6.73365338      6.73365319      6.73365356      6.73365376      6.73365320      6.73365387      6.73365324      6.73365364      6.73365588      6.73365378      6.73365327      6.73365355      6.73365319      6.73365431      6.73365328      6.73365341      6.73365491      6.73365364      6.73365384      6.73365449      6.73365491      6.73365475      6.73365319      6.73365332      6.73365527      6.73365486      6.73365474      6.73365408      6.73365368      6.73365321      6.73365503      6.73365548      6.73365682      6.73365323      6.73365321      6.73365360      6.73365331      6.73365368      6.73365759      6.73365313      6.73365382      6.73365334      6.73365320      6.73365319      6.73365540      6.73365326      6.73365318      6.73365350      6.73365317      6.73365378      6.73365409      6.73365370      6.73365350      6.73365362      6.73365481      6.73365457      6.73365314      6.73365332      6.73365388      6.73365402      6.73365329      6.73365499      6.73365372      6.73365326
       6.73365372      6.73365515      6.73365329      6.73365710      6.73365831      6.73365614      6.73365394      6.73366400      6.73365619      6.73365337      6.73365458      6.73365321      6.73365331      6.73365344      6.73365502      6.73365314      6.73365326      6.73365377      6.73365401      6.73365318      6.73365425      6.73365328      6.73365380      6.73365318      6.73365440      6.73365318      6.73365324      6.73365324      6.73365394      6.73365413      6.73365446      6.73365328      6.73365375      6.73365378      6.73365397      6.73365387      6.73365328      6.73365357      6.73365338      6.73365331      6.73365340      6.73365350      6.73365356      6.73365454      6.73365533      6.73365340      6.73365324      6.73365401      6.73365316      6.73365337      6.73365401      6.73365450      6.73365466      6.73365354      6.73365358      6.73365321      6.73365433      6.73365321      6.73365314      6.73365358      6.73365315      6.73365327      6.73365355      6.73365315      6.73365338      6.73365431      6.73365354      6.73365418      6.73365435      6.73365383      6.73365397      6.73365487      6.73365322      6.73365397      6.73365417      6.73365397      6.73365362      6.73365320      6.73365365      6.73365350      6.73365441      6.73365496      6.73365321      6.73365330      6.73365382      6.73365328      6.73365333      6.73365347      6.73365389      6.73365337      6.73365362      6.73365326      6.73365332      6.73365398      6.73365375      6.73365498      6.73365466      6.73365476      6.73365325      6.73365318      6.73365326      6.73365333      6.73365321      6.73365342      6.73365340      6.73365360      6.73365418      6.73365456      6.73365327      6.73365322      6.73365343      6.73365328      6.73365326      6.73365319      6.73365321      6.73365328      6.73365315      6.73365509      6.73365334      6.73365326      6.73365417      6.73365333      6.73365342      6.73365726      6.73365319      6.73365536      6.73365317      6.73365383      6.73365876      6.73365316      6.73365317      6.73365408      6.73365351      6.73365513      6.73365403      6.73365407      6.73365553      6.73365426      6.73365328      6.73365369      6.73365556      6.73365911      6.73365380      6.73365390      6.73365319      6.73365431      6.73365587      6.73365627      6.73365324      6.73365443      6.73365558      6.73365344      6.73365807      6.73365411      6.73365350      6.73365360      6.73365408      6.73365604      6.73365327      6.73365457      6.73365569      6.73365312      6.73365321      6.73365330      6.73365427      6.73365566      6.73365459      6.73365320      6.73365544      6.73365699      6.73365340      6.73365385      6.73365318      6.73365396      6.73365319      6.73365580      6.73365335      6.73365320      6.73365453      6.73365321      6.73365353      6.73365395      6.73365446      6.73365316      6.73365446      6.73365571      6.73365344      6.73365339      6.73365511      6.73365317      6.73365326      6.73365318      6.73365325      6.73365378      6.73365370      6.73365319      6.73365333      6.73365353      6.73365319      6.73365319
       6.73365477      6.73365347      6.73365345      6.73365492      6.73365357      6.73365542      6.73365402      6.73365840      6.73365738      6.73365376      6.73365334      6.73365358      6.73365344      6.73365364      6.73365319      6.73365328      6.73365373      6.73365326      6.73365326      6.73365329      6.73365317      6.73365327      6.73365354      6.73365326      6.73365329      6.73365315      6.73365408      6.73365386      6.73365387      6.73365356      6.73365423      6.73365405      6.73365341      6.73365318      6.73365338      6.73365357      6.73365399      6.73365318      6.73365337      6.73365390      6.73365387      6.73365360      6.73365324      6.73365380      6.73365317      6.73365338      6.73365449      6.73365429      6.73365508      6.73365329      6.73365361      6.73365451      6.73365339      6.73365384      6.73365420      6.73365399      6.73365325      6.73365373      6.73365427      6.73365315      6.73365321      6.73365325      6.73365369      6.73367001      6.73365389      6.73365423      6.73365397      6.73365322      6.73365325      6.73365380      6.73365316      6.73365316      6.73365321      6.73365378      6.73365385      6.73365324      6.73365343      6.73365597      6.73365454      6.73365339      6.73365346      6.73365323      6.73365315      6.73365323      6.73365325      6.73365322      6.73365325      6.73365327      6.73365324      6.73365431      6.73365352      6.73365364      6.73365358      6.73365319      6.73365324      6.73365401      6.73365389      6.73365427      6.73365345      6.73366958      6.73365402      6.73365543      6.73365411      6.73365326      6.73365813      6.73365473      6.73365634      6.73365420      6.73365485      6.73366423      6.73365331      6.73365677      6.73365407      6.73365719      6.73365816      6.73365319      6.73365368      6.73365318      6.73365395      6.73365660      6.73366664      6.73365359      6.73365438      6.73365376      6.73365512      6.73365375      6.73365373      6.73365554      6.73365316      6.73365348      6.73365556      6.73365345      6.73365492      6.73366006      6.73365545      6.73365326      6.73365487      6.73365329      6.73365322      6.73365488      6.73365327      6.73365630      6.73365401      6.73365437      6.73365664      6.73365621      6.73365422      6.73365329      6.73365317      6.73365390      6.73365565      6.73365325      6.73365355      6.73365544      6.73365328      6.73365332      6.73365331      6.73365327      6.73365430      6.73365331      6.73365421      6.73365313      6.73365326      6.73365318      6.73365329      6.73365436      6.73365326      6.73365421      6.73365324      6.73365420      6.73365326      6.73365433      6.73365428      6.73365317      6.73365327      6.73365479      6.73365398      6.73365321      6.73365474      6.73365340      6.73365316      6.73365421      6.73365326      6.73365361      6.73365325      6.73365392      6.73365340      6.73365316      6.73365339      6.73365365      6.73365380      6.73365367      6.73365327      6.73365337      6.73365320      6.73365351      6.73365327      6.73365412      6.73365333      6.73365503
       6.73365335      6.73365410      6.73365456      6.73365380      6.73365861      6.73365377      6.73365331      6.73365429      6.73365358      6.73365361      6.73365324      6.73365373      6.73365498      6.73365319      6.73365319      6.73365407      6.73365382      6.73365323      6.73365315      6.73365345      6.73365411      6.73365327      6.73365334      6.73365393      6.73365326      6.73365357      6.73365393      6.73365374      6.73365355      6.73365339      6.73365405      6.73365468      6.73365440      6.73365327      6.73365332      6.73365326      6.73365323      6.73365324      6.73365469      6.73365382      6.73365340      6.73365461      6.73365323      6.73365327      6.73365580      6.73365320      6.73365560      6.73365320      6.73365332      6.73365329      6.73365465      6.73365348      6.73365317      6.73365336      6.73365374      6.73365397      6.73365360      6.73365377      6.73365342      6.73365369      6.73365478      6.73365341      6.73365332      6.73365438      6.73365469      6.73365320      6.73365434      6.73365503      6.73365328      6.73365325      6.73365334      6.73365350      6.73365355      6.73365319      6.73365317      6.73365407      6.73365355      6.73365399      6.73365316      6.73365446      6.73365337      6.73365479      6.73365325      6.73365430      6.73365322      6.73365651      6.73365355      6.73367374      6.73365955      6.73365663      6.73365916      6.73365634      6.73365530      6.73365574      6.73365329      6.73365370      6.73365617      6.73366004      6.73365368      6.73365338      6.73365322      6.73365417      6.73365551      6.73365408      6.73365613      6.73365322      6.73365530      6.73365557      6.73365341      6.73365401      6.73365389      6.73365403      6.73365318      6.73365324      6.73365322      6.73365753      6.73365588      6.73365476      6.73366114      6.73365361      6.73365449      6.73365349      6.73365337      6.73365402      6.73365439      6.73365320      6.73365376      6.73365321      6.73365341      6.73365338      6.73365333      6.73365337      6.73365782      6.73365485      6.73365370      6.73365482      6.73365498      6.73365790      6.73365325      6.73365328      6.73365317      6.73365321      6.73365326      6.73365325      6.73365332      6.73365602      6.73365317      6.73365383      6.73365423      6.73365318      6.73365316      6.73365318      6.73365334      6.73365405      6.73365429      6.73365667      6.73365355      6.73365320      6.73365403      6.73365391      6.73365321      6.73365348      6.73365833      6.73365406      6.73365585      6.73365334      6.73365393      6.73365359      6.73365372      6.73365316      6.73365640      6.73365441      6.73365368      6.73365705      6.73365322      6.73365363      6.73365317      6.73365326      6.73365353      6.73365362      6.73365372      6.73365400      6.73365339      6.73365317      6.73365331      6.73365363      6.73365321      6.73365320      6.73365320      6.73365326      6.73365336      6.73365333      6.73365323      6.73365377      6.73365313      6.73365344      6.73365320      6.73365320      6.73365316      6.73365317
       6.73365439      6.73365415      6.73365320      6.73365473      6.73365438      6.73365745      6.73365332      6.73365320      6.73365349      6.73365970      6.73365324      6.73365371      6.73365485      6.73365452      6.73365360      6.73365487      6.73365322      6.73365375      6.73365323      6.73365323      6.73365320      6.73365378      6.73365446      6.73365326      6.73365539      6.73365369      6.73365335      6.73365434      6.73365344      6.73365329      6.73365333      6.73365397      6.73365350      6.73365402      6.73365379      6.73365327      6.73365319      6.73365382      6.73365393      6.73365354      6.73365351      6.73365319      6.73365323      6.73365319      6.73365328      6.73365332      6.73365423      6.73365351      6.73365324      6.73365327      6.73365326      6.73365318      6.73365319      6.73365452      6.73365337      6.73365334      6.73365333      6.73365336      6.73365321      6.73365315      6.73365333      6.73365458      6.73365340      6.73365322      6.73365500      6.73365390      6.73365386      6.73365324      6.73365466      6.73365328      6.73365325      6.73365324      6.73365330      6.73365758      6.73365619      6.73365655      6.73365664      6.73365518      6.73365432      6.73365388      6.73365643      6.73365380      6.73365373      6.73365574      6.73365379      6.73365366      6.73366937      6.73365325      6.73365324      6.73365326      6.73365315      6.73365333      6.73365317      6.73365319      6.73365454      6.73366045      6.73365334      6.73365353      6.73365455      6.73365327      6.73365355      6.73365376      6.73365320      6.73365323      6.73365315      6.73365321      6.73365789      6.73365438      6.73365344      6.73365321      6.73365320      6.73365383      6.73365488      6.73365384      6.73365322      6.73366097      6.73365356      6.73365320      6.73365313      6.73365380      6.73365612      6.73365426      6.73365397      6.73365380      6.73365316      6.73365328      6.73365373      6.73365316      6.73365450      6.73365446      6.73365354      6.73365325      6.73365595      6.73365455      6.73365329      6.73365460      6.73365318      6.73365413      6.73365608      6.73365351      6.73365397      6.73365344      6.73365354      6.73365469      6.73365323      6.73365369      6.73365339      6.73365437      6.73365409      6.73365336      6.73365355      6.73365319      6.73365465      6.73365324      6.73365325      6.73365405      6.73365393      6.73365335      6.73365326      6.73365330      6.73365327      6.73365412      6.73365316      6.73365335      6.73365350      6.73365326      6.73365325      6.73365336      6.73365402      6.73365437      6.73365321      6.73365416      6.73365512      6.73365342      6.73365342      6.73365320      6.73365325      6.73365409      6.73365474      6.73365390      6.73365528      6.73365529      6.73365321      6.73365467      6.73365436      6.73365326      6.73365337      6.73365319      6.73365473      6.73365393      6.73365406      6.73365321      6.73365419      6.73365474      6.73365432      6.73365317      6.73365325      6.73365392      6.73365315      6.73365403
       6.73365331      6.73365576      6.73365775      6.73366133      6.73365382      6.73365487      6.73366457      6.73365521      6.73365875      6.73365328      6.73365433      6.73365314      6.73365321      6.73365366      6.73365333      6.73365356      6.73365326      6.73365314      6.73365344      6.73365385      6.73365332      6.73365355      6.73365344      6.73365330      6.73365338      6.73365355      6.73365381      6.73365423      6.73365329      6.73365346      6.73365325      6.73365321      6.73365341      6.73365360      6.73365333      6.73365318      6.73365320      6.73365341      6.73365325      6.73365332      6.73365323      6.73365339      6.73365364      6.73365329      6.73365316      6.73365411      6.73365443      6.73365320      6.73365332      6.73365505      6.73365335      6.73365334      6.73365326      6.73365321      6.73365321      6.73365317      6.73365352      6.73365325      6.73365318      6.73365327      6.73365326      6.73365374      6.73365385      6.73365685      6.73365374      6.73365402      6.73365364      6.73365403      6.73365328      6.73365511      6.73365885      6.73365323      6.73365345      6.73365328      6.73365321      6.73365358      6.73365562      6.73365345      6.73365377      6.73365317      6.73365315      6.73365444      6.73365322      6.73365328      6.73365344      6.73365318      6.73365325      6.73365320      6.73365479      6.73365468      6.73365469      6.73365323      6.73365451      6.73365348      6.73365429      6.73365544      6.73365317      6.73365354      6.73365324      6.73365363      6.73365323      6.73365362      6.73365316      6.73365428      6.73365335      6.73365318      6.73365365      6.73365739      6.73365318      6.73365338      6.73365495      6.73365334      6.73365358      6.73365429      6.73365344      6.73365332      6.73365316      6.73365317      6.73365726      6.73365436      6.73365329      6.73365476      6.73365344      6.73365338      6.73365446      6.73365316      6.73365366      6.73365354      6.73365511      6.73365348      6.73365326      6.73365343      6.73365353      6.73365338      6.73365432      6.73365314      6.73365340      6.73365349      6.73365434      6.73365315      6.73365435      6.73365320      6.73365327      6.73365440      6.73365455      6.73365452      6.73365323      6.73365320      6.73365317      6.73365321      6.73365320      6.73365363      6.73365327      6.73365332      6.73365356      6.73365326      6.73365415      6.73365347      6.73365324      6.73365329      6.73365325      6.73365357      6.73365321      6.73365363      6.73365317      6.73365314      6.73365318      6.73365324      6.73365325      6.73365344      6.73365380      6.73365332      6.73365328      6.73365395      6.73365326      6.73365317      6.73365350      6.73365332      6.73365382      6.73365378      6.73365320      6.73365339      6.73365423      6.73365383      6.73365437      6.73365362      6.73365419      6.73365320      6.73365375      6.73365355      6.73365331      6.73365497      6.73365328      6.73365351      6.73365710      6.73365401      6.73365316      6.73365339      6.73365392      6.73365321
       6.73365511      6.73365601      6.73365347      6.73365590      6.73365319      6.73365402      6.73365320      6.73365655      6.73365336      6.73365374      6.73365596      6.73365324      6.73365351      6.73365318      6.73365324      6.73365342      6.73365324      6.73365369      6.73365391      6.73365317      6.73365365      6.73365344      6.73365325      6.73365322      6.73365338      6.73365406      6.73365408      6.73365397      6.73365320      6.73365324      6.73365366      6.73365452      6.73365431      6.73365356      6.73365345      6.73365341      6.73365326      6.73365327      6.73365367      6.73365434      6.73365319      6.73365427      6.73365373      6.73365397      6.73365429      6.73365486      6.73365329      6.73366783      6.73365331      6.73365329      6.73365448      6.73365327      6.73365320      6.73365889      6.73366056      6.73365443      6.73365539      6.73365543      6.73365323      6.73365532      6.73365413      6.73365342      6.73365592      6.73365386      6.73365321      6.73365499      6.73365539      6.73365316      6.73365328      6.73365444      6.73365324      6.73365321      6.73365368      6.73365339      6.73365327      6.73365417      6.73365314      6.73365366      6.73365320      6.73365320      6.73365371      6.73365322      6.73365339      6.73365430      6.73365317      6.73365338      6.73365337      6.73365452      6.73365335      6.73365360      6.73365321      6.73365378      6.73365582      6.73365351      6.73365325      6.73365336      6.73365323      6.73365329      6.73365316      6.73365379      6.73365318      6.73365323      6.73365432      6.73365322      6.73365363      6.73365363      6.73365332      6.73365312      6.73365332      6.73365326      6.73365316      6.73365333      6.73365326      6.73365457      6.73365347      6.73365387      6.73365371      6.73365424      6.73365322      6.73365330      6.73365385      6.73365323      6.73365351      6.73365431      6.73365332      6.73365327      6.73365317      6.73365325      6.73365386      6.73365317      6.73365319      6.73365396      6.73365426      6.73365407      6.73365319      6.73365319      6.73365360      6.73365341      6.73365320      6.73365352      6.73365329      6.73365325      6.73365315      6.73365338      6.73365389      6.73365355      6.73365332      6.73365313      6.73365353      6.73365325      6.73365323      6.73365321      6.73365335      6.73365318      6.73365347      6.73365341      6.73365368      6.73365366      6.73365331      6.73365361      6.73365325      6.73365503      6.73365325      6.73365414      6.73365429      6.73365351      6.73365320      6.73365390      6.73365463      6.73365319      6.73365344      6.73365348      6.73365372      6.73365326      6.73365329      6.73365352      6.73365393      6.73365449      6.73365385      6.73365891      6.73365402      6.73365328      6.73365327      6.73365477      6.73365357      6.73365598      6.73365345      6.73365595      6.73365320      6.73365431      6.73365329      6.73365664      6.73365395      6.73365565      6.73365474      6.73365458      6.73365329      6.73365354      6.73365389      6.73365363
       6.73365328      6.73365328      6.73365359      6.73365587      6.73365548      6.73365732      6.73365436      6.73365328      6.73365549      6.73365813      6.73365398      6.73365480      6.73365467      6.73367034      6.73365438      6.73365324      6.73365374      6.73365318      6.73365337      6.73365375      6.73365336      6.73365337      6.73365324      6.73365433      6.73365323      6.73365330      6.73365381      6.73365326      6.73365321      6.73365446      6.73365366      6.73365341      6.73365461      6.73365539      6.73365322      6.73365366      6.73365365      6.73365936      6.73365380      6.73365330      6.73365434      6.73365430      6.73365494      6.73365397      6.73365401      6.73365327      6.73365320      6.73365437      6.73365981      6.73366155      6.73365325      6.73365348      6.73365337      6.73365364      6.73365326      6.73365380      6.73365553      6.73365321      6.73365376      6.73365429      6.73365340      6.73365388      6.73365342      6.73365324      6.73365478      6.73365314      6.73365323      6.73365333      6.73365340      6.73365493      6.73365331      6.73365408      6.73365325      6.73365332      6.73365330      6.73365353      6.73365364      6.73365420      6.73365354      6.73365458      6.73365420      6.73365320      6.73365320      6.73365405      6.73365400      6.73365440      6.73365321      6.73365394      6.73365312      6.73365318      6.73365322      6.73365327      6.73365349      6.73365328      6.73365328      6.73365325      6.73365352      6.73365320      6.73365325      6.73365339      6.73365326      6.73365355      6.73365368      6.73365358      6.73365317      6.73365346      6.73365361      6.73365483      6.73365335      6.73365339      6.73365469      6.73365340      6.73365322      6.73365323      6.73365319      6.73365319      6.73365460      6.73365422      6.73365415      6.73365350      6.73365335      6.73365335      6.73365327      6.73365387      6.73365326      6.73365378      6.73365322      6.73365512      6.73365383      6.73365318      6.73365320      6.73365370      6.73365376      6.73365365      6.73365336      6.73365328      6.73365319      6.73365334      6.73365320      6.73365321      6.73365318      6.73365345      6.73365322      6.73365350      6.73365394      6.73365317      6.73365346      6.73365324      6.73365316      6.73365326      6.73365633      6.73365726      6.73365326      6.73365433      6.73365354      6.73365611      6.73365327      6.73365328      6.73365451      6.73365668      6.73365411      6.73365426      6.73365350      6.73365330      6.73365400      6.73365335      6.73365722      6.73365417      6.73365523      6.73365325      6.73365744      6.73365462      6.73365893      6.73365335      6.73365325      6.73365443      6.73365696      6.73365649      6.73365387      6.73365335      6.73365518      6.73365645      6.73366236      6.73366627      6.73365572      6.73365508      6.73377544      6.73365685      6.73367778      6.73365464      6.73365357      6.73365321      6.73365316      6.73365425      6.73365382      6.73365904      6.73365481      6.73365569      6.73365343      6.73365637
       6.73365360      6.73365326      6.73366239      6.73365522      6.73365498      6.73365408      6.73365398      6.73366394      6.73365467      6.73365327      6.73365799      6.73365597      6.73365389      6.73365329      6.73365510      6.73365398      6.73365363      6.73365724      6.73365491      6.73366314      6.73365776      6.73365431      6.73365863      6.73365317      6.73365337      6.73365350      6.73365855      6.73365423      6.73365378      6.73365320      6.73365467      6.73365762      6.73366886      6.73365738      6.73365320      6.73365318      6.73365319      6.73365476      6.73365329      6.73365445      6.73365530      6.73365326      6.73365437      6.73365418      6.73365315      6.73365322      6.73365366      6.73365341      6.73365340      6.73365827      6.73365331      6.73365323      6.73365391      6.73365338      6.73365318      6.73365321      6.73365355      6.73365320      6.73365339      6.73365326      6.73365325      6.73365338      6.73365375      6.73365325      6.73365365      6.73365347      6.73365322      6.73365477      6.73365328      6.73365407      6.73365321      6.73365504      6.73365316      6.73365323      6.73365332      6.73365518      6.73365479      6.73365412      6.73365325      6.73365418      6.73365671      6.73365368      6.73365332      6.73365692      6.73367466      6.73365464      6.73365538      6.73365327      6.73365441      6.73365350      6.73365324      6.73365706      6.73365458      6.73365326      6.73365448      6.73365331      6.73365322      6.73365482      6.73365673      6.73365330      6.73365330      6.73365374      6.73365572      6.73365318      6.73365365      6.73365684      6.73365376      6.73365452      6.73365430      6.73365502      6.73365439      6.73366496      6.73365499      6.73365336      6.73365473      6.73365419      6.73365579      6.73365315      6.73365602      6.73365375      6.73365357      6.73365389      6.73365482      6.73365379      6.73365575      6.73365402      6.73365458      6.73365612      6.73365345      6.73365327      6.73365317      6.73365333      6.73365407      6.73365391      6.73365593      6.73365338      6.73365553      6.73365367      6.73365322      6.73365602      6.73365373      6.73365327      6.73365430      6.73365340      6.73365318      6.73365510      6.73365473      6.73365525      6.73365720      6.73365419      6.73365430      6.73365328      6.73365390      6.73365769      6.73365350      6.73366444      6.73365497      6.73366781      6.73366347      6.73366530      6.73404609      6.73365599      6.73365575      6.73367884      6.73365608      6.73365655      6.73365493      6.73365782      6.73365518      6.73365316      6.73365560      6.73365619      6.73365575      6.73365994      6.73365808      6.73365523      6.73365479      6.73366182      6.73365608      6.73365351      6.73365535      6.73365721      6.73365321      6.73365354      6.73365412      6.73365648      6.73365628      6.73365412      6.73365779      6.73365353      6.73365383      6.73365327      6.73365494      6.73365559      6.73365332      6.73365557      6.73365852      6.73365420      6.73366721      6.73365319
       6.73365544      6.73365363      6.73365325      6.73365329      6.73365451      6.73365438      6.73365371      6.73365657      6.73365338      6.73365330      6.73365321      6.73365533      6.73369285      6.73365565      6.73365679      6.73365416      6.73365701      6.73365661      6.73365458      6.73365318      6.73365491      6.73365357      6.73365982      6.73365636      6.73365342      6.73365508      6.73365454      6.73366075      6.73365313      6.73365353      6.73365316      6.73365325      6.73365404      6.73365349      6.73365329      6.73365554      6.73365322      6.73365520      6.73365424      6.73365348      6.73365425      6.73365328      6.73365315      6.73365336      6.73365372      6.73365354      6.73365314      6.73365521      6.73365419      6.73365318      6.73365432      6.73365327      6.73365414      6.73365534      6.73365329      6.73365341      6.73366035      6.73365927      6.73365391      6.73365351      6.73365331      6.73365410      6.73366028      6.73365518      6.73365542      6.73365704      6.73365583      6.73365376      6.73365443      6.73365389      6.73365411      6.73365502      6.73365892      6.73365661      6.73365450      6.73365351      6.73365377      6.73365488      6.73365449      6.73365446      6.73365421      6.73365325      6.73365477      6.73366034      6.73365329      6.73365499      6.73366667      6.73374004      6.73367808      6.73366362      6.73366242      6.73365636      6.73368174      6.73365570      6.73369994      6.73365779      6.73365609      6.73365732      6.73365313      6.73365341      6.73365546      6.73365319      6.73365556      6.73365671      6.73365324      6.73365326      6.73365396      6.73365591      6.73365676      6.73365358      6.73365421      6.73365633      6.73365326      6.73365392      6.73365331      6.73365511      6.73365317      6.73365736      6.73365694      6.73365573      6.73365706      6.73365714      6.73365384      6.73365391      6.73365334      6.73365321      6.73365364      6.73365866      6.73365426      6.73365692      6.73365738      6.73365351      6.73365313      6.73365489      6.73365698      6.73365441      6.73365470      6.73365561      6.73365342      6.73365592      6.73365561      6.73365325      6.73365367      6.73365516      6.73365994      6.73368488      6.73369725      6.73365613      6.73365714      6.73365334      6.73365333      6.73373171      6.73365817      6.73367110      6.73365508      6.73368104      6.73365735      6.73366080      6.73365692      6.73366303      6.73367214      6.73365783      6.73366854      6.73365437      6.73365431      6.73365494      6.73365323      6.73365437      6.73365343      6.73365316      6.73365335      6.73365432      6.73365318      6.73365549      6.73365599      6.73365521      6.73365417      6.73365350      6.73365377      6.73365319      6.73365481      6.73365315      6.73365342      6.73365572      6.73366228      6.73365474      6.73365651      6.73365363      6.73365388      6.73365379      6.73365410      6.73365407      6.73365317      6.73365783      6.73365438      6.73365321      6.73365319      6.73365322      6.73365467      6.73365475
       6.73365492      6.73365355      6.73365321      6.73365417      6.73365316      6.73365486      6.73365333      6.73365399      6.73366495      6.73365347      6.73365350      6.73365356      6.73365578      6.73365412      6.73365396      6.73365533      6.73365518      6.73365318      6.73365325      6.73365590      6.73365339      6.73365360      6.73365317      6.73365416      6.73365326      6.73365328      6.73365435      6.73365324      6.73365316      6.73365413      6.73365574      6.73365335      6.73365521      6.73365374      6.73365358      6.73365327      6.73365393      6.73365319      6.73365453      6.73365316      6.73365464      6.73365347      6.73365590      6.73365529      6.73365334      6.73366826      6.73369523      6.73365391      6.73365316      6.73366919      6.73365481      6.73367644      6.73366154      6.73369163      6.73366970      6.73365336      6.73365321      6.73365340      6.73365372      6.73366742      6.73365324      6.73365567      6.73365339      6.73365320      6.73365346      6.73365377      6.73365337      6.73365795      6.73365452      6.73365567      6.73365328      6.73365500      6.73365750      6.73365376      6.73365325      6.73365316      6.73365419      6.73365347      6.73365343      6.73365360      6.73365662      6.73365393      6.73365938      6.73366103      6.73365595      6.73365395      6.73365682      6.73366387      6.73365319      6.73365938      6.73365414      6.73365330      6.73365880      6.73366990      6.73365858      6.73365631      6.73367970      6.73365386      6.73365525      6.73365935      6.73374597      6.73368980      6.73366875      6.73365333      6.73366241      6.73365351      6.73365632      6.73365321      6.73365954      6.73365961      6.73365553      6.73365678      6.73365594      6.73369359      6.73366265      6.73366369      6.73366836      6.73366386      6.73365761      6.73365453      6.73368044      6.73366574      6.73365906      6.73365547      6.73365643      6.73366139      6.73366060      6.73366013      6.73365389      6.73365992      6.73367584      6.73365346      6.73365425      6.73366121      6.73365646      6.73365661      6.73365976      6.73365700      6.73365333      6.73365318      6.73365737      6.73365385      6.73365782      6.73365594      6.73365907      6.73365675      6.73365711      6.73365394      6.73365357      6.73365324      6.73365317      6.73365430      6.73365689      6.73365398      6.73365320      6.73365327      6.73365455      6.73365579      6.73365327      6.73365669      6.73365328      6.73365314      6.73365323      6.73365318      6.73365319      6.73365321      6.73365752      6.73365589      6.73365325      6.73365498      6.73365343      6.73365332      6.73365418      6.73365396      6.73365322      6.73365335      6.73365334      6.73365428      6.73365324      6.73365540      6.73365528      6.73365315      6.73365395      6.73365379      6.73365398      6.73365381      6.73365318      6.73365466      6.73365371      6.73365372      6.73365418      6.73365701      6.73365485      6.73365419      6.73365354      6.73365409      6.73365319      6.73365480      6.73365406      6.73365628
       6.73365392      6.73365326      6.73365539      6.73365403      6.73365324      6.73365396      6.73365321      6.73365444      6.73365341      6.73365353      6.73365317      6.73365326      6.73365406      6.73365390      6.73365313      6.73365368      6.73365374      6.73365325      6.73365400      6.73365326      6.73365330      6.73365331      6.73365421      6.73365321      6.73365380      6.73365416      6.73365381      6.73365334      6.73365337      6.73365453      6.73392902      6.73365917      6.73366338      6.73365318      6.73365418      6.73365696      6.73373399      6.73365315      6.73365329      6.73365855      6.73365631      6.73365425      6.73365720      6.73365371      6.73365332      6.73365319      6.73365321      6.73365328      6.73365404      6.73365375      6.73365434      6.73365322      6.73365437      6.73365314      6.73365318      6.73365335      6.73365342      6.73365337      6.73365377      6.73365351      6.73365561      6.73365814      6.73365319      6.73365406      6.73365438      6.73365494      6.73365512      6.73365322      6.73365327      6.73367004      6.73365467      6.73365399      6.73365490      6.73365394      6.73365415      6.73365344      6.73365522      6.73365330      6.73365420      6.73365387      6.73365514      6.73365531      6.73365561      6.73365836      6.73365515      6.73365372      6.73365557      6.73365532      6.73365327      6.73365348      6.73365338      6.73365583      6.73365367      6.73365358      6.73365320      6.73365368      6.73365319      6.73365333      6.73365336      6.73365753      6.73365329      6.73365505      6.73365825      6.73365345      6.73365384      6.73365494      6.73365319      6.73365345      6.73365322      6.73365388      6.73365324      6.73365415      6.73365705      6.73365326      6.73366017      6.73365453      6.73366338      6.73365331      6.73365345      6.73365330      6.73365318      6.73365553      6.73365453      6.73365357      6.73365320      6.73365334      6.73365355      6.73365461      6.73365471      6.73365324      6.73365321      6.73365329      6.73366672      6.73365316      6.73365975      6.73365408      6.73365501      6.73365525      6.73365364      6.73365319      6.73365342      6.73365710      6.73365372      6.73365698      6.73365344      6.73365512      6.73365503      6.73365326      6.73365573      6.73365493      6.73365537      6.73365319      6.73365410      6.73365647      6.73365350      6.73365539      6.73366094      6.73365561      6.73365493      6.73365318      6.73365334      6.73365504      6.73365317      6.73365327      6.73365400      6.73365340      6.73365431      6.73365355      6.73365323      6.73365394      6.73365405      6.73365361      6.73365437      6.73365411      6.73365407      6.73365330      6.73365325      6.73365677      6.73365317      6.73365432      6.73365492      6.73365323      6.73365395      6.73365352      6.73365411      6.73365325      6.73365338      6.73365323      6.73365417      6.73365318      6.73365625      6.73365399      6.73365454      6.73365335      6.73365325      6.73365458      6.73365480      6.73365365      6.73365500      6.73365350
       6.73365334      6.73365335      6.73365408      6.73365484      6.73365350      6.73365431      6.73365399      6.73365345      6.73365328      6.73365321      6.73365378      6.73365325      6.73365346      6.73365322      6.73365435      6.73365360      6.73365338      6.73365348      6.73366410      6.73365677      6.73365946      6.73365438      6.73365651      6.73365458      6.73365325      6.73365322      6.73365469      6.73365431      6.73365329      6.73365454      6.73365459      6.73365386      6.73365325      6.73365313      6.73365437      6.73365426      6.73365385      6.73365435      6.73365332      6.73365433      6.73365366      6.73365360      6.73365327      6.73365334      6.73365318      6.73365359      6.73365337      6.73365321      6.73365546      6.73365925      6.73365977      6.73365356      6.73365647      6.73365345      6.73365633      6.73365737      6.73368806      6.73365320      6.73365329      6.73365777      6.73365417      6.73365448      6.73365476      6.73365452      6.73365316      6.73365325      6.73365342      6.73365335      6.73365328      6.73365340      6.73365398      6.73365323      6.73365332      6.73365350      6.73365339      6.73365625      6.73365787      6.73365347      6.73365370      6.73365319      6.73365321      6.73365320      6.73365575      6.73365339      6.73365394      6.73365432      6.73365384      6.73365352      6.73365372      6.73365407      6.73365437      6.73365368      6.73365324      6.73365683      6.73365344      6.73365424      6.73365321      6.73365372      6.73365322      6.73365386      6.73365420      6.73365344      6.73365368      6.73365377      6.73365410      6.73365506      6.73365330      6.73365348      6.73365318      6.73365339      6.73365395      6.73365433      6.73365324      6.73365767      6.73365890      6.73365474      6.73365328      6.73365604      6.73365567      6.73365337      6.73365339      6.73365417      6.73365370      6.73365433      6.73365477      6.73365404      6.73365633      6.73365321      6.73365471      6.73365349      6.73365624      6.73366270      6.73365720      6.73365321      6.73365320      6.73366059      6.73365986      6.73365328      6.73365313      6.73365347      6.73365530      6.73365385      6.73365321      6.73365669      6.73365564      6.73365326      6.73365499      6.73365463      6.73365587      6.73365384      6.73365431      6.73365369      6.73365349      6.73365436      6.73365315      6.73365329      6.73365343      6.73365339      6.73365530      6.73365531      6.73365426      6.73365327      6.73365318      6.73365471      6.73365408      6.73365324      6.73365840      6.73365371      6.73365423      6.73365336      6.73365362      6.73365320      6.73365317      6.73365334      6.73365314      6.73365471      6.73365388      6.73365314      6.73365348      6.73365379      6.73365551      6.73365323      6.73365320      6.73365590      6.73365335      6.73365313      6.73365330      6.73365325      6.73365605      6.73365376      6.73365325      6.73365369      6.73365599      6.73365578      6.73365447      6.73365318      6.73365321      6.73365337      6.73365321      6.73365485
[truncated: 243,353 more chars]
