# Supplementary material for: Pattern Selection in Network of Coupled Multi-Scroll Attractors
Source: PLoS One. 2016 Apr 27;11(4):e0154282. doi: 10.1371/journal.pone.0154282 (PMC4847928; doi:10.1371/journal.pone.0154282)
Supplement: S3 File — (DAT) [file pone.0154282.s003.dat]

       1.60463318      1.60463316      1.60463318      1.60463316      1.60463317      1.60463316      1.60463316      1.60463316      1.60463317      1.60463316      1.60463317      1.60463316      1.60463318      1.60463318      1.60463316      1.60463316      1.60463316      1.60463318      1.60463316      1.60463314      1.60463316      1.60463316      1.60463318      1.60463318      1.60463316      1.60463316      0.00000001      0.00000001      0.00000002      0.00000002      0.00000002      0.00000001      0.00000000      0.00000000      0.00000001      1.60463318      1.60463318      1.60463314      1.60463316      1.60463318      1.60463316      1.60463316      1.60463317      1.60463317      1.60463316      1.60463316      1.60463316      1.60463316      1.60463315      1.60463318      1.60463315      1.60463317      1.60463318      1.60463316      1.60463316      1.60463317      1.60463319      1.60463316      1.60463316      1.60463315      1.60463316      1.60463316      1.60463316      1.60463316      1.60463316      1.60463314      1.60463316      1.60463317      1.60463316      1.60463314      1.60463316      1.60463316      1.60463317      1.60463318      1.60463316      1.60463316      1.60463316      1.60463317      1.60463314      1.60463318      1.60463318      1.60463315      1.60463316      1.60463318      1.60463315      1.60463318      1.60463318      1.60463318      1.60463316      1.60463318      1.60463316      1.60463316      1.60463318      1.60463317      1.60463316      1.60463315      1.60463318      1.60463317      1.60463316      1.60463318      1.60463316      1.60463317      1.60463317      1.60463318      1.60463316      1.60463316      1.60463316      1.60463318      1.60463315      1.60463318      1.60463316      1.60463314      1.60463316      1.60463315      1.60463317      1.60463319      1.60463316      1.60463314      1.60463316      1.60463318      1.60463317      1.60463316      1.60463318      1.60463319      1.60463316      1.60463317      1.60463316      1.60463318      1.60463317      1.60463318      1.60463316      1.60463318      1.60463316      1.60463317      1.60463316      1.60463316      1.60463316      1.60463316      1.60463316      1.60463318      1.60463314      1.60463316      1.60463317      1.60463316      1.60463316      1.60463318      1.60463316      1.60463315      1.60463316      1.60463314      1.60463316      1.60463317      1.60463317      1.60463316      1.60463316      1.60463318      1.60463316      1.60463316      1.60463316      1.60463318      1.60463318      1.60463317      1.60463316      1.60463316      1.60463318      1.60463316      1.60463316      1.60463316      1.60463316      1.60463316      1.60463316      1.60463318      1.60463317      1.60463317      1.60463319      1.60463314      1.60463318      1.60463316      1.60463314      1.60463316      1.60463316      1.60463316      1.60463317      1.60463318      1.60463318      1.60463315      1.60463318      1.60463316      1.60463318      1.60463319      1.60463317      1.60463316      1.60463317      1.60463318      1.60463316      1.60463316      1.60463315      1.60463316      1.60463317      1.60463318
       1.60463318      1.60463316      1.60463317      0.00000001      0.00000002      0.00000002      0.00000002      0.00000001      0.00000001      0.00000000      0.00000001      1.60463318      1.60463317      1.60463318      1.60463316      1.60463318      1.60463316      1.60463316      1.60463316      1.60463315      1.60463316      1.60463316      1.60463318      1.60463315      1.60463316      1.60463318      1.60463316      1.60463318      1.60463316      1.60463316      1.60463317      1.60463314      1.60463317      1.60463315      1.60463316      1.60463313      1.60463316      1.60463316      1.60463315      1.60463317      1.60463316      1.60463316      1.60463315      1.60463317      1.60463318      1.60463317      1.60463318      1.60463318      1.60463316      1.60463314      1.60463316      1.60463317      1.60463318      1.60463318      1.60463316      1.60463317      1.60463318      1.60463317      1.60463316      1.60463316      1.60463316      1.60463316      1.60463313      1.60463316      1.60463317      1.60463314      1.60463318      1.60463316      1.60463314      1.60463317      1.60463317      1.60463317      1.60463316      1.60463315      1.60463317      1.60463315      1.60463318      1.60463317      1.60463317      1.60463318      1.60463314      1.60463318      1.60463316      1.60463316      1.60463316      1.60463318      1.60463318      1.60463316      1.60463318      1.60463317      1.60463314      1.60463316      1.60463316      1.60463318      1.60463316      1.60463317      1.60463316      1.60463316      1.60463314      1.60463316      1.60463318      1.60463315      1.60463315      1.60463318      1.60463316      1.60463316      1.60463318      1.60463316      1.60463318      1.60463317      1.60463318      1.60463316      1.60463318      1.60463318      1.60463313      1.60463316      1.60463318      1.60463318      1.60463316      1.60463313      1.60463316      1.60463318      1.60463313      1.60463316      1.60463316      1.60463317      1.60463318      1.60463317      1.60463316      1.60463317      1.60463316      1.60463316      1.60463318      1.60463317      1.60463318      1.60463316      1.60463316      1.60463318      1.60463315      1.60463314      1.60463316      1.60463316      1.60463314      1.60463316      1.60463316      1.60463318      1.60463318      1.60463316      1.60463318      1.60463314      1.60463317      1.60463318      1.60463316      1.60463316      1.60463318      1.60463314      1.60463316      1.60463316      1.60463317      1.60463319      1.60463316      1.60463316      1.60463316      1.60463316      1.60463316      1.60463318      1.60463316      1.60463316      1.60463316      1.60463316      1.60463316      1.60463316      1.60463315      1.60463318      1.60463318      1.60463315      1.60463314      1.60463318      1.60463316      1.60463316      1.60463318      1.60463318      1.60463317      1.60463318      1.60463315      1.60463316      1.60463317      1.60463315      1.60463314      1.60463316      1.60463316      1.60463316      1.60463316      1.60463316      1.60463318      1.60463316      1.60463316      1.60463318      1.60463316      1.60463318
       1.60463317      1.60463318      1.60463316      1.60463316      1.60463316      1.60463317      1.60463316      1.60463318      1.60463317      1.60463316      1.60463316      1.60463317      1.60463317      1.60463316      1.60463316      1.60463315      1.60463316      1.60463318      1.60463318      1.60463315      1.60463317      1.60463316      1.60463316      1.60463314      1.60463316      1.60463318      1.60463318      1.60463316      1.60463316      1.60463314      1.60463315      1.60463318      1.60463316      1.60463316      1.60463318      1.60463316      1.60463318      1.60463316      1.60463316      1.60463315      1.60463318      1.60463316      1.60463314      1.60463314      1.60463316      1.60463317      1.60463318      1.60463316      1.60463318      1.60463317      1.60463314      1.60463313      1.60463315      1.60463316      1.60463318      1.60463316      1.60463316      1.60463314      1.60463316      1.60463314      1.60463316      1.60463319      1.60463314      1.60463318      1.60463316      1.60463316      1.60463317      1.60463316      1.60463315      1.60463317      1.60463318      1.60463316      1.60463316      1.60463316      1.60463315      1.60463316      1.60463316      1.60463318      1.60463316      1.60463316      1.60463317      1.60463316      1.60463318      1.60463317      1.60463316      1.60463314      1.60463317      1.60463318      1.60463314      1.60463314      1.60463316      0.00000001      0.00000001      0.00000001      0.00000001      0.00000000      0.00000000      0.00000000      0.00000000      0.00000000      0.00000000      0.00000000      0.00000000      0.00000000      0.00000000      0.00000000      0.00000001      0.00000001      0.00000001      0.00000001      0.00000001      0.00000001      0.00000001      0.00000001      0.00000001      0.00000001      0.00000001      0.00000001      0.00000001      0.00000001      0.00000001      0.00000001      0.00000001      0.00000001      0.00000001      0.00000001      0.00000001      0.00000001      0.00000001      0.00000001      0.00000001      0.00000001      0.00000001      0.00000001      0.00000001      0.00000001      0.00000001      0.00000001      0.00000001      0.00000001      0.00000002      0.00000002      0.00000002      0.00000002      0.00000002      0.00000002      0.00000002      0.00000002      0.00000002      0.00000002      0.00000001      0.00000001      0.00000001      0.00000001      0.00000001      0.00000001      0.00000001      0.00000001      0.00000001      0.00000001      0.00000001      0.00000001      0.00000001      0.00000001      0.00000001      0.00000001      0.00000001      0.00000001      0.00000001      0.00000001      0.00000001      0.00000001      0.00000001      0.00000001      0.00000001      0.00000001      0.00000001      0.00000001      0.00000001      0.00000001      0.00000001      0.00000001      0.00000001      0.00000001      0.00000001      0.00000001      0.00000001      0.00000001      0.00000001      0.00000001      0.00000001      0.00000001      0.00000001      0.00000001      0.00000001      0.00000001      0.00000001      0.00000001      0.00000001      0.00000001
       1.60463316      1.60463316      1.60463318      1.60463317      1.60463317      1.60463319      1.60463314      1.60463318      1.60463318      1.60463318      1.60463316      1.60463316      1.60463316      1.60463318      1.60463316      1.60463316      1.60463316      1.60463315      1.60463317      1.60463316      1.60463316      1.60463318      1.60463318      1.60463315      1.60463316      1.60463316      1.60463315      1.60463317      1.60463316      1.60463315      1.60463317      1.60463316      1.60463316      1.60463316      1.60463318      1.60463318      1.60463316      1.60463314      1.60463316      1.60463318      1.60463316      1.60463318      1.60463318      1.60463318      1.60463316      1.60463318      1.60463317      1.60463317      1.60463317      1.60463315      1.60463316      1.60463318      1.60463316      1.60463318      1.60463318      1.60463317      1.60463316      1.60463318      1.60463316      1.60463318      1.60463315      0.00000001      0.00000001      0.00000001      0.00000000      0.00000000      0.00000000      0.00000000      0.00000000      0.00000000      0.00000000      0.00000001      0.00000001      0.00000001      0.00000001      0.00000001      0.00000001      0.00000001      0.00000001      0.00000001      0.00000001      0.00000001      0.00000002      0.00000002      0.00000002      0.00000002      0.00000002      0.00000002      0.00000002      0.00000002      0.00000002      0.00000002      0.00000002      0.00000002      0.00000002      0.00000002      0.00000002      0.00000002      0.00000002      0.00000002      0.00000002      0.00000002      0.00000002      0.00000002      0.00000002      0.00000002      0.00000002      0.00000002      0.00000002      0.00000002      0.00000002      0.00000002      0.00000002      0.00000002      0.00000002      0.00000002      0.00000002      0.00000002      0.00000002      0.00000002      0.00000002      0.00000002      0.00000002      0.00000002      0.00000002      0.00000002      0.00000002      0.00000002      0.00000002      0.00000002      0.00000002      0.00000002      0.00000002      0.00000002      0.00000002      0.00000002      0.00000002      0.00000002      0.00000002      0.00000002      0.00000002      0.00000002      0.00000002      0.00000002      0.00000002      0.00000002      0.00000002      0.00000002      0.00000002      0.00000002      0.00000002      0.00000002      0.00000002      0.00000002      0.00000002      0.00000002      0.00000002      0.00000002      0.00000002      0.00000002      0.00000002      0.00000002      0.00000002      0.00000002      0.00000002      0.00000002      0.00000002      0.00000002      0.00000002      0.00000002      0.00000002      0.00000002      0.00000002      0.00000002      0.00000002      0.00000002      0.00000002      0.00000002      0.00000002      0.00000002      0.00000002      0.00000002      0.00000002      0.00000002      0.00000002      0.00000002      0.00000002      0.00000002      0.00000002      0.00000002      0.00000002      0.00000002      0.00000002      0.00000002      0.00000002      0.00000002      0.00000002      0.00000002      0.00000002      0.00000002
       1.60463316      1.60463316      1.60463314      1.60463317      1.60463317      1.60463316      1.60463318      1.60463317      1.60463316      1.60463317      1.60463316      1.60463317      1.60463316      1.60463316      1.60463313      1.60463318      1.60463315      1.60463318      1.60463316      1.60463314      1.60463318      1.60463318      1.60463316      1.60463316      1.60463317      1.60463316      1.60463316      1.60463318      1.60463314      1.60463316      1.60463316      1.60463318      1.60463316      1.60463317      1.60463316      1.60463318      1.60463315      0.00000001      0.00000001      0.00000000      0.00000000      0.00000000      0.00000000      0.00000000      0.00000000      0.00000001      0.00000001      0.00000001      0.00000001      0.00000001      0.00000001      0.00000001      0.00000001      0.00000002      0.00000002      0.00000002      0.00000002      0.00000002      0.00000002      0.00000002      0.00000002      0.00000002      0.00000002      0.00000002      0.00000002      0.00000002      0.00000002      0.00000002      0.00000002      0.00000002      0.00000002      0.00000002      0.00000002      0.00000002      0.00000002      0.00000002      0.00000002      0.00000002      0.00000002      0.00000002      0.00000002      0.00000002      0.00000002      0.00000002      0.00000002      0.00000002      0.00000002      0.00000002      0.00000002      0.00000002      0.00000002      0.00000002      0.00000002      0.00000002      0.00000002      0.00000002      0.00000002      0.00000002      0.00000002      0.00000002      0.00000002      0.00000002      0.00000002      0.00000002      0.00000002      0.00000002      0.00000002      0.00000002      0.00000002      0.00000002      0.00000002      0.00000002      0.00000002      0.00000002      0.00000002      0.00000002      0.00000002      0.00000002      0.00000002      0.00000002      0.00000002      0.00000002      0.00000002      0.00000002      0.00000002      0.00000002      0.00000002      0.00000002      0.00000002      0.00000002      0.00000002      0.00000002      0.00000002      0.00000002      0.00000002      0.00000002      0.00000002      0.00000002      0.00000002      0.00000002      0.00000002      0.00000002      0.00000002      0.00000002      0.00000002      0.00000002      0.00000002      0.00000002      0.00000002      0.00000002      0.00000002      0.00000002      0.00000002      0.00000002      0.00000002      0.00000002      0.00000002      0.00000002      0.00000002      0.00000002      0.00000002      0.00000002      0.00000002      0.00000002      0.00000002      0.00000002      0.00000002      0.00000002      0.00000002      0.00000002      0.00000002      0.00000002      0.00000002      0.00000002      0.00000002      0.00000002      0.00000002      0.00000002      0.00000002      0.00000002      0.00000002      0.00000002      0.00000002      0.00000002      0.00000002      0.00000002      0.00000002      0.00000002      0.00000002      0.00000002      0.00000002      0.00000002      0.00000002      0.00000002      0.00000002      0.00000002      0.00000002      0.00000002      0.00000002      0.00000002
       1.60463315      1.60463314      1.60463316      1.60463317      1.60463317      1.60463316      1.60463317      1.60463316      1.60463317      1.60463318      1.60463318      1.60463318      1.60463316      1.60463316      1.60463314      0.00000001      0.00000001      0.00000000      0.00000000      0.00000000      0.00000000      0.00000000      0.00000001      0.00000001      0.00000001      0.00000001      0.00000001      0.00000001      0.00000001      0.00000001      0.00000002      0.00000002      0.00000002      0.00000002      0.00000002      0.00000002      0.00000002      0.00000002      0.00000002      0.00000002      0.00000002      0.00000002      0.00000002      0.00000002      0.00000002      0.00000002      0.00000002      0.00000002      0.00000002      0.00000002      0.00000002      0.00000002      0.00000002      0.00000002      0.00000002      0.00000002      0.00000002      0.00000002      0.00000002      0.00000002      0.00000002      0.00000002      0.00000002      0.00000002      0.00000002      0.00000002      0.00000002      0.00000002      0.00000002      0.00000002      0.00000002      0.00000002      0.00000002      0.00000002      0.00000002      0.00000002      0.00000002      0.00000002      0.00000002      0.00000002      0.00000002      0.00000002      0.00000002      0.00000002      0.00000002      0.00000002      0.00000002      0.00000002      0.00000002      0.00000002      0.00000002      0.00000002      0.00000002      0.00000002      0.00000002      0.00000002      0.00000002      0.00000002      0.00000002      0.00000002      0.00000002      0.00000002      0.00000002      0.00000002      0.00000002      0.00000002      0.00000002      0.00000002      0.00000002      0.00000002      0.00000002      0.00000002      0.00000002      0.00000002      0.00000002      0.00000002      0.00000002      0.00000002      0.00000002      0.00000002      0.00000002      0.00000002      0.00000002      0.00000002      0.00000002      0.00000002      0.00000002      0.00000002      0.00000002      0.00000002      0.00000002      0.00000002      0.00000002      0.00000002      0.00000002      0.00000002      0.00000002      0.00000002      0.00000002      0.00000002      0.00000002      0.00000002      0.00000002      0.00000002      0.00000002      0.00000002      0.00000002      0.00000002      0.00000002      0.00000002      0.00000002      0.00000002      0.00000002      0.00000002      0.00000002      0.00000002      0.00000002      0.00000002      0.00000002      0.00000002      0.00000002      0.00000002      0.00000002      0.00000002      0.00000002      0.00000002      0.00000002      0.00000002      0.00000002      0.00000002      0.00000002      0.00000002      0.00000002      0.00000002      0.00000002      0.00000002      0.00000002      0.00000002      0.00000002      0.00000002      0.00000002      0.00000002      0.00000002      0.00000002      0.00000002      0.00000002      0.00000002      0.00000002      0.00000002      0.00000002      0.00000002      0.00000002      0.00000002      0.00000002      0.00000002      0.00000002      0.00000002      0.00000001      0.00000001      0.00000001
       0.00000000      0.00000000      0.00000001      0.00000001      0.00000001      0.00000001      0.00000001      0.00000001      0.00000001      0.00000002      0.00000002      0.00000002      0.00000002      0.00000002      0.00000002      0.00000002      0.00000002      0.00000002      0.00000002      0.00000002      0.00000002      0.00000002      0.00000002      0.00000002      0.00000002      0.00000002      0.00000002      0.00000002      0.00000002      0.00000002      0.00000002      0.00000002      0.00000002      0.00000002      0.00000002      0.00000002      0.00000002      0.00000002      0.00000002      0.00000002      0.00000002      0.00000002      0.00000002      0.00000002      0.00000002      0.00000002      0.00000002      0.00000002      0.00000002      0.00000002      0.00000002      0.00000002      0.00000002      0.00000002      0.00000002      0.00000002      0.00000002      0.00000002      0.00000002      0.00000002      0.00000002      0.00000002      0.00000002      0.00000002      0.00000002      0.00000002      0.00000002      0.00000002      0.00000002      0.00000002      0.00000002      0.00000002      0.00000002      0.00000002      0.00000002      0.00000002      0.00000002      0.00000002      0.00000002      0.00000002      0.00000002      0.00000002      0.00000002      0.00000002      0.00000002      0.00000002      0.00000002      0.00000002      0.00000002      0.00000002      0.00000002      0.00000002      0.00000002      0.00000002      0.00000002      0.00000002      0.00000002      0.00000002      0.00000002      0.00000002      0.00000002      0.00000002      0.00000002      0.00000002      0.00000002      0.00000002      0.00000002      0.00000002      0.00000002      0.00000002      0.00000001      0.00000001      0.00000001      0.00000001      0.00000001      0.00000001      0.00000001      0.00000001      0.00000001      0.00000001      0.00000001      0.00000001      0.00000001      0.00000001      0.00000001      0.00000001      0.00000001      0.00000001      0.00000001      0.00000001      0.00000001      0.00000001      0.00000001      0.00000001      0.00000001      0.00000001      0.00000001      0.00000001      0.00000001      0.00000001      0.00000001      0.00000001      0.00000001      0.00000000      0.00000000      0.00000000      0.00000000      0.00000000      0.00000000      0.00000000      0.00000000      0.00000000      0.00000000      0.00000000      0.00000000      0.00000000      0.00000000      0.00000000      0.00000000      0.00000001      0.00000001      0.00000001      0.00000001      0.00000001      0.00000001      1.60463317      1.60463316      1.60463319      1.60463318      1.60463316      1.60463317      1.60463314      1.60463316      1.60463317      1.60463316      1.60463314      1.60463318      1.60463319      1.60463315      1.60463317      1.60463319      1.60463318      1.60463318      1.60463316      1.60463315      1.60463316      1.60463316      1.60463316      1.60463318      1.60463316      1.60463316      1.60463316      1.60463317      1.60463318      1.60463314      1.60463317      1.60463316      1.60463316      1.60463316      1.60463316
       0.00000002      0.00000002      0.00000002      0.00000002      0.00000002      0.00000002      0.00000002      0.00000002      0.00000002      0.00000002      0.00000002      0.00000002      0.00000002      0.00000002      0.00000002      0.00000002      0.00000002      0.00000002      0.00000002      0.00000002      0.00000002      0.00000002      0.00000002      0.00000002      0.00000002      0.00000002      0.00000002      0.00000002      0.00000002      0.00000002      0.00000002      0.00000002      0.00000002      0.00000002      0.00000002      0.00000002      0.00000002      0.00000002      0.00000002      0.00000002      0.00000002      0.00000002      0.00000002      0.00000002      0.00000002      0.00000002      0.00000002      0.00000002      0.00000002      0.00000002      0.00000002      0.00000002      0.00000002      0.00000002      0.00000002      0.00000002      0.00000002      0.00000002      0.00000002      0.00000002      0.00000002      0.00000002      0.00000002      0.00000002      0.00000001      0.00000001      0.00000001      0.00000001      0.00000001      0.00000001      0.00000001      0.00000001      0.00000001      0.00000001      0.00000001      0.00000001      0.00000001      0.00000001      0.00000001      0.00000000      0.00000000      0.00000000      0.00000000      0.00000000      0.00000000      0.00000001      0.00000001      0.00000001      1.60463315      1.60463316      1.60463315      1.60463316      1.60463316      1.60463315      1.60463318      1.60463318      1.60463319      1.60463316      1.60463316      1.60463316      1.60463317      1.60463318      1.60463316      1.60463314      1.60463317      1.60463316      1.60463317      1.60463318      1.60463314      1.60463316      1.60463315      1.60463315      1.60463315      1.60463315      1.60463318      1.60463319      1.60463316      1.60463317      1.60463316      1.60463318      1.60463316      1.60463317      1.60463318      1.60463316      1.60463318      1.60463316      1.60463316      1.60463314      1.60463316      1.60463316      1.60463316      1.60463315      1.60463316      1.60463316      1.60463317      1.60463316      1.60463314      1.60463314      1.60463315      1.60463318      1.60463316      1.60463316      1.60463316      1.60463316      1.60463316      1.60463316      1.60463315      1.60463316      1.60463316      1.60463318      1.60463318      1.60463315      1.60463319      1.60463316      1.60463316      1.60463318      1.60463316      1.60463316      1.60463317      1.60463316      1.60463315      1.60463318      1.60463314      1.60463316      1.60463316      1.60463315      1.60463317      1.60463318      1.60463316      1.60463316      1.60463319      1.60463316      1.60463318      1.60463316      1.60463318      1.60463318      1.60463315      1.60463314      1.60463318      2.93753803      2.93753798      2.93753804      0.52093024      0.52093025      0.52093032      0.52093027      0.52093034      0.52093028      0.52093030      0.52093041      0.52093044      0.52093046      0.52093041      0.52093033      0.52093026      0.52093027      0.52093028      0.52093027      0.52093025      0.52093025
       0.00000002      0.00000002      0.00000002      0.00000002      0.00000002      0.00000002      0.00000002      0.00000002      0.00000002      0.00000002      0.00000002      0.00000002      0.00000002      0.00000002      0.00000002      0.00000002      0.00000002      0.00000002      0.00000002      0.00000002      0.00000002      0.00000002      0.00000002      0.00000002      0.00000002      0.00000002      0.00000002      0.00000002      0.00000002      0.00000002      0.00000002      0.00000002      0.00000001      0.00000001      0.00000001      0.00000001      0.00000001      0.00000001      0.00000001      0.00000001      0.00000001      0.00000001      0.00000001      0.00000000      0.00000000      0.00000000      0.00000000      0.00000000      0.00000001      0.00000001      1.60463315      1.60463316      1.60463316      1.60463316      1.60463318      1.60463316      1.60463316      1.60463318      1.60463316      1.60463316      1.60463316      1.60463318      1.60463316      1.60463316      1.60463316      1.60463314      1.60463317      1.60463316      1.60463316      1.60463318      1.60463318      1.60463318      1.60463315      1.60463315      1.60463318      1.60463318      1.60463316      1.60463315      1.60463313      1.60463316      1.60463315      1.60463314      1.60463317      1.60463318      1.60463318      1.60463318      1.60463318      1.60463314      1.60463316      1.60463314      1.60463316      1.60463316      1.60463316      1.60463317      1.60463317      1.60463317      1.60463317      1.60463316      1.60463316      1.60463316      1.60463316      1.60463316      1.60463314      1.60463316      1.60463313      1.60463315      1.60463317      1.60463316      1.60463317      1.60463315      1.60463316      1.60463314      2.93753797      2.93753797      2.93753802      2.93753805      2.93753805      2.93753798      2.93753803      0.52093025      0.52093025      0.52093025      0.52093025      0.52093033      0.52093034      0.52093038      0.52093036      0.52093027      0.52093039      0.52093032      0.52093036      0.52093035      0.52093046      0.52093040      0.52093044      0.52093049      0.52093041      0.52093044      0.52093029      0.52093037      0.52093032      0.52093032      0.52093033      0.52093031      0.52093040      0.52093041      0.52093039      0.52093026      0.52093036      0.52093030      0.52093034      0.52093033      0.52093039      0.52093032      0.52093027      0.52093033      0.52093030      0.52093029      0.52093027      0.52093028      0.52093026      0.52093025      0.52093025      0.52093026      0.52093025      0.52093025      0.52093025      0.52093025      0.52093023      0.52093025      0.52093025      0.52093025      0.52093024      0.52093024      0.52093024      0.52093025      0.52093023      0.52093022      0.52093023      0.52093025      0.52093025      0.52093024      0.52093025      0.52093024      0.52093023      0.52093025      0.52093025      0.52093025      0.52093024      0.52093023      0.52093024      0.52093025      0.52093024      0.52093022      0.52093025      0.52093024      0.52093023      0.52093023      0.52093024      0.52093022
       0.00000002      0.00000002      0.00000002      0.00000002      0.00000001      0.00000001      0.00000001      0.00000001      0.00000001      0.00000001      0.00000001      0.00000001      0.00000001      0.00000001      0.00000000      0.00000000      0.00000000      0.00000000      0.00000000      0.00000001      1.60463314      1.60463316      1.60463319      1.60463318      1.60463317      1.60463317      1.60463316      1.60463318      1.60463318      1.60463317      1.60463318      1.60463314      1.60463315      1.60463318      1.60463316      1.60463316      1.60463317      1.60463318      1.60463318      1.60463316      1.60463317      1.60463316      1.60463317      1.60463317      1.60463314      1.60463316      1.60463316      1.60463319      1.60463316      1.60463317      1.60463316      1.60463316      1.60463316      1.60463318      1.60463316      1.60463318      1.60463316      1.60463316      1.60463316      1.60463316      1.60463318      1.60463318      1.60463318      1.60463317      2.93753804      2.93753805      2.93753804      2.93753798      0.52093025      0.52093025      0.52093025      0.52093036      0.52093037      0.52093035      0.52093035      0.52093054      0.52093048      0.52093034      0.52093050      0.52093029      0.52093038      0.52093032      0.52093030      0.52093048      0.52093032      0.52093049      0.52093027      0.52093044      0.52093034      0.52093030      0.52093029      0.52093032      0.52093037      0.52093031      0.52093026      0.52093026      0.52093035      0.52093026      0.52093025      0.52093025      0.52093025      0.52093025      0.52093025      0.52093025      0.52093025      0.52093025      0.52093025      0.52093025      0.52093025      0.52093024      0.52093024      0.52093024      0.52093024      0.52093025      0.52093024      0.52093025      0.52093025      0.52093025      0.52093023      0.52093024      0.52093022      0.52093024      0.52093025      0.52093024      0.52093024      0.52093023      0.52093025      0.52093026      0.52093025      0.52093025      0.52093024      0.52093025      0.52093025      0.52093024      0.52093025      0.52093023      0.52093024      0.52093025      0.52093025      0.52093023      0.52093024      0.52093025      0.52093025      0.52093023      0.52093024      0.52093025      0.52093023      0.52093025      0.52093024      0.52093025      0.52093022      0.52093025      0.52093025      0.52093025      0.52093023      0.52093024      0.52093023      0.52093025      0.52093025      0.52093022      0.52093022      0.52093025      0.52093024      0.52093025      0.52093023      0.52093025      0.52093024      0.52093024      0.52093022      0.52093025      0.52093024      0.52093023      0.52093024      0.52093025      0.52093024      0.52093024      0.52093023      0.52093025      0.52093025      0.52093023      0.52093024      0.52093025      0.52093025      0.52093025      0.52093025      0.52093024      0.52093023      0.52093023      0.52093024      0.52093023      0.52093024      0.52093024      0.52093024      0.52093023      0.52093025      0.52093024      0.52093024      0.52093022      0.52093024      0.52093025
       1.60463318      1.60463317      1.60463318      1.60463316      1.60463316      1.60463316      1.60463318      1.60463314      1.60463314      1.60463318      1.60463316      1.60463317      1.60463316      1.60463315      1.60463318      1.60463318      1.60463316      1.60463316      1.60463315      1.60463318      1.60463316      1.60463316      1.60463318      1.60463316      1.60463315      1.60463316      1.60463318      1.60463318      1.60463315      1.60463313      1.60463318      2.93753805      2.93753806      2.93753800      0.52093024      0.52093025      0.52093027      0.52093042      0.52093054      0.52093044      0.52093033      0.52093047      0.52093045      0.52093031      0.52093048      0.52093043      0.52093029      0.52093033      0.52093047      0.52093042      0.52093046      0.52093033      0.52093027      0.52093026      0.52093026      0.52093026      0.52093025      0.52093026      0.52093025      0.52093025      0.52093025      0.52093024      0.52093025      0.52093024      0.52093024      0.52093025      0.52093024      0.52093025      0.52093024      0.52093024      0.52093023      0.52093026      0.52093024      0.52093024      0.52093025      0.52093023      0.52093024      0.52093024      0.52093025      0.52093025      0.52093025      0.52093025      0.52093024      0.52093025      0.52093024      0.52093024      0.52093025      0.52093024      0.52093024      0.52093024      0.52093025      0.52093025      0.52093023      0.52093023      0.52093024      0.52093025      0.52093023      0.52093025      0.52093024      0.52093025      0.52093024      0.52093025      0.52093025      0.52093025      0.52093025      0.52093025      0.52093023      0.52093025      0.52093023      0.52093025      0.52093023      0.52093025      0.52093024      0.52093024      0.52093023      0.52093023      0.52093024      0.52093024      0.52093022      0.52093024      0.52093024      0.52093025      0.52093023      0.52093025      0.52093025      0.52093024      0.52093024      0.52093025      0.52093023      0.52093024      0.52093024      0.52093024      0.52093023      0.52093025      0.52093025      0.52093023      0.52093025      0.52093022      0.52093023      0.52093024      0.52093025      0.52093025      0.52093025      0.52093025      0.52093025      0.52093025      0.52093023      0.52093024      0.52093023      0.52093023      0.52093024      0.52093025      0.52093025      0.52093025      0.52093024      0.52093025      0.52093025      0.52093025      0.52093025      0.52093025      0.52093023      0.52093024      0.52093024      0.52093025      0.52093025      0.52093024      0.52093025      0.52093022      0.52093024      0.52093024      0.52093025      0.52093025      0.52093025      0.52093025      0.52093026      0.52093025      0.52093024      0.52093025      0.52093025      0.52093026      0.52093025      0.52093025      0.52093025      0.52093031      0.52093026      0.52093027      0.52093025      0.52093028      0.52093030      0.52093043      0.52093030      0.52093031      0.52093044      0.52093026      0.52093049      0.52093057      0.52093046      0.52093052      0.52093026      0.52093041
       1.60463318      1.60463316      1.60463316      2.93753802      2.93753804      2.93753797      0.52093025      0.52093035      0.52093039      0.52093043      0.52093032      0.52093047      0.52093034      0.52093047      0.52093054      0.52093029      0.52093028      0.52093028      0.52093030      0.52093038      0.52093032      0.52093029      0.52093025      0.52093026      0.52093025      0.52093025      0.52093025      0.52093025      0.52093025      0.52093025      0.52093025      0.52093025      0.52093025      0.52093025      0.52093026      0.52093025      0.52093024      0.52093025      0.52093024      0.52093025      0.52093025      0.52093024      0.52093023      0.52093025      0.52093024      0.52093025      0.52093025      0.52093025      0.52093024      0.52093024      0.52093025      0.52093025      0.52093025      0.52093023      0.52093023      0.52093024      0.52093025      0.52093024      0.52093024      0.52093025      0.52093023      0.52093024      0.52093023      0.52093022      0.52093022      0.52093024      0.52093025      0.52093022      0.52093022      0.52093022      0.52093025      0.52093023      0.52093025      0.52093024      0.52093024      0.52093025      0.52093023      0.52093025      0.52093024      0.52093024      0.52093025      0.52093025      0.52093026      0.52093023      0.52093024      0.52093023      0.52093025      0.52093024      0.52093024      0.52093025      0.52093025      0.52093025      0.52093025      0.52093025      0.52093024      0.52093025      0.52093024      0.52093025      0.52093025      0.52093025      0.52093025      0.52093024      0.52093023      0.52093025      0.52093024      0.52093025      0.52093025      0.52093025      0.52093024      0.52093025      0.52093024      0.52093024      0.52093025      0.52093025      0.52093025      0.52093024      0.52093024      0.52093025      0.52093025      0.52093024      0.52093024      0.52093024      0.52093023      0.52093025      0.52093025      0.52093025      0.52093024      0.52093024      0.52093024      0.52093024      0.52093024      0.52093025      0.52093025      0.52093025      0.52093025      0.52093024      0.52093024      0.52093025      0.52093025      0.52093025      0.52093025      0.52093023      0.52093025      0.52093025      0.52093025      0.52093025      0.52093025      0.52093025      0.52093026      0.52093026      0.52093028      0.52093030      0.52093027      0.52093036      0.52093033      0.52093034      0.52093031      0.52093030      0.52093027      0.52093029      0.52093038      0.52093042      0.52093038      0.52093035      0.52093039      0.52093044      0.52093043      0.52093042      0.52093032      0.52093040      0.52093042      0.52093034      0.52093031      0.52093062      0.52093057      0.52093046      0.52093033      0.52093047      0.52093036      0.52093042      0.52093029      0.52093026      0.52093032      0.52093025      0.52093024      0.52093024      0.52093024      2.93753803      2.93753796      2.93753797      2.93753794      2.93753803      2.93753806      2.93753806      1.60463316      1.60463318      1.60463316      1.60463318      1.60463316      1.60463316
       0.52093025      0.52093025      0.52093025      0.52093024      0.52093026      0.52093024      0.52093025      0.52093025      0.52093024      0.52093024      0.52093023      0.52093025      0.52093023      0.52093022      0.52093024      0.52093024      0.52093025      0.52093024      0.52093023      0.52093024      0.52093022      0.52093023      0.52093024      0.52093024      0.52093025      0.52093024      0.52093025      0.52093025      0.52093022      0.52093025      0.52093024      0.52093025      0.52093025      0.52093024      0.52093025      0.52093025      0.52093025      0.52093024      0.52093025      0.52093023      0.52093022      0.52093024      0.52093024      0.52093025      0.52093025      0.52093024      0.52093024      0.52093023      0.52093025      0.52093025      0.52093024      0.52093023      0.52093025      0.52093025      0.52093024      0.52093025      0.52093023      0.52093024      0.52093025      0.52093024      0.52093024      0.52093025      0.52093024      0.52093025      0.52093025      0.52093024      0.52093023      0.52093024      0.52093025      0.52093024      0.52093025      0.52093025      0.52093024      0.52093025      0.52093025      0.52093025      0.52093025      0.52093025      0.52093025      0.52093025      0.52093025      0.52093025      0.52093025      0.52093024      0.52093025      0.52093025      0.52093025      0.52093026      0.52093025      0.52093024      0.52093025      0.52093025      0.52093025      0.52093025      0.52093024      0.52093025      0.52093025      0.52093025      0.52093025      0.52093025      0.52093025      0.52093025      0.52093026      0.52093028      0.52093028      0.52093025      0.52093027      0.52093026      0.52093026      0.52093026      0.52093036      0.52093034      0.52093026      0.52093032      0.52093031      0.52093031      0.52093032      0.52093030      0.52093040      0.52093031      0.52093037      0.52093029      0.52093046      0.52093036      0.52093036      0.52093049      0.52093026      0.52093046      0.52093031      0.52093035      0.52093033      0.52093042      0.52093039      0.52093033      0.52093044      0.52093033      0.52093046      0.52093049      0.52093034      0.52093029      0.52093034      0.52093040      0.52093044      0.52093054      0.52093051      0.52093042      0.52093056      0.52093046      0.52093041      0.52093043      0.52093042      0.52093044      0.52093037      0.52093030      0.52093026      0.52093026      0.52093025      0.52093025      0.52093023      0.52093024      2.93753804      2.93753803      2.93753805      2.93753801      2.93753806      2.93753794      2.93753797      2.93753805      2.93753798      1.60463316      1.60463316      1.60463317      1.60463316      1.60463318      1.60463316      1.60463316      1.60463318      1.60463316      1.60463316      1.60463316      1.60463316      1.60463316      1.60463316      1.60463316      1.60463316      1.60463318      1.60463317      1.60463315      1.60463318      1.60463313      1.60463316      1.60463316      1.60463318      1.60463318      2.93753798      2.93753806      2.93753800      2.93753805      0.52093025      0.52093025
       0.52093023      0.52093023      0.52093025      0.52093025      0.52093022      0.52093025      0.52093023      0.52093023      0.52093022      0.52093023      0.52093024      0.52093025      0.52093024      0.52093024      0.52093024      0.52093025      0.52093023      0.52093023      0.52093024      0.52093023      0.52093025      0.52093023      0.52093023      0.52093025      0.52093023      0.52093024      0.52093025      0.52093025      0.52093024      0.52093024      0.52093025      0.52093023      0.52093025      0.52093023      0.52093023      0.52093025      0.52093025      0.52093025      0.52093025      0.52093025      0.52093025      0.52093024      0.52093025      0.52093025      0.52093022      0.52093025      0.52093025      0.52093024      0.52093025      0.52093025      0.52093025      0.52093024      0.52093024      0.52093025      0.52093025      0.52093025      0.52093024      0.52093024      0.52093025      0.52093025      0.52093025      0.52093025      0.52093025      0.52093026      0.52093027      0.52093026      0.52093030      0.52093026      0.52093031      0.52093035      0.52093025      0.52093036      0.52093032      0.52093042      0.52093026      0.52093031      0.52093029      0.52093038      0.52093037      0.52093038      0.52093035      0.52093029      0.52093031      0.52093037      0.52093047      0.52093040      0.52093037      0.52093043      0.52093033      0.52093043      0.52093039      0.52093037      0.52093043      0.52093030      0.52093030      0.52093041      0.52093046      0.52093045      0.52093046      0.52093040      0.52093036      0.52093032      0.52093043      0.52093032      0.52093045      0.52093034      0.52093052      0.52093033      0.52093051      0.52093035      0.52093035      0.52093051      0.52093029      0.52093034      0.52093032      0.52093026      0.52093034      0.52093032      0.52093026      0.52093025      0.52093024      0.52093025      0.52093025      0.52093024      0.52093025      0.52093024      2.93753806      2.93753806      2.93753794      2.93753796      2.93753803      2.93753802      2.93753801      2.93753806      2.93753793      2.93753805      2.93753803      2.93753805      1.60463316      1.60463317      1.60463318      1.60463315      1.60463318      1.60463318      1.60463318      1.60463318      1.60463316      1.60463318      1.60463315      1.60463316      1.60463317      1.60463318      1.60463316      1.60463316      1.60463317      1.60463316      1.60463316      1.60463314      1.60463318      1.60463316      1.60463316      1.60463317      1.60463316      1.60463318      1.60463315      1.60463316      1.60463316      1.60463317      1.60463318      1.60463319      1.60463315      1.60463318      1.60463318      1.60463316      2.93753806      2.93753800      2.93753802      2.93753804      0.52093023      0.52093026      0.52093029      0.52093043      0.52093035      0.52093037      0.52093044      0.52093034      0.52093046      0.52093031      0.52093035      0.52093026      0.52093025      0.52093025      0.52093025      0.52093025      0.52093023      0.52093025      0.52093025      0.52093024      0.52093025      0.52093024
       0.52093024      0.52093023      0.52093025      0.52093024      0.52093024      0.52093023      0.52093025      0.52093025      0.52093025      0.52093025      0.52093025      0.52093023      0.52093025      0.52093024      0.52093025      0.52093025      0.52093025      0.52093025      0.52093025      0.52093025      0.52093023      0.52093024      0.52093024      0.52093024      0.52093025      0.52093025      0.52093025      0.52093025      0.52093025      0.52093025      0.52093025      0.52093025      0.52093026      0.52093026      0.52093026      0.52093026      0.52093028      0.52093033      0.52093038      0.52093026      0.52093028      0.52093040      0.52093038      0.52093028      0.52093026      0.52093034      0.52093041      0.52093029      0.52093037      0.52093041      0.52093032      0.52093031      0.52093034      0.52093053      0.52093048      0.52093043      0.52093051      0.52093037      0.52093045      0.52093032      0.52093041      0.52093029      0.52093049      0.52093033      0.52093036      0.52093032      0.52093031      0.52093037      0.52093039      0.52093048      0.52093046      0.52093050      0.52093050      0.52093041      0.52093029      0.52093031      0.52093029      0.52093028      0.52093030      0.52093026      0.52093026      0.52093025      0.52093024      0.52093025      0.52093025      0.52093023      0.52093025      2.93753799      2.93753805      2.93753805      2.93753805      2.93753805      2.93753803      2.93753794      2.93753805      2.93753804      2.93753806      2.93753805      2.93753806      2.93753804      2.93753793      1.60463316      1.60463318      1.60463317      1.60463316      1.60463319      1.60463314      1.60463315      1.60463318      1.60463316      1.60463316      1.60463317      1.60463317      1.60463317      1.60463316      1.60463316      1.60463318      1.60463316      1.60463316      1.60463316      1.60463315      1.60463318      1.60463316      1.60463318      1.60463316      1.60463316      1.60463316      1.60463316      1.60463318      1.60463318      1.60463316      1.60463318      1.60463314      1.60463316      1.60463318      1.60463316      1.60463313      1.60463316      1.60463318      1.60463318      1.60463314      1.60463315      1.60463319      1.60463316      1.60463317      1.60463319      1.60463316      1.60463316      1.60463318      1.60463316      1.60463318      2.93753803      2.93753805      2.93753805      2.93753806      0.52093024      0.52093024      0.52093027      0.52093037      0.52093046      0.52093057      0.52093049      0.52093041      0.52093028      0.52093031      0.52093034      0.52093028      0.52093033      0.52093027      0.52093025      0.52093024      0.52093025      0.52093024      0.52093025      0.52093025      0.52093025      0.52093025      0.52093024      0.52093024      0.52093025      0.52093025      0.52093027      0.52093031      0.52093038      0.52093036      0.52093048      0.52093046      0.52093040      0.52093035      0.52093042      0.52093053      0.52093038      0.52093045      0.52093029      0.52093034      0.52093029      0.52093025      0.52093025      0.52093024      0.52093023
       0.52093024      0.52093024      0.52093026      0.52093024      0.52093025      0.52093025      0.52093025      0.52093026      0.52093027      0.52093026      0.52093027      0.52093030      0.52093029      0.52093026      0.52093038      0.52093026      0.52093027      0.52093041      0.52093029      0.52093028      0.52093031      0.52093040      0.52093046      0.52093046      0.52093030      0.52093033      0.52093031      0.52093052      0.52093035      0.52093043      0.52093043      0.52093047      0.52093031      0.52093035      0.52093041      0.52093036      0.52093048      0.52093027      0.52093042      0.52093051      0.52093030      0.52093035      0.52093034      0.52093037      0.52093027      0.52093025      0.52093026      0.52093025      0.52093024      0.52093023      0.52093025      0.52093024      0.52093024      2.93753796      2.93753804      2.93753795      2.93753806      2.93753794      2.93753800      2.93753805      2.93753806      2.93753805      2.93753801      2.93753800      2.93753806      1.60463314      1.60463318      1.60463317      1.60463317      1.60463317      1.60463316      1.60463316      1.60463316      1.60463316      1.60463315      1.60463316      1.60463316      1.60463314      1.60463314      1.60463316      1.60463318      1.60463318      1.60463316      1.60463316      1.60463315      1.60463316      1.60463316      1.60463319      1.60463316      1.60463318      1.60463318      1.60463318      1.60463316      1.60463316      1.60463317      1.60463316      1.60463318      1.60463317      1.60463316      1.60463316      1.60463316      1.60463316      1.60463318      1.60463316      1.60463317      1.60463316      1.60463316      1.60463316      1.60463318      1.60463319      1.60463316      1.60463318      1.60463315      1.60463317      1.60463318      1.60463316      1.60463316      1.60463318      1.60463316      1.60463317      1.60463316      1.60463316      1.60463316      1.60463318      2.93753806      2.93753799      2.93753805      2.93753798      2.93753800      0.52093025      0.52093024      0.52093025      0.52093030      0.52093036      0.52093028      0.52093041      0.52093042      0.52093056      0.52093030      0.52093033      0.52093032      0.52093040      0.52093026      0.52093028      0.52093033      0.52093026      0.52093024      0.52093025      0.52093024      0.52093025      0.52093023      0.52093024      0.52093023      0.52093024      0.52093024      0.52093024      0.52093025      0.52093025      0.52093026      0.52093026      0.52093026      0.52093026      0.52093041      0.52093036      0.52093027      0.52093045      0.52093052      0.52093050      0.52093047      0.52093031      0.52093031      0.52093036      0.52093043      0.52093037      0.52093038      0.52093028      0.52093025      0.52093025      0.52093024      0.52093024      0.52093025      0.52093024      0.52093025      0.52093025      0.52093024      0.52093023      0.52093025      0.52093025      0.52093025      0.52093023      0.52093025      0.52093025      0.52093025      0.52093027      0.52093028      0.52093038      0.52093031      0.52093030      0.52093044      0.52093031
       0.52093035      0.52093038      0.52093047      0.52093049      0.52093043      0.52093055      0.52093042      0.52093033      0.52093033      0.52093041      0.52093030      0.52093054      0.52093040      0.52093033      0.52093039      0.52093030      0.52093028      0.52093028      0.52093031      0.52093026      0.52093026      0.52093024      0.52093025      0.52093025      0.52093023      2.93753803      2.93753805      2.93753799      2.93753803      2.93753805      2.93753806      2.93753806      2.93753805      2.93753806      2.93753805      2.93753803      1.60463317      1.60463316      1.60463318      1.60463318      1.60463316      1.60463318      1.60463316      1.60463313      1.60463316      1.60463316      1.60463317      1.60463317      1.60463316      1.60463316      1.60463316      1.60463317      1.60463316      1.60463316      1.60463316      1.60463316      1.60463314      1.60463318      1.60463316      1.60463316      1.60463318      1.60463316      1.60463318      1.60463316      1.60463316      1.60463317      1.60463318      1.60463316      1.60463316      1.60463316      1.60463315      1.60463316      1.60463316      1.60463315      1.60463318      1.60463318      1.60463318      1.60463318      1.60463318      1.60463316      1.60463316      1.60463316      1.60463316      1.60463318      1.60463318      1.60463316      1.60463316      1.60463316      1.60463315      1.60463316      1.60463315      1.60463317      2.93753806      2.93753804      2.93753806      2.93753805      2.93753806      2.93753805      0.52093022      0.52093025      0.52093025      0.52093026      0.52093029      0.52093044      0.52093056      0.52093054      0.52093040      0.52093035      0.52093037      0.52093051      0.52093045      0.52093034      0.52093029      0.52093045      0.52093049      0.52093038      0.52093031      0.52093030      0.52093026      0.52093025      0.52093025      0.52093025      0.52093024      0.52093026      0.52093024      0.52093025      0.52093025      0.52093024      0.52093025      0.52093024      0.52093024      0.52093025      0.52093026      0.52093025      0.52093025      0.52093025      0.52093028      0.52093029      0.52093036      0.52093037      0.52093033      0.52093039      0.52093050      0.52093047      0.52093036      0.52093052      0.52093043      0.52093045      0.52093043      0.52093057      0.52093034      0.52093047      0.52093044      0.52093038      0.52093028      0.52093026      0.52093025      0.52093026      0.52093025      0.52093025      0.52093024      0.52093025      0.52093025      0.52093025      0.52093026      0.52093025      0.52093026      0.52093026      0.52093030      0.52093028      0.52093035      0.52093035      0.52093030      0.52093041      0.52093042      0.52093032      0.52093034      0.52093039      0.52093045      0.52093053      0.52093026      0.52093031      0.52093050      0.52093047      0.52093056      0.52093039      0.52093035      0.52093041      0.52093047      0.52093044      0.52093035      0.52093027      0.52093053      0.52093046      0.52093035      0.52093032      0.52093035      0.52093026      0.52093038      0.52093030
       0.52093024      0.52093024      2.93753803      2.93753805      2.93753801      2.93753805      2.93753801      2.93753803      2.93753799      2.93753796      2.93753797      2.93753797      1.60463316      1.60463317      1.60463315      1.60463316      1.60463319      1.60463317      1.60463315      1.60463314      1.60463316      1.60463316      1.60463318      1.60463317      1.60463315      1.60463318      1.60463319      1.60463318      1.60463316      1.60463318      1.60463318      1.60463315      1.60463315      1.60463315      1.60463316      1.60463316      1.60463316      1.60463316      1.60463316      1.60463318      1.60463318      1.60463316      1.60463316      1.60463315      1.60463318      1.60463318      1.60463314      1.60463314      1.60463316      1.60463318      1.60463315      1.60463317      1.60463316      1.60463318      1.60463316      1.60463316      1.60463316      1.60463316      2.93753801      2.93753801      2.93753797      2.93753806      2.93753806      2.93753801      2.93753806      0.52093024      0.52093025      0.52093025      0.52093025      0.52093030      0.52093040      0.52093046      0.52093036      0.52093033      0.52093031      0.52093042      0.52093045      0.52093052      0.52093035      0.52093049      0.52093051      0.52093047      0.52093026      0.52093032      0.52093031      0.52093031      0.52093029      0.52093026      0.52093025      0.52093025      0.52093024      0.52093025      0.52093024      0.52093025      0.52093023      0.52093024      0.52093024      0.52093025      0.52093024      0.52093025      0.52093025      0.52093025      0.52093024      0.52093025      0.52093025      0.52093025      0.52093025      0.52093026      0.52093025      0.52093029      0.52093026      0.52093035      0.52093038      0.52093033      0.52093037      0.52093026      0.52093029      0.52093046      0.52093048      0.52093037      0.52093031      0.52093040      0.52093031      0.52093032      0.52093036      0.52093036      0.52093029      0.52093039      0.52093042      0.52093034      0.52093028      0.52093027      0.52093031      0.52093033      0.52093027      0.52093026      0.52093026      0.52093026      0.52093026      0.52093027      0.52093026      0.52093027      0.52093027      0.52093031      0.52093032      0.52093041      0.52093033      0.52093030      0.52093038      0.52093026      0.52093031      0.52093044      0.52093037      0.52093036      0.52093037      0.52093047      0.52093034      0.52093030      0.52093046      0.52093048      0.52093045      0.52093039      0.52093047      0.52093044      0.52093033      0.52093041      0.52093046      0.52093042      0.52093040      0.52093028      0.52093036      0.52093037      0.52093032      0.52093046      0.52093037      0.52093034      0.52093044      0.52093035      0.52093034      0.52093030      0.52093031      0.52093026      0.52093026      0.52093026      0.52093031      0.52093031      0.52093030      0.52093029      0.52093027      0.52093026      0.52093026      0.52093026      0.52093027      0.52093025      0.52093026      0.52093026      0.52093026      0.52093027      0.52093025      0.52093025
       1.60463319      1.60463316      1.60463315      1.60463316      1.60463316      1.60463317      1.60463318      1.60463316      1.60463316      1.60463318      1.60463318      1.60463318      1.60463319      1.60463316      1.60463316      1.60463317      1.60463318      1.60463316      1.60463319      1.60463316      1.60463317      1.60463316      1.60463315      1.60463316      1.60463314      2.93753793      2.93753802      2.93753801      2.93753806      2.93753803      2.93753805      2.93753802      2.93753806      0.52093025      0.52093024      0.52093025      0.52093025      0.52093030      0.52093027      0.52093035      0.52093042      0.52093030      0.52093044      0.52093042      0.52093033      0.52093039      0.52093034      0.52093034      0.52093042      0.52093049      0.52093038      0.52093039      0.52093036      0.52093037      0.52093031      0.52093029      0.52093026      0.52093025      0.52093025      0.52093025      0.52093025      0.52093025      0.52093025      0.52093024      0.52093025      0.52093024      0.52093024      0.52093025      0.52093025      0.52093025      0.52093025      0.52093024      0.52093025      0.52093024      0.52093025      0.52093025      0.52093025      0.52093024      0.52093025      0.52093028      0.52093030      0.52093026      0.52093037      0.52093039      0.52093038      0.52093027      0.52093033      0.52093046      0.52093030      0.52093058      0.52093042      0.52093042      0.52093044      0.52093050      0.52093040      0.52093041      0.52093034      0.52093056      0.52093047      0.52093041      0.52093043      0.52093033      0.52093054      0.52093041      0.52093033      0.52093036      0.52093026      0.52093037      0.52093026      0.52093030      0.52093030      0.52093028      0.52093032      0.52093031      0.52093032      0.52093031      0.52093026      0.52093028      0.52093032      0.52093030      0.52093028      0.52093026      0.52093033      0.52093040      0.52093043      0.52093051      0.52093028      0.52093032      0.52093042      0.52093033      0.52093044      0.52093040      0.52093035      0.52093040      0.52093032      0.52093048      0.52093053      0.52093031      0.52093028      0.52093033      0.52093061      0.52093042      0.52093050      0.52093047      0.52093055      0.52093031      0.52093039      0.52093045      0.52093045      0.52093032      0.52093048      0.52093034      0.52093041      0.52093029      0.52093036      0.52093031      0.52093033      0.52093026      0.52093031      0.52093026      0.52093033      0.52093027      0.52093026      0.52093031      0.52093026      0.52093025      0.52093027      0.52093026      0.52093025      0.52093026      0.52093025      0.52093025      0.52093025      0.52093026      0.52093026      0.52093025      0.52093025      0.52093025      0.52093026      0.52093025      0.52093025      0.52093025      0.52093025      0.52093025      0.52093025      0.52093025      0.52093026      0.52093026      0.52093026      0.52093026      0.52093026      0.52093025      0.52093026      0.52093026      0.52093028      0.52093026      0.52093027      0.52093027      0.52093028      0.52093025
       2.93753806      2.93753803      2.93753805      0.52093025      0.52093024      0.52093025      0.52093025      0.52093026      0.52093026      0.52093039      0.52093026      0.52093037      0.52093057      0.52093036      0.52093052      0.52093041      0.52093041      0.52093034      0.52093026      0.52093043      0.52093029      0.52093030      0.52093032      0.52093026      0.52093033      0.52093026      0.52093025      0.52093025      0.52093025      0.52093025      0.52093025      0.52093024      0.52093024      0.52093023      0.52093025      0.52093024      0.52093024      0.52093023      0.52093024      0.52093022      0.52093024      0.52093024      0.52093025      0.52093026      0.52093025      0.52093025      0.52093025      0.52093025      0.52093025      0.52093026      0.52093027      0.52093026      0.52093026      0.52093036      0.52093028      0.52093029      0.52093032      0.52093030      0.52093039      0.52093043      0.52093038      0.52093042      0.52093038      0.52093040      0.52093036      0.52093046      0.52093033      0.52093028      0.52093047      0.52093036      0.52093039      0.52093032      0.52093044      0.52093044      0.52093031      0.52093034      0.52093033      0.52093033      0.52093028      0.52093032      0.52093035      0.52093034      0.52093033      0.52093027      0.52093031      0.52093028      0.52093026      0.52093026      0.52093032      0.52093027      0.52093028      0.52093026      0.52093035      0.52093029      0.52093040      0.52093030      0.52093035      0.52093042      0.52093038      0.52093032      0.52093049      0.52093050      0.52093029      0.52093033      0.52093039      0.52093032      0.52093047      0.52093043      0.52093046      0.52093032      0.52093042      0.52093051      0.52093051      0.52093043      0.52093034      0.52093037      0.52093050      0.52093031      0.52093046      0.52093030      0.52093035      0.52093053      0.52093046      0.52093033      0.52093034      0.52093040      0.52093035      0.52093038      0.52093039      0.52093028      0.52093026      0.52093043      0.52093030      0.52093029      0.52093036      0.52093025      0.52093030      0.52093025      0.52093025      0.52093026      0.52093027      0.52093025      0.52093026      0.52093026      0.52093025      0.52093025      0.52093025      0.52093025      0.52093025      0.52093025      0.52093025      0.52093025      0.52093025      0.52093025      0.52093025      0.52093025      0.52093026      0.52093025      0.52093026      0.52093025      0.52093025      0.52093027      0.52093025      0.52093028      0.52093027      0.52093027      0.52093030      0.52093025      0.52093029      0.52093026      0.52093026      0.52093032      0.52093030      0.52093027      0.52093030      0.52093029      0.52093029      0.52093035      0.52093027      0.52093031      0.52093040      0.52093032      0.52093028      0.52093028      0.52093032      0.52093027      0.52093034      0.52093026      0.52093030      0.52093026      0.52093035      0.52093035      0.52093036      0.52093028      0.52093025      0.52093026      0.52093028      0.52093032      0.52093032      0.52093039
       0.52093025      0.52093025      0.52093025      0.52093024      0.52093025      0.52093023      0.52093025      0.52093025      0.52093025      0.52093025      0.52093025      0.52093024      0.52093023      0.52093024      0.52093025      0.52093025      0.52093025      0.52093025      0.52093025      0.52093025      0.52093026      0.52093028      0.52093035      0.52093036      0.52093033      0.52093041      0.52093038      0.52093038      0.52093040      0.52093038      0.52093048      0.52093041      0.52093043      0.52093034      0.52093054      0.52093044      0.52093040      0.52093048      0.52093040      0.52093039      0.52093038      0.52093046      0.52093028      0.52093042      0.52093042      0.52093043      0.52093027      0.52093032      0.52093028      0.52093026      0.52093026      0.52093027      0.52093026      0.52093026      0.52093026      0.52093027      0.52093026      0.52093026      0.52093025      0.52093025      0.52093026      0.52093025      0.52093030      0.52093026      0.52093026      0.52093032      0.52093041      0.52093035      0.52093032      0.52093039      0.52093040      0.52093037      0.52093029      0.52093042      0.52093032      0.52093038      0.52093035      0.52093038      0.52093028      0.52093034      0.52093035      0.52093034      0.52093033      0.52093042      0.52093027      0.52093032      0.52093048      0.52093036      0.52093034      0.52093045      0.52093036      0.52093051      0.52093038      0.52093036      0.52093037      0.52093045      0.52093048      0.52093029      0.52093037      0.52093047      0.52093051      0.52093040      0.52093042      0.52093033      0.52093039      0.52093037      0.52093036      0.52093040      0.52093028      0.52093029      0.52093037      0.52093028      0.52093028      0.52093026      0.52093026      0.52093028      0.52093031      0.52093027      0.52093025      0.52093026      0.52093026      0.52093025      0.52093025      0.52093025      0.52093025      0.52093025      0.52093025      0.52093025      0.52093026      0.52093025      0.52093025      0.52093025      0.52093025      0.52093025      0.52093025      0.52093025      0.52093026      0.52093026      0.52093025      0.52093029      0.52093026      0.52093029      0.52093027      0.52093028      0.52093026      0.52093029      0.52093035      0.52093028      0.52093028      0.52093029      0.52093027      0.52093033      0.52093041      0.52093031      0.52093029      0.52093027      0.52093030      0.52093034      0.52093030      0.52093035      0.52093035      0.52093032      0.52093031      0.52093039      0.52093027      0.52093038      0.52093032      0.52093026      0.52093028      0.52093032      0.52093026      0.52093027      0.52093037      0.52093040      0.52093032      0.52093036      0.52093038      0.52093036      0.52093037      0.52093041      0.52093031      0.52093036      0.52093033      0.52093028      0.52093026      0.52093032      0.52093028      0.52093026      0.52093038      0.52093032      0.52093029      0.52093027      0.52093040      0.52093037      0.52093029      0.52093033      0.52093026      0.52093033      0.52093029      0.52093028
       0.52093032      0.52093042      0.52093033      0.52093053      0.52093042      0.52093036      0.52093038      0.52093055      0.52093044      0.52093044      0.52093031      0.52093038      0.52093047      0.52093028      0.52093043      0.52093039      0.52093037      0.52093032      0.52093026      0.52093025      0.52093025      0.52093026      0.52093025      0.52093025      0.52093025      0.52093025      0.52093025      0.52093024      0.52093025      0.52093025      0.52093026      0.52093025      0.52093024      0.52093025      0.52093024      0.52093025      0.52093025      0.52093025      0.52093025      0.52093025      0.52093026      0.52093030      0.52093030      0.52093029      0.52093034      0.52093038      0.52093028      0.52093038      0.52093028      0.52093037      0.52093034      0.52093039      0.52093058      0.52093028      0.52093026      0.52093055      0.52093042      0.52093042      0.52093031      0.52093033      0.52093047      0.52093050      0.52093051      0.52093043      0.52093027      0.52093055      0.52093033      0.52093048      0.52093043      0.52093036      0.52093030      0.52093035      0.52093041      0.52093033      0.52093029      0.52093026      0.52093041      0.52093039      0.52093044      0.52093032      0.52093033      0.52093027      0.52093035      0.52093027      0.52093026      0.52093034      0.52093034      0.52093027      0.52093030      0.52093027      0.52093026      0.52093025      0.52093026      0.52093026      0.52093026      0.52093026      0.52093026      0.52093025      0.52093025      0.52093025      0.52093026      0.52093025      0.52093025      0.52093026      0.52093025      0.52093025      0.52093025      0.52093025      0.52093025      0.52093025      0.52093025      0.52093025      0.52093026      0.52093026      0.52093026      0.52093025      0.52093025      0.52093026      0.52093032      0.52093027      0.52093030      0.52093029      0.52093026      0.52093029      0.52093029      0.52093027      0.52093026      0.52093028      0.52093026      0.52093028      0.52093034      0.52093027      0.52093031      0.52093027      0.52093034      0.52093037      0.52093033      0.52093034      0.52093034      0.52093027      0.52093042      0.52093027      0.52093030      0.52093028      0.52093029      0.52093036      0.52093036      0.52093027      0.52093032      0.52093041      0.52093040      0.52093026      0.52093032      0.52093029      0.52093030      0.52093030      0.52093030      0.52093031      0.52093026      0.52093033      0.52093031      0.52093037      0.52093029      0.52093028      0.52093036      0.52093026      0.52093029      0.52093027      0.52093030      0.52093034      0.52093041      0.52093043      0.52093035      0.52093029      0.52093029      0.52093028      0.52093033      0.52093032      0.52093035      0.52093026      0.52093026      0.52093033      0.52093030      0.52093035      0.52093035      0.52093031      0.52093031      0.52093039      0.52093054      0.52093043      0.52093034      0.52093030      0.52093037      0.52093026      0.52093030      0.52093028      0.52093035      0.52093037      0.52093048      0.52093046
       0.52093025      2.93753805      2.93753799      2.93753805      2.93753801      2.93753806      0.52093023      0.52093024      0.52093024      0.52093024      0.52093024      0.52093025      0.52093023      0.52093024      0.52093025      0.52093025      0.52093024      0.52093025      0.52093025      0.52093025      0.52093026      0.52093027      0.52093030      0.52093035      0.52093037      0.52093028      0.52093043      0.52093026      0.52093038      0.52093035      0.52093034      0.52093031      0.52093049      0.52093031      0.52093038      0.52093033      0.52093048      0.52093049      0.52093050      0.52093033      0.52093045      0.52093039      0.52093036      0.52093040      0.52093047      0.52093040      0.52093035      0.52093031      0.52093040      0.52093049      0.52093040      0.52093043      0.52093032      0.52093046      0.52093029      0.52093026      0.52093035      0.52093033      0.52093038      0.52093028      0.52093029      0.52093028      0.52093031      0.52093033      0.52093030      0.52093028      0.52093026      0.52093028      0.52093026      0.52093027      0.52093026      0.52093026      0.52093025      0.52093025      0.52093026      0.52093025      0.52093025      0.52093025      0.52093025      0.52093025      0.52093025      0.52093025      0.52093025      0.52093026      0.52093025      0.52093025      0.52093025      0.52093025      0.52093025      0.52093025      0.52093025      0.52093027      0.52093026      0.52093026      0.52093026      0.52093026      0.52093030      0.52093026      0.52093027      0.52093029      0.52093027      0.52093027      0.52093032      0.52093030      0.52093033      0.52093026      0.52093032      0.52093033      0.52093036      0.52093032      0.52093039      0.52093027      0.52093030      0.52093028      0.52093026      0.52093036      0.52093038      0.52093026      0.52093040      0.52093038      0.52093044      0.52093035      0.52093030      0.52093035      0.52093029      0.52093035      0.52093037      0.52093032      0.52093035      0.52093033      0.52093026      0.52093038      0.52093026      0.52093033      0.52093026      0.52093035      0.52093026      0.52093032      0.52093031      0.52093034      0.52093035      0.52093032      0.52093034      0.52093026      0.52093027      0.52093037      0.52093033      0.52093042      0.52093041      0.52093035      0.52093048      0.52093035      0.52093040      0.52093036      0.52093028      0.52093039      0.52093038      0.52093053      0.52093041      0.52093047      0.52093028      0.52093028      0.52093033      0.52093026      0.52093024      0.52093024      0.52093024      0.52093025      2.93753795      2.93753805      2.93753804      2.93753803      2.93753802      2.93753806      2.93753806      2.93753805      2.93753804      2.93753804      2.93753800      2.93753800      2.93753804      2.93753805      2.93753803      2.93753805      2.93753804      2.93753805      2.93753798      2.93753803      2.93753805      2.93753797      2.93753805      2.93753806      2.93753801      2.93753805      2.93753806      2.93753798      2.93753805      2.93753797      2.93753799      2.93753806
       0.52093026      0.52093028      0.52093032      0.52093036      0.52093039      0.52093031      0.52093054      0.52093049      0.52093046      0.52093038      0.52093034      0.52093032      0.52093035      0.52093056      0.52093048      0.52093042      0.52093039      0.52093034      0.52093041      0.52093048      0.52093026      0.52093052      0.52093032      0.52093048      0.52093047      0.52093026      0.52093045      0.52093030      0.52093029      0.52093026      0.52093043      0.52093033      0.52093033      0.52093026      0.52093028      0.52093026      0.52093028      0.52093028      0.52093028      0.52093026      0.52093031      0.52093030      0.52093030      0.52093028      0.52093026      0.52093026      0.52093027      0.52093026      0.52093026      0.52093025      0.52093025      0.52093025      0.52093026      0.52093025      0.52093025      0.52093025      0.52093025      0.52093025      0.52093025      0.52093025      0.52093025      0.52093025      0.52093025      0.52093026      0.52093025      0.52093026      0.52093026      0.52093025      0.52093026      0.52093026      0.52093026      0.52093029      0.52093028      0.52093029      0.52093029      0.52093034      0.52093029      0.52093033      0.52093026      0.52093027      0.52093027      0.52093032      0.52093036      0.52093027      0.52093037      0.52093028      0.52093032      0.52093035      0.52093035      0.52093030      0.52093038      0.52093044      0.52093034      0.52093028      0.52093041      0.52093036      0.52093039      0.52093027      0.52093036      0.52093031      0.52093026      0.52093028      0.52093027      0.52093026      0.52093030      0.52093039      0.52093026      0.52093026      0.52093033      0.52093027      0.52093027      0.52093026      0.52093028      0.52093031      0.52093030      0.52093026      0.52093033      0.52093037      0.52093032      0.52093030      0.52093029      0.52093033      0.52093026      0.52093039      0.52093027      0.52093034      0.52093044      0.52093031      0.52093042      0.52093030      0.52093041      0.52093046      0.52093047      0.52093030      0.52093041      0.52093027      0.52093025      0.52093023      2.93753801      2.93753805      2.93753805      2.93753804      2.93753805      1.60463316      1.60463315      1.60463315      1.60463316      1.60463318      1.60463316      1.60463316      1.60463316      1.60463316      1.60463316      1.60463317      1.60463316      1.60463316      1.60463318      1.60463316      1.60463316      2.93753806      2.93753803      2.93753803      2.93753802      2.93753794      2.93753797      2.93753804      2.93753805      2.93753804      0.52093025      0.52093023      0.52093025      0.52093025      0.52093025      0.52093026      0.52093027      0.52093040      0.52093030      0.52093030      0.52093027      0.52093028      0.52093038      0.52093029      0.52093026      0.52093043      0.52093036      0.52093029      0.52093035      0.52093030      0.52093029      0.52093025      0.52093024      0.52093025      0.52093024      0.52093023      0.52093025      2.93753805      2.93753806      2.93753805      2.93753801      2.93753806
       0.52093031      0.52093033      0.52093031      0.52093041      0.52093043      0.52093041      0.52093031      0.52093046      0.52093028      0.52093029      0.52093040      0.52093031      0.52093038      0.52093041      0.52093027      0.52093030      0.52093029      0.52093031      0.52093031      0.52093026      0.52093027      0.52093027      0.52093025      0.52093026      0.52093026      0.52093026      0.52093026      0.52093026      0.52093025      0.52093025      0.52093025      0.52093025      0.52093025      0.52093025      0.52093025      0.52093025      0.52093025      0.52093025      0.52093025      0.52093025      0.52093025      0.52093025      0.52093026      0.52093026      0.52093026      0.52093026      0.52093027      0.52093026      0.52093026      0.52093025      0.52093033      0.52093026      0.52093032      0.52093026      0.52093029      0.52093028      0.52093038      0.52093028      0.52093036      0.52093035      0.52093026      0.52093030      0.52093030      0.52093027      0.52093029      0.52093032      0.52093039      0.52093028      0.52093031      0.52093037      0.52093027      0.52093029      0.52093041      0.52093038      0.52093029      0.52093033      0.52093035      0.52093030      0.52093031      0.52093026      0.52093035      0.52093037      0.52093034      0.52093028      0.52093041      0.52093033      0.52093033      0.52093038      0.52093031      0.52093034      0.52093031      0.52093037      0.52093031      0.52093032      0.52093033      0.52093030      0.52093033      0.52093033      0.52093029      0.52093041      0.52093042      0.52093036      0.52093031      0.52093029      0.52093033      0.52093051      0.52093036      0.52093040      0.52093033      0.52093036      0.52093026      0.52093026      0.52093025      0.52093023      2.93753801      2.93753796      2.93753799      2.93753805      2.93753797      1.60463316      1.60463314      1.60463316      1.60463316      1.60463314      1.60463316      1.60463316      1.60463315      1.60463318      1.60463316      1.60463317      2.93753801      2.93753805      2.93753801      2.93753804      2.93753799      0.52093025      0.52093027      0.52093050      0.52093033      0.52093032      0.52093033      0.52093041      0.52093033      0.52093045      0.52093039      0.52093033      0.52093030      0.52093026      0.52093024      0.52093023      0.52093025      0.52093025      0.52093023      0.52093024      0.52093023      0.52093023      0.52093025      0.52093025      0.52093022      0.52093023      0.52093024      0.52093025      2.93753806      2.93753806      2.93753804      2.93753805      2.93753805      2.93753805      2.93753806      2.93753796      2.93753794      2.93753802      2.93753806      2.93753804      2.93753806      2.93753804      2.93753800      2.93753804      2.93753805      2.93753805      2.93753803      2.93753805      2.93753803      2.93753802      2.93753804      2.93753806      2.93753802      2.93753805      2.93753797      2.93753806      2.93753805      2.93753804      2.93753804      2.93753801      2.93753806      2.93753798      2.93753799      0.52093025      0.52093025      0.52093024
       0.52093028      0.52093028      0.52093026      0.52093026      0.52093027      0.52093027      0.52093025      0.52093026      0.52093025      0.52093025      0.52093025      0.52093025      0.52093025      0.52093026      0.52093026      0.52093025      0.52093025      0.52093025      0.52093025      0.52093025      0.52093025      0.52093026      0.52093025      0.52093025      0.52093026      0.52093026      0.52093027      0.52093029      0.52093025      0.52093027      0.52093025      0.52093027      0.52093032      0.52093033      0.52093032      0.52093030      0.52093031      0.52093034      0.52093035      0.52093026      0.52093025      0.52093028      0.52093036      0.52093026      0.52093026      0.52093026      0.52093032      0.52093026      0.52093031      0.52093031      0.52093027      0.52093045      0.52093034      0.52093032      0.52093036      0.52093042      0.52093041      0.52093037      0.52093029      0.52093026      0.52093034      0.52093035      0.52093035      0.52093034      0.52093039      0.52093028      0.52093032      0.52093030      0.52093029      0.52093032      0.52093033      0.52093028      0.52093033      0.52093042      0.52093039      0.52093029      0.52093033      0.52093032      0.52093030      0.52093032      0.52093032      0.52093030      0.52093026      0.52093037      0.52093043      0.52093044      0.52093050      0.52093041      0.52093026      0.52093029      0.52093024      0.52093023      2.93753805      2.93753801      2.93753805      2.93753805      1.60463317      1.60463316      1.60463318      1.60463318      1.60463314      1.60463316      1.60463318      1.60463316      1.60463316      1.60463318      1.60463316      2.93753806      2.93753804      2.93753806      0.52093025      0.52093025      0.52093037      0.52093030      0.52093044      0.52093036      0.52093040      0.52093032      0.52093028      0.52093027      0.52093026      0.52093025      0.52093024      0.52093024      0.52093024      0.52093024      0.52093024      0.52093024      0.52093025      0.52093023      0.52093025      0.52093025      0.52093025      0.52093025      2.93753799      2.93753797      2.93753802      2.93753805      2.93753800      2.93753798      2.93753804      2.93753805      2.93753805      2.93753806      2.93753804      2.93753797      2.93753803      2.93753797      2.93753802      2.93753798      2.93753806      2.93753806      2.93753806      2.93753804      2.93753798      2.93753799      2.93753806      2.93753805      2.93753799      2.93753798      2.93753799      2.93753805      2.93753806      2.93753801      2.93753805      2.93753806      2.93753802      2.93753804      2.93753796      2.93753800      2.93753805      2.93753805      2.93753803      2.93753797      2.93753804      2.93753805      2.93753804      2.93753805      2.93753795      2.93753806      2.93753799      2.93753805      2.93753806      2.93753806      2.93753803      2.93753801      2.93753804      2.93753804      2.93753804      2.93753802      2.93753793      2.93753806      2.93753803      2.93753802      2.93753797      2.93753801      2.93753798      2.93753804      2.93753804      2.93753802
       0.52093025      0.52093025      0.52093025      0.52093026      0.52093025      0.52093026      0.52093026      0.52093027      0.52093026      0.52093025      0.52093025      0.52093026      0.52093026      0.52093028      0.52093028      0.52093026      0.52093033      0.52093028      0.52093027      0.52093027      0.52093026      0.52093032      0.52093030      0.52093033      0.52093033      0.52093034      0.52093034      0.52093032      0.52093032      0.52093037      0.52093034      0.52093032      0.52093026      0.52093031      0.52093039      0.52093029      0.52093039      0.52093031      0.52093037      0.52093033      0.52093037      0.52093032      0.52093027      0.52093030      0.52093028      0.52093033      0.52093027      0.52093031      0.52093034      0.52093031      0.52093027      0.52093029      0.52093036      0.52093028      0.52093039      0.52093033      0.52093040      0.52093044      0.52093036      0.52093047      0.52093041      0.52093034      0.52093043      0.52093051      0.52093041      0.52093039      0.52093026      0.52093025      0.52093025      2.93753805      2.93753806      2.93753806      2.93753805      2.93753804      1.60463318      1.60463316      1.60463317      1.60463314      1.60463316      1.60463318      1.60463316      1.60463316      1.60463318      1.60463314      2.93753806      2.93753799      2.93753805      2.93753806      0.52093024      0.52093028      0.52093043      0.52093035      0.52093053      0.52093055      0.52093031      0.52093030      0.52093029      0.52093026      0.52093025      0.52093025      0.52093025      0.52093025      0.52093024      0.52093024      0.52093023      0.52093024      0.52093024      0.52093025      0.52093025      0.52093024      0.52093025      0.52093025      0.52093024      0.52093025      0.52093024      0.52093023      0.52093025      0.52093025      0.52093024      0.52093023      0.52093025      0.52093024      0.52093024      0.52093025      0.52093025      0.52093023      0.52093024      0.52093025      0.52093024      0.52093022      0.52093025      0.52093025      0.52093025      0.52093025      0.52093025      0.52093025      0.52093025      0.52093025      0.52093025      0.52093026      0.52093027      0.52093031      0.52093027      0.52093031      0.52093029      0.52093040      0.52093034      0.52093030      0.52093030      0.52093037      0.52093034      0.52093047      0.52093027      0.52093043      0.52093047      0.52093041      0.52093031      0.52093041      0.52093031      0.52093036      0.52093029      0.52093037      0.52093046      0.52093029      0.52093037      0.52093041      0.52093029      0.52093034      0.52093043      0.52093035      0.52093041      0.52093033      0.52093026      0.52093027      0.52093028      0.52093026      0.52093027      0.52093025      0.52093024      0.52093025      0.52093023      0.52093025      0.52093025      0.52093025      0.52093025      0.52093022      0.52093024      0.52093022      0.52093023      0.52093023      0.52093025      0.52093023      2.93753806      2.93753799      2.93753798      2.93753805      2.93753797      2.93753803      2.93753805      2.93753806
       0.52093029      0.52093026      0.52093037      0.52093034      0.52093031      0.52093028      0.52093031      0.52093030      0.52093026      0.52093027      0.52093030      0.52093030      0.52093027      0.52093027      0.52093035      0.52093029      0.52093032      0.52093032      0.52093032      0.52093026      0.52093028      0.52093026      0.52093031      0.52093033      0.52093031      0.52093035      0.52093033      0.52093029      0.52093030      0.52093034      0.52093030      0.52093027      0.52093031      0.52093035      0.52093034      0.52093030      0.52093048      0.52093032      0.52093038      0.52093035      0.52093030      0.52093036      0.52093034      0.52093040      0.52093028      0.52093025      0.52093024      2.93753803      2.93753805      2.93753803      2.93753806      1.60463316      1.60463316      1.60463318      1.60463316      1.60463318      1.60463315      1.60463314      1.60463318      1.60463316      1.60463318      1.60463317      2.93753805      2.93753803      2.93753801      0.52093025      0.52093024      0.52093032      0.52093041      0.52093039      0.52093033      0.52093031      0.52093041      0.52093026      0.52093027      0.52093025      0.52093024      0.52093024      0.52093025      0.52093023      0.52093024      0.52093025      0.52093023      0.52093023      0.52093023      0.52093023      0.52093023      0.52093025      0.52093025      0.52093025      0.52093024      0.52093025      0.52093025      0.52093024      0.52093024      0.52093024      0.52093024      0.52093022      0.52093025      0.52093025      0.52093024      0.52093024      0.52093023      0.52093025      0.52093025      0.52093025      0.52093025      0.52093025      0.52093033      0.52093028      0.52093043      0.52093051      0.52093043      0.52093038      0.52093054      0.52093032      0.52093048      0.52093051      0.52093032      0.52093049      0.52093032      0.52093037      0.52093039      0.52093029      0.52093027      0.52093048      0.52093048      0.52093030      0.52093028      0.52093027      0.52093026      0.52093025      0.52093024      0.52093025      0.52093024      0.52093025      0.52093025      0.52093024      0.52093024      0.52093022      0.52093023      0.52093025      2.93753798      2.93753806      2.93753805      2.93753804      2.93753805      2.93753804      2.93753805      2.93753806      2.93753801      2.93753806      2.93753806      2.93753806      2.93753806      2.93753798      2.93753797      2.93753797      2.93753804      2.93753801      2.93753806      2.93753805      2.93753799      2.93753804      2.93753799      2.93753803      0.52093023      0.52093025      0.52093025      0.52093025      0.52093024      0.52093025      0.52093024      0.52093024      0.52093025      0.52093025      0.52093025      0.52093027      0.52093029      0.52093031      0.52093034      0.52093041      0.52093030      0.52093027      0.52093036      0.52093040      0.52093043      0.52093048      0.52093040      0.52093044      0.52093038      0.52093046      0.52093029      0.52093054      0.52093039      0.52093026      0.52093035      0.52093025      0.52093025      0.52093023
       0.52093032      0.52093026      0.52093026      0.52093036      0.52093029      0.52093040      0.52093030      0.52093037      0.52093033      0.52093049      0.52093047      0.52093027      0.52093030      0.52093035      0.52093036      0.52093030      0.52093047      0.52093030      0.52093032      0.52093053      0.52093040      0.52093041      0.52093032      0.52093025      0.52093026      2.93753805      2.93753805      2.93753796      2.93753805      1.60463317      1.60463317      1.60463316      1.60463318      1.60463317      1.60463314      1.60463317      1.60463317      1.60463316      1.60463316      1.60463319      2.93753797      2.93753806      2.93753806      0.52093025      0.52093026      0.52093040      0.52093047      0.52093035      0.52093032      0.52093041      0.52093045      0.52093026      0.52093025      0.52093025      0.52093024      0.52093025      0.52093025      0.52093024      0.52093025      0.52093025      0.52093025      0.52093025      2.93753804      2.93753802      2.93753794      2.93753800      2.93753805      2.93753798      2.93753803      2.93753804      0.52093025      0.52093024      0.52093024      0.52093024      0.52093024      0.52093024      0.52093025      0.52093022      0.52093024      0.52093023      0.52093024      0.52093026      0.52093025      0.52093025      0.52093026      0.52093026      0.52093035      0.52093028      0.52093044      0.52093035      0.52093036      0.52093050      0.52093047      0.52093044      0.52093031      0.52093034      0.52093048      0.52093041      0.52093031      0.52093033      0.52093026      0.52093025      0.52093026      0.52093025      0.52093025      0.52093025      0.52093025      2.93753805      2.93753803      2.93753805      2.93753801      2.93753804      2.93753806      2.93753802      2.93753797      2.93753806      2.93753796      2.93753804      2.93753804      2.93753803      2.93753805      2.93753803      2.93753798      2.93753802      2.93753804      2.93753806      2.93753798      2.93753805      2.93753805      2.93753806      2.93753806      2.93753806      2.93753804      2.93753806      2.93753806      2.93753801      2.93753806      2.93753797      2.93753802      2.93753805      2.93753806      2.93753805      2.93753806      2.93753797      2.93753803      2.93753805      2.93753805      2.93753806      2.93753806      2.93753806      2.93753801      2.93753798      2.93753806      2.93753806      2.93753806      2.93753795      2.93753805      2.93753806      2.93753805      2.93753805      2.93753798      2.93753799      2.93753806      2.93753800      2.93753801      2.93753806      2.93753806      2.93753803      2.93753800      2.93753803      2.93753805      2.93753804      2.93753796      2.93753806      2.93753803      2.93753804      2.93753806      2.93753806      2.93753806      2.93753805      2.93753802      2.93753806      2.93753805      2.93753806      2.93753805      2.93753801      2.93753804      2.93753805      2.93753806      2.93753803      2.93753806      0.52093025      0.52093024      0.52093025      0.52093024      0.52093025      0.52093025      0.52093036      0.52093044      0.52093028
       0.52093028      0.52093025      0.52093025      0.52093025      2.93753802      2.93753801      2.93753797      2.93753803      1.60463317      1.60463316      1.60463315      1.60463316      1.60463314      1.60463316      1.60463315      1.60463316      1.60463318      1.60463315      2.93753797      2.93753798      2.93753805      0.52093025      0.52093031      0.52093032      0.52093042      0.52093040      0.52093049      0.52093042      0.52093030      0.52093025      0.52093025      0.52093025      0.52093024      0.52093025      0.52093025      0.52093025      2.93753803      2.93753796      2.93753804      2.93753801      2.93753806      2.93753806      2.93753803      2.93753804      2.93753806      2.93753805      2.93753800      2.93753799      2.93753799      2.93753804      2.93753806      2.93753805      2.93753793      0.52093025      0.52093024      0.52093024      0.52093024      0.52093023      0.52093024      0.52093025      0.52093023      0.52093024      0.52093025      0.52093025      0.52093028      0.52093026      0.52093036      0.52093038      0.52093045      0.52093038      0.52093053      0.52093043      0.52093038      0.52093042      0.52093034      0.52093050      0.52093031      0.52093030      0.52093025      0.52093025      0.52093025      0.52093023      0.52093024      2.93753799      2.93753800      2.93753801      2.93753797      2.93753804      2.93753805      2.93753801      2.93753806      2.93753806      2.93753805      2.93753804      2.93753805      2.93753806      2.93753799      2.93753804      2.93753799      2.93753803      2.93753805      2.93753806      2.93753804      2.93753806      2.93753806      2.93753797      2.93753805      2.93753804      2.93753800      2.93753806      2.93753803      2.93753802      2.93753806      2.93753802      2.93753800      2.93753805      2.93753805      2.93753802      2.93753804      2.93753806      2.93753806      2.93753804      2.93753805      2.93753806      2.93753805      2.93753805      2.93753803      2.93753797      2.93753805      2.93753806      2.93753805      2.93753801      2.93753806      0.52093025      0.52093025      0.52093024      0.52093025      0.52093023      0.52093022      0.52093026      0.52093023      0.52093024      0.52093024      0.52093025      0.52093024      0.52093024      0.52093024      0.52093025      0.52093025      0.52093024      0.52093025      0.52093024      0.52093026      0.52093023      0.52093025      0.52093025      0.52093025      0.52093024      2.93753802      2.93753805      2.93753804      2.93753797      2.93753802      2.93753805      2.93753805      2.93753798      2.93753805      2.93753805      2.93753801      2.93753801      2.93753802      2.93753803      2.93753806      2.93753796      2.93753805      2.93753805      2.93753806      2.93753798      2.93753802      2.93753804      2.93753799      2.93753805      2.93753805      2.93753806      2.93753804      2.93753803      2.93753804      2.93753798      2.93753806      2.93753802      2.93753805      2.93753799      2.93753804      2.93753796      2.93753795      2.93753803      2.93753803      2.93753806      2.93753801      2.93753805
       0.52093025      0.52093033      0.52093056      0.52093045      0.52093032      0.52093045      0.52093025      0.52093025      0.52093025      0.52093022      0.52093025      0.52093024      2.93753798      2.93753805      2.93753805      2.93753794      2.93753806      2.93753799      2.93753797      2.93753803      2.93753796      2.93753802      2.93753806      2.93753798      2.93753802      2.93753799      2.93753805      2.93753806      2.93753798      2.93753801      2.93753805      2.93753804      2.93753797      2.93753803      2.93753805      2.93753804      0.52093024      0.52093024      0.52093023      0.52093025      0.52093025      0.52093025      0.52093025      0.52093024      0.52093025      0.52093029      0.52093035      0.52093030      0.52093040      0.52093038      0.52093036      0.52093026      0.52093031      0.52093057      0.52093041      0.52093051      0.52093036      0.52093027      0.52093025      0.52093025      0.52093023      0.52093025      2.93753802      2.93753805      2.93753796      2.93753805      2.93753799      2.93753797      2.93753796      2.93753803      2.93753794      2.93753796      2.93753804      2.93753803      2.93753798      2.93753798      2.93753805      2.93753805      2.93753800      2.93753797      2.93753806      2.93753806      2.93753801      2.93753796      2.93753802      2.93753803      2.93753806      2.93753799      2.93753797      2.93753805      2.93753805      2.93753806      2.93753806      2.93753806      2.93753797      2.93753798      2.93753801      0.52093025      0.52093024      0.52093024      0.52093024      0.52093024      0.52093025      0.52093025      0.52093025      0.52093025      0.52093024      0.52093025      0.52093025      0.52093025      0.52093025      0.52093025      0.52093025      0.52093028      0.52093027      0.52093029      0.52093026      0.52093037      0.52093035      0.52093033      0.52093031      0.52093028      0.52093030      0.52093032      0.52093044      0.52093029      0.52093034      0.52093043      0.52093048      0.52093031      0.52093027      0.52093035      0.52093033      0.52093032      0.52093045      0.52093048      0.52093036      0.52093033      0.52093028      0.52093040      0.52093035      0.52093044      0.52093029      0.52093041      0.52093033      0.52093032      0.52093031      0.52093032      0.52093044      0.52093029      0.52093049      0.52093037      0.52093028      0.52093028      0.52093033      0.52093047      0.52093027      0.52093040      0.52093035      0.52093038      0.52093036      0.52093030      0.52093030      0.52093033      0.52093032      0.52093027      0.52093025      0.52093026      0.52093026      0.52093026      0.52093025      0.52093025      0.52093025      0.52093025      0.52093025      0.52093025      0.52093024      0.52093025      0.52093025      0.52093024      0.52093024      0.52093023      0.52093025      0.52093025      0.52093025      2.93753806      2.93753805      2.93753797      2.93753803      2.93753803      2.93753802      2.93753805      2.93753801      2.93753801      2.93753806      2.93753805      2.93753806      2.93753798      2.93753806      2.93753793
       2.93753802      2.93753806      2.93753805      2.93753798      2.93753806      2.93753802      2.93753805      2.93753805      2.93753797      2.93753804      2.93753805      2.93753804      2.93753806      2.93753802      2.93753801      2.93753805      2.93753804      2.93753806      2.93753806      2.93753798      0.52093024      0.52093024      0.52093025      0.52093025      0.52093025      0.52093024      0.52093025      0.52093026      0.52093037      0.52093041      0.52093032      0.52093042      0.52093043      0.52093030      0.52093031      0.52093032      0.52093032      0.52093032      0.52093025      0.52093025      0.52093025      0.52093024      2.93753806      2.93753797      2.93753800      2.93753804      2.93753804      2.93753805      2.93753800      2.93753799      2.93753806      2.93753806      2.93753800      2.93753794      2.93753796      2.93753795      2.93753795      2.93753805      2.93753796      2.93753806      2.93753804      2.93753796      2.93753805      2.93753805      2.93753806      2.93753795      2.93753804      2.93753801      2.93753806      2.93753798      2.93753794      2.93753804      2.93753805      0.52093025      0.52093025      0.52093023      0.52093024      0.52093025      0.52093025      0.52093022      0.52093025      0.52093025      0.52093025      0.52093025      0.52093026      0.52093027      0.52093030      0.52093031      0.52093035      0.52093029      0.52093027      0.52093032      0.52093031      0.52093026      0.52093038      0.52093045      0.52093041      0.52093034      0.52093040      0.52093029      0.52093038      0.52093030      0.52093031      0.52093031      0.52093050      0.52093036      0.52093047      0.52093028      0.52093043      0.52093045      0.52093050      0.52093046      0.52093037      0.52093041      0.52093049      0.52093053      0.52093048      0.52093039      0.52093057      0.52093030      0.52093060      0.52093029      0.52093044      0.52093054      0.52093041      0.52093032      0.52093031      0.52093037      0.52093026      0.52093038      0.52093032      0.52093047      0.52093053      0.52093034      0.52093043      0.52093049      0.52093046      0.52093032      0.52093047      0.52093050      0.52093033      0.52093026      0.52093029      0.52093053      0.52093034      0.52093030      0.52093029      0.52093038      0.52093050      0.52093038      0.52093038      0.52093048      0.52093035      0.52093050      0.52093046      0.52093028      0.52093033      0.52093040      0.52093043      0.52093042      0.52093042      0.52093043      0.52093040      0.52093033      0.52093028      0.52093047      0.52093046      0.52093040      0.52093037      0.52093056      0.52093041      0.52093036      0.52093033      0.52093037      0.52093055      0.52093026      0.52093048      0.52093029      0.52093027      0.52093030      0.52093038      0.52093032      0.52093026      0.52093032      0.52093034      0.52093033      0.52093026      0.52093033      0.52093028      0.52093026      0.52093025      0.52093025      0.52093025      0.52093025      0.52093024      0.52093025      0.52093025      0.52093024      0.52093023      0.52093023
       2.93753806      2.93753800      2.93753797      2.93753803      0.52093025      0.52093024      0.52093026      0.52093025      0.52093025      0.52093026      0.52093026      0.52093030      0.52093028      0.52093036      0.52093033      0.52093039      0.52093035      0.52093034      0.52093034      0.52093035      0.52093028      0.52093025      0.52093024      0.52093024      2.93753796      2.93753800      2.93753806      2.93753801      2.93753805      2.93753804      2.93753805      2.93753806      2.93753806      2.93753805      2.93753806      2.93753798      2.93753806      2.93753805      2.93753805      2.93753805      2.93753806      2.93753806      2.93753803      2.93753803      2.93753798      2.93753804      2.93753805      2.93753802      2.93753806      2.93753802      2.93753803      2.93753803      2.93753802      0.52093024      0.52093023      0.52093024      0.52093023      0.52093025      0.52093026      0.52093025      0.52093025      0.52093025      0.52093027      0.52093032      0.52093035      0.52093033      0.52093033      0.52093032      0.52093040      0.52093043      0.52093031      0.52093049      0.52093034      0.52093043      0.52093030      0.52093030      0.52093030      0.52093042      0.52093044      0.52093036      0.52093041      0.52093047      0.52093037      0.52093030      0.52093029      0.52093037      0.52093048      0.52093031      0.52093033      0.52093039      0.52093059      0.52093031      0.52093034      0.52093051      0.52093038      0.52093045      0.52093037      0.52093052      0.52093045      0.52093046      0.52093039      0.52093031      0.52093030      0.52093034      0.52093044      0.52093050      0.52093043      0.52093040      0.52093047      0.52093034      0.52093051      0.52093047      0.52093031      0.52093039      0.52093048      0.52093041      0.52093059      0.52093054      0.52093050      0.52093048      0.52093030      0.52093038      0.52093041      0.52093044      0.52093032      0.52093048      0.52093031      0.52093043      0.52093036      0.52093047      0.52093035      0.52093059      0.52093035      0.52093030      0.52093046      0.52093040      0.52093031      0.52093036      0.52093047      0.52093059      0.52093049      0.52093044      0.52093036      0.52093041      0.52093038      0.52093040      0.52093051      0.52093047      0.52093047      0.52093036      0.52093030      0.52093050      0.52093050      0.52093033      0.52093042      0.52093030      0.52093047      0.52093037      0.52093059      0.52093052      0.52093032      0.52093033      0.52093041      0.52093044      0.52093046      0.52093046      0.52093046      0.52093043      0.52093036      0.52093026      0.52093036      0.52093059      0.52093051      0.52093041      0.52093036      0.52093031      0.52093035      0.52093037      0.52093043      0.52093053      0.52093035      0.52093034      0.52093045      0.52093046      0.52093048      0.52093036      0.52093036      0.52093037      0.52093034      0.52093045      0.52093050      0.52093045      0.52093026      0.52093048      0.52093031      0.52093044      0.52093026      0.52093042      0.52093045      0.52093046
       0.52093047      0.52093037      0.52093036      0.52093035      0.52093025      0.52093025      0.52093025      2.93753804      2.93753798      2.93753795      2.93753804      2.93753802      2.93753806      2.93753806      2.93753800      2.93753806      2.93753806      2.93753804      2.93753800      2.93753806      2.93753804      2.93753804      2.93753806      2.93753800      2.93753805      2.93753803      2.93753806      2.93753793      2.93753805      2.93753805      2.93753805      2.93753797      2.93753797      0.52093024      0.52093023      0.52093024      0.52093024      0.52093025      0.52093025      0.52093024      0.52093025      0.52093025      0.52093026      0.52093029      0.52093034      0.52093038      0.52093039      0.52093029      0.52093028      0.52093049      0.52093038      0.52093042      0.52093040      0.52093043      0.52093032      0.52093050      0.52093032      0.52093033      0.52093031      0.52093042      0.52093045      0.52093040      0.52093036      0.52093056      0.52093035      0.52093048      0.52093033      0.52093035      0.52093056      0.52093041      0.52093030      0.52093040      0.52093032      0.52093026      0.52093032      0.52093048      0.52093044      0.52093033      0.52093053      0.52093039      0.52093042      0.52093053      0.52093049      0.52093053      0.52093059      0.52093031      0.52093036      0.52093043      0.52093045      0.52093026      0.52093054      0.52093038      0.52093041      0.52093037      0.52093035      0.52093046      0.52093026      0.52093053      0.52093036      0.52093036      0.52093048      0.52093054      0.52093043      0.52093046      0.52093052      0.52093047      0.52093052      0.52093042      0.52093037      0.52093033      0.52093047      0.52093052      0.52093046      0.52093031      0.52093041      0.52093043      0.52093051      0.52093032      0.52093041      0.52093052      0.52093041      0.52093036      0.52093032      0.52093030      0.52093036      0.52093035      0.52093030      0.52093035      0.52093027      0.52093032      0.52093042      0.52093049      0.52093030      0.52093045      0.52093043      0.52093040      0.52093045      0.52093031      0.52093049      0.52093039      0.52093034      0.52093045      0.52093034      0.52093028      0.52093044      0.52093051      0.52093033      0.52093044      0.52093032      0.52093040      0.52093058      0.52093053      0.52093031      0.52093027      0.52093041      0.52093050      0.52093046      0.52093028      0.52093046      0.52093040      0.52093028      0.52093050      0.52093033      0.52093054      0.52093035      0.52093048      0.52093043      0.52093053      0.52093041      0.52093036      0.52093043      0.52093044      0.52093054      0.52093035      0.52093030      0.52093047      0.52093054      0.52093045      0.52093032      0.52093046      0.52093034      0.52093030      0.52093035      0.52093046      0.52093050      0.52093052      0.52093052      0.52093050      0.52093047      0.52093039      0.52093033      0.52093030      0.52093032      0.52093039      0.52093046      0.52093044      0.52093037      0.52093032      0.52093026      0.52093031
       2.93753805      2.93753805      2.93753806      2.93753805      2.93753805      2.93753806      2.93753797      2.93753803      2.93753805      2.93753804      2.93753806      2.93753797      2.93753805      2.93753801      2.93753802      2.93753805      0.52093023      0.52093025      0.52093024      0.52093023      0.52093023      0.52093024      0.52093025      0.52093025      0.52093025      0.52093026      0.52093032      0.52093037      0.52093026      0.52093033      0.52093035      0.52093035      0.52093032      0.52093043      0.52093029      0.52093031      0.52093051      0.52093033      0.52093040      0.52093039      0.52093030      0.52093030      0.52093030      0.52093038      0.52093043      0.52093044      0.52093026      0.52093044      0.52093051      0.52093032      0.52093043      0.52093058      0.52093034      0.52093031      0.52093029      0.52093033      0.52093049      0.52093047      0.52093035      0.52093036      0.52093050      0.52093055      0.52093061      0.52093035      0.52093050      0.52093026      0.52093055      0.52093037      0.52093034      0.52093044      0.52093048      0.52093043      0.52093046      0.52093053      0.52093044      0.52093030      0.52093053      0.52093037      0.52093029      0.52093029      0.52093036      0.52093053      0.52093030      0.52093046      0.52093036      0.52093034      0.52093030      0.52093045      0.52093045      0.52093032      0.52093033      0.52093035      0.52093031      0.52093032      0.52093043      0.52093029      0.52093029      0.52093036      0.52093028      0.52093035      0.52093036      0.52093035      0.52093027      0.52093031      0.52093031      0.52093026      0.52093027      0.52093026      0.52093025      0.52093026      0.52093025      0.52093025      0.52093025      0.52093025      0.52093025      0.52093024      0.52093024      0.52093025      0.52093024      0.52093024      0.52093025      0.52093024      0.52093025      0.52093025      0.52093024      0.52093025      0.52093025      0.52093025      0.52093025      0.52093025      0.52093024      0.52093025      0.52093025      0.52093024      0.52093024      0.52093025      0.52093024      0.52093025      0.52093025      0.52093025      0.52093025      0.52093025      0.52093024      0.52093025      0.52093024      0.52093025      0.52093025      0.52093025      0.52093025      0.52093025      0.52093025      0.52093025      0.52093026      0.52093025      0.52093027      0.52093031      0.52093029      0.52093027      0.52093029      0.52093035      0.52093032      0.52093027      0.52093037      0.52093028      0.52093026      0.52093029      0.52093035      0.52093032      0.52093037      0.52093033      0.52093028      0.52093029      0.52093032      0.52093043      0.52093036      0.52093027      0.52093034      0.52093038      0.52093026      0.52093036      0.52093043      0.52093029      0.52093033      0.52093057      0.52093048      0.52093043      0.52093048      0.52093041      0.52093053      0.52093032      0.52093045      0.52093032      0.52093049      0.52093035      0.52093027      0.52093059      0.52093046      0.52093046      0.52093038      0.52093033
       0.52093024      0.52093025      0.52093025      0.52093025      0.52093025      0.52093024      0.52093025      0.52093027      0.52093026      0.52093028      0.52093036      0.52093035      0.52093036      0.52093046      0.52093045      0.52093047      0.52093030      0.52093057      0.52093050      0.52093047      0.52093026      0.52093046      0.52093031      0.52093038      0.52093035      0.52093047      0.52093036      0.52093040      0.52093030      0.52093042      0.52093034      0.52093039      0.52093045      0.52093045      0.52093045      0.52093049      0.52093045      0.52093042      0.52093051      0.52093028      0.52093042      0.52093046      0.52093038      0.52093053      0.52093050      0.52093045      0.52093047      0.52093035      0.52093050      0.52093056      0.52093052      0.52093038      0.52093055      0.52093052      0.52093054      0.52093035      0.52093047      0.52093054      0.52093035      0.52093051      0.52093049      0.52093035      0.52093047      0.52093048      0.52093029      0.52093040      0.52093031      0.52093040      0.52093028      0.52093035      0.52093026      0.52093026      0.52093026      0.52093026      0.52093025      0.52093024      0.52093024      0.52093024      0.52093025      0.52093025      0.52093025      0.52093025      0.52093025      0.52093025      0.52093025      0.52093025      0.52093029      0.52093026      0.52093036      0.52093034      0.52093035      0.52093033      0.52093038      0.52093055      0.52093030      0.52093042      0.52093044      0.52093031      0.52093029      0.52093025      0.52093024      0.52093024      0.52093024      0.52093023      0.52093024      2.93753798      2.93753799      2.93753801      2.93753803      2.93753796      2.93753800      2.93753806      2.93753803      2.93753800      2.93753806      2.93753798      2.93753805      2.93753801      2.93753797      2.93753799      2.93753799      2.93753805      2.93753805      2.93753800      2.93753804      2.93753805      2.93753803      2.93753802      2.93753804      2.93753805      2.93753797      2.93753804      2.93753806      2.93753803      2.93753806      2.93753804      2.93753805      2.93753805      2.93753802      2.93753806      2.93753806      2.93753804      2.93753800      2.93753806      2.93753803      2.93753802      2.93753802      2.93753806      2.93753799      0.52093025      0.52093023      0.52093025      0.52093025      0.52093025      0.52093025      0.52093026      0.52093030      0.52093043      0.52093031      0.52093030      0.52093030      0.52093029      0.52093032      0.52093048      0.52093042      0.52093041      0.52093044      0.52093030      0.52093026      0.52093030      0.52093030      0.52093026      0.52093025      0.52093025      0.52093025      0.52093025      0.52093025      0.52093025      0.52093025      0.52093023      0.52093026      0.52093025      0.52093025      0.52093025      0.52093025      0.52093024      0.52093025      0.52093025      0.52093025      0.52093025      0.52093025      0.52093025      0.52093024      0.52093025      0.52093024      0.52093023      0.52093024      0.52093025      0.52093025      0.52093025
       0.52093049      0.52093033      0.52093056      0.52093045      0.52093029      0.52093048      0.52093032      0.52093034      0.52093044      0.52093038      0.52093038      0.52093028      0.52093052      0.52093038      0.52093044      0.52093045      0.52093048      0.52093045      0.52093040      0.52093057      0.52093037      0.52093036      0.52093048      0.52093033      0.52093050      0.52093052      0.52093031      0.52093046      0.52093036      0.52093041      0.52093035      0.52093050      0.52093042      0.52093031      0.52093028      0.52093043      0.52093029      0.52093034      0.52093029      0.52093044      0.52093042      0.52093036      0.52093028      0.52093029      0.52093038      0.52093028      0.52093027      0.52093025      0.52093025      0.52093025      0.52093024      0.52093025      0.52093024      0.52093025      0.52093023      0.52093025      0.52093025      0.52093025      0.52093029      0.52093031      0.52093037      0.52093034      0.52093057      0.52093052      0.52093057      0.52093026      0.52093026      0.52093025      0.52093023      2.93753796      2.93753803      2.93753802      2.93753801      2.93753805      2.93753806      2.93753805      1.60463316      1.60463319      1.60463314      1.60463316      1.60463316      1.60463318      1.60463317      1.60463318      1.60463316      1.60463314      1.60463316      1.60463315      1.60463314      1.60463316      1.60463318      1.60463318      1.60463318      1.60463318      1.60463318      1.60463316      1.60463315      1.60463318      1.60463318      1.60463316      1.60463315      1.60463315      1.60463318      1.60463316      1.60463318      1.60463316      1.60463315      1.60463317      1.60463314      1.60463318      1.60463316      1.60463316      1.60463315      1.60463314      1.60463317      1.60463316      1.60463318      1.60463318      1.60463316      1.60463316      1.60463316      1.60463317      1.60463318      1.60463316      1.60463316      1.60463314      1.60463318      1.60463317      1.60463318      1.60463318      1.60463319      1.60463318      1.60463317      1.60463314      1.60463318      1.60463317      1.60463317      1.60463318      1.60463316      1.60463316      1.60463314      1.60463318      1.60463316      1.60463316      1.60463319      1.60463314      1.60463316      1.60463314      1.60463315      1.60463316      1.60463318      1.60463318      1.60463316      1.60463318      1.60463318      1.60463318      1.60463316      1.60463316      1.60463318      1.60463316      1.60463317      1.60463318      1.60463316      1.60463317      1.60463317      1.60463318      1.60463316      1.60463315      1.60463317      1.60463316      1.60463316      1.60463316      1.60463318      1.60463314      1.60463318      1.60463317      1.60463317      1.60463316      1.60463316      1.60463316      1.60463318      1.60463316      1.60463314      1.60463318      1.60463316      1.60463316      1.60463314      1.60463316      1.60463317      1.60463316      1.60463318      1.60463317      1.60463318      1.60463316      1.60463315      1.60463318      1.60463316      1.60463316      1.60463317      1.60463316
       0.52093045      0.52093040      0.52093033      0.52093046      0.52093045      0.52093045      0.52093044      0.52093034      0.52093047      0.52093044      0.52093031      0.52093036      0.52093030      0.52093033      0.52093034      0.52093028      0.52093045      0.52093044      0.52093043      0.52093047      0.52093039      0.52093037      0.52093027      0.52093030      0.52093026      0.52093025      0.52093025      0.52093023      0.52093025      0.52093025      0.52093025      0.52093024      0.52093024      0.52093024      0.52093026      0.52093031      0.52093040      0.52093031      0.52093026      0.52093041      0.52093036      0.52093025      0.52093023      0.52093025      2.93753806      2.93753798      2.93753805      2.93753802      2.93753804      1.60463316      1.60463318      1.60463316      1.60463316      1.60463316      1.60463318      1.60463316      1.60463318      1.60463316      1.60463316      1.60463318      1.60463316      1.60463318      1.60463318      1.60463318      1.60463318      1.60463317      1.60463316      1.60463318      1.60463317      1.60463318      1.60463316      1.60463318      1.60463316      1.60463316      1.60463314      1.60463319      1.60463318      1.60463316      1.60463318      1.60463316      1.60463316      1.60463317      1.60463317      1.60463316      1.60463316      1.60463318      1.60463316      1.60463317      1.60463316      1.60463316      1.60463318      1.60463319      1.60463317      1.60463318      1.60463316      1.60463316      1.60463316      1.60463317      1.60463318      1.60463317      1.60463319      1.60463318      1.60463318      1.60463317      1.60463316      1.60463318      1.60463318      1.60463317      1.60463316      1.60463316      1.60463318      1.60463318      1.60463315      1.60463317      1.60463316      1.60463316      1.60463314      1.60463318      1.60463315      1.60463318      1.60463316      1.60463318      1.60463318      1.60463316      1.60463318      1.60463318      1.60463316      1.60463315      1.60463316      1.60463319      1.60463317      1.60463316      1.60463317      1.60463316      1.60463318      1.60463314      1.60463316      1.60463316      1.60463315      1.60463316      1.60463317      1.60463318      1.60463316      1.60463316      1.60463317      1.60463318      1.60463316      1.60463315      1.60463316      1.60463317      1.60463317      1.60463316      1.60463317      1.60463317      1.60463317      1.60463314      1.60463316      1.60463316      1.60463315      1.60463316      1.60463316      1.60463318      1.60463316      1.60463318      1.60463316      1.60463316      1.60463316      1.60463315      1.60463316      1.60463316      1.60463314      1.60463314      1.60463319      1.60463318      1.60463318      1.60463316      1.60463318      1.60463314      1.60463318      1.60463316      1.60463315      1.60463316      1.60463316      1.60463315      1.60463318      1.60463318      1.60463316      1.60463317      1.60463315      1.60463316      1.60463315      1.60463318      1.60463316      1.60463316      1.60463317      1.60463315      1.60463316      1.60463316      1.60463317      1.60463317
       0.52093035      0.52093030      0.52093026      0.52093026      0.52093024      0.52093023      0.52093024      0.52093024      0.52093025      0.52093022      0.52093026      0.52093024      0.52093025      0.52093027      0.52093026      0.52093026      0.52093030      0.52093039      0.52093034      0.52093026      0.52093025      0.52093025      2.93753800      2.93753803      2.93753805      2.93753805      2.93753803      1.60463318      1.60463316      1.60463316      1.60463316      1.60463315      1.60463313      1.60463316      1.60463318      1.60463314      1.60463315      1.60463316      1.60463318      1.60463316      1.60463316      1.60463315      1.60463318      1.60463314      1.60463316      1.60463316      1.60463316      1.60463314      1.60463318      1.60463318      1.60463316      1.60463317      1.60463317      1.60463316      1.60463316      1.60463318      1.60463317      1.60463315      1.60463315      1.60463316      1.60463318      1.60463316      1.60463316      1.60463318      1.60463316      1.60463316      1.60463318      1.60463316      1.60463316      1.60463316      1.60463316      1.60463319      1.60463316      1.60463315      1.60463316      1.60463315      1.60463317      1.60463316      1.60463316      1.60463316      1.60463316      1.60463316      1.60463316      1.60463316      1.60463317      1.60463317      1.60463315      1.60463318      1.60463315      1.60463316      1.60463316      1.60463318      1.60463318      1.60463318      1.60463314      1.60463316      1.60463316      1.60463316      1.60463314      1.60463314      1.60463318      1.60463316      1.60463316      1.60463315      1.60463316      1.60463316      1.60463318      1.60463316      1.60463316      1.60463316      1.60463316      1.60463316      1.60463316      1.60463318      1.60463316      1.60463318      1.60463316      1.60463316      1.60463316      1.60463317      1.60463316      1.60463316      1.60463316      1.60463317      1.60463316      1.60463314      1.60463316      1.60463316      1.60463317      1.60463316      1.60463319      1.60463316      1.60463318      1.60463319      1.60463316      1.60463316      1.60463316      1.60463315      1.60463317      1.60463318      1.60463316      1.60463316      1.60463316      1.60463313      1.60463316      1.60463318      1.60463314      1.60463316      1.60463314      1.60463318      1.60463317      1.60463318      1.60463316      1.60463318      1.60463316      1.60463316      1.60463318      1.60463313      1.60463316      1.60463316      1.60463316      1.60463319      1.60463318      1.60463316      1.60463317      1.60463318      1.60463314      1.60463318      1.60463317      1.60463316      1.60463316      1.60463317      1.60463316      1.60463317      1.60463316      1.60463318      1.60463318      1.60463314      1.60463316      1.60463316      1.60463318      1.60463316      1.60463318      1.60463315      1.60463316      1.60463316      1.60463318      1.60463318      1.60463318      1.60463316      1.60463314      1.60463317      1.60463316      1.60463316      1.60463318      1.60463318      1.60463315      1.60463314      1.60463314      1.60463316
       0.52093024      2.93753802      2.93753806      2.93753804      2.93753803      2.93753796      1.60463316      1.60463316      1.60463316      1.60463316      1.60463318      1.60463316      1.60463317      1.60463317      1.60463316      1.60463316      1.60463316      1.60463318      1.60463318      1.60463316      1.60463318      1.60463316      1.60463319      1.60463318      1.60463316      1.60463318      1.60463314      1.60463316      1.60463318      1.60463316      1.60463316      1.60463314      1.60463316      1.60463317      1.60463318      1.60463318      1.60463316      1.60463316      1.60463319      1.60463318      1.60463318      1.60463316      1.60463316      1.60463318      1.60463317      1.60463317      1.60463318      1.60463316      1.60463316      1.60463318      1.60463317      1.60463316      1.60463318      1.60463319      1.60463314      1.60463316      1.60463316      1.60463316      1.60463317      1.60463316      1.60463317      1.60463316      1.60463316      1.60463319      1.60463316      1.60463318      1.60463316      1.60463318      1.60463316      1.60463318      1.60463318      1.60463316      1.60463315      1.60463314      1.60463317      1.60463316      1.60463315      1.60463318      1.60463318      1.60463316      1.60463317      1.60463318      1.60463317      1.60463316      1.60463316      1.60463316      1.60463318      1.60463318      1.60463318      1.60463314      1.60463316      1.60463316      1.60463316      1.60463315      1.60463315      1.60463318      1.60463318      1.60463316      1.60463318      1.60463318      1.60463316      1.60463317      1.60463317      1.60463316      1.60463316      1.60463315      1.60463316      1.60463316      1.60463318      1.60463316      1.60463317      1.60463317      1.60463318      1.60463318      1.60463315      1.60463318      1.60463318      1.60463316      1.60463318      1.60463316      1.60463318      1.60463315      1.60463316      1.60463317      1.60463316      1.60463316      1.60463316      1.60463316      1.60463316      1.60463316      1.60463316      1.60463317      1.60463316      1.60463314      1.60463318      1.60463316      1.60463315      1.60463316      1.60463316      1.60463318      1.60463318      1.60463316      1.60463319      1.60463318      1.60463318      1.60463318      1.60463316      1.60463317      1.60463317      1.60463316      1.60463316      1.60463315      1.60463316      1.60463317      1.60463317      1.60463316      1.60463316      1.60463316      1.60463315      1.60463318      1.60463316      1.60463316      1.60463317      1.60463318      1.60463318      1.60463315      1.60463316      1.60463316      1.60463316      1.60463318      1.60463315      1.60463316      1.60463318      1.60463315      1.60463317      1.60463318      1.60463316      1.60463314      1.60463317      1.60463314      1.60463316      1.60463316      1.60463318      1.60463316      1.60463315      1.60463316      1.60463318      1.60463318      1.60463316      1.60463318      1.60463315      1.60463316      1.60463316      1.60463315      1.60463316      1.60463314      1.60463318      1.60463316      1.60463316      1.60463316
       1.60463314      1.60463316      1.60463316      1.60463315      1.60463318      1.60463315      1.60463316      1.60463316      1.60463318      1.60463316      1.60463318      1.60463318      1.60463318      1.60463316      1.60463316      1.60463316      1.60463315      1.60463318      1.60463318      1.60463316      1.60463319      1.60463318      1.60463316      1.60463318      1.60463317      1.60463317      1.60463316      1.60463316      1.60463316      1.60463318      1.60463316      1.60463316      1.60463313      1.60463315      1.60463316      1.60463316      1.60463318      1.60463316      1.60463314      1.60463317      1.60463314      1.60463316      1.60463318      1.60463316      1.60463318      1.60463313      1.60463317      1.60463316      1.60463316      1.60463315      1.60463317      1.60463316      1.60463316      1.60463317      1.60463316      1.60463316      1.60463317      1.60463315      1.60463317      1.60463316      1.60463316      1.60463319      1.60463317      1.60463317      1.60463316      1.60463318      1.60463318      1.60463316      1.60463317      1.60463318      1.60463314      1.60463316      1.60463315      1.60463314      1.60463318      1.60463318      1.60463318      1.60463316      1.60463318      1.60463316      1.60463316      1.60463316      1.60463317      1.60463316      1.60463314      1.60463318      1.60463315      1.60463318      1.60463316      1.60463316      1.60463316      1.60463318      1.60463317      1.60463316      1.60463316      1.60463316      1.60463316      1.60463316      1.60463318      1.60463316      1.60463314      1.60463317      1.60463315      1.60463315      1.60463316      1.60463316      1.60463316      1.60463316      1.60463317      1.60463316      1.60463314      1.60463316      1.60463316      1.60463316      1.60463318      1.60463318      1.60463316      1.60463318      1.60463318      1.60463316      1.60463318      1.60463317      1.60463318      1.60463316      1.60463319      1.60463317      1.60463313      1.60463316      1.60463318      1.60463316      1.60463316      1.60463316      1.60463316      1.60463314      1.60463316      1.60463316      1.60463314      1.60463316      1.60463314      1.60463317      1.60463315      1.60463318      1.60463314      1.60463316      1.60463316      1.60463317      1.60463316      1.60463318      1.60463316      1.60463316      1.60463314      1.60463316      1.60463316      1.60463318      1.60463316      1.60463316      1.60463316      1.60463316      1.60463316      1.60463316      1.60463317      1.60463314      1.60463315      1.60463318      1.60463316      1.60463314      1.60463314      1.60463316      1.60463316      1.60463318      1.60463313      1.60463316      1.60463316      1.60463316      1.60463318      1.60463316      1.60463316      1.60463317      1.60463318      1.60463318      1.60463315      1.60463318      1.60463318      1.60463318      1.60463316      1.60463314      1.60463316      1.60463316      1.60463318      1.60463318      1.60463315      1.60463319      1.60463316      1.60463315      1.60463316      1.60463318      1.60463316      1.60463313      1.60463316      1.60463316
       1.60463315      1.60463314      1.60463315      1.60463315      1.60463314      1.60463318      1.60463316      1.60463314      1.60463316      1.60463316      1.60463316      1.60463317      1.60463316      1.60463318      1.60463316      1.60463316      1.60463316      1.60463316      1.60463316      1.60463318      1.60463316      1.60463318      1.60463318      1.60463315      1.60463316      1.60463316      1.60463316      1.60463316      1.60463317      1.60463316      1.60463316      1.60463316      1.60463318      1.60463317      1.60463315      1.60463316      1.60463317      1.60463318      1.60463318      1.60463316      1.60463318      1.60463316      1.60463316      1.60463318      1.60463318      1.60463316      1.60463316      1.60463314      1.60463316      1.60463316      1.60463318      1.60463316      1.60463315      1.60463317      1.60463317      1.60463318      1.60463318      1.60463316      1.60463318      1.60463316      1.60463316      1.60463316      1.60463317      1.60463316      1.60463316      1.60463316      1.60463317      1.60463314      1.60463318      1.60463318      1.60463318      1.60463316      1.60463316      1.60463317      1.60463316      1.60463316      1.60463318      1.60463315      1.60463317      1.60463319      1.60463318      1.60463316      1.60463318      1.60463318      1.60463316      1.60463316      1.60463316      1.60463317      1.60463314      1.60463317      1.60463318      1.60463318      1.60463316      1.60463315      1.60463318      1.60463317      1.60463316      1.60463316      1.60463316      1.60463316      1.60463316      1.60463318      1.60463316      1.60463318      1.60463318      1.60463318      1.60463316      1.60463317      1.60463317      1.60463316      1.60463314      1.60463316      1.60463318      1.60463318      1.60463314      1.60463315      1.60463316      1.60463315      1.60463316      1.60463315      1.60463316      1.60463314      1.60463318      1.60463316      1.60463316      1.60463318      1.60463316      1.60463317      1.60463316      1.60463316      1.60463314      1.60463316      1.60463314      1.60463316      1.60463316      1.60463316      1.60463318      1.60463318      1.60463316      1.60463318      1.60463318      1.60463316      1.60463318      1.60463314      1.60463318      1.60463317      1.60463316      1.60463314      1.60463317      1.60463316      1.60463316      1.60463318      1.60463317      1.60463315      1.60463316      1.60463316      1.60463313      1.60463316      1.60463316      1.60463316      1.60463316      1.60463317      1.60463314      1.60463316      1.60463313      1.60463318      1.60463316      1.60463318      1.60463316      1.60463316      1.60463316      1.60463316      1.60463316      1.60463318      1.60463318      1.60463316      1.60463318      1.60463319      1.60463315      1.60463315      1.60463318      1.60463316      1.60463314      1.60463317      1.60463316      1.60463316      1.60463317      2.93753803      2.93753804      2.93753797      2.93753799      2.93753803      2.93753805      2.93753801      2.93753805      2.93753804      2.93753799      2.93753804      2.93753794      0.52093025
       1.60463316      1.60463316      1.60463318      1.60463319      1.60463313      1.60463316      1.60463317      1.60463318      1.60463315      1.60463316      1.60463318      1.60463317      1.60463316      1.60463317      1.60463316      1.60463314      1.60463315      1.60463318      1.60463319      1.60463316      1.60463318      1.60463315      1.60463316      1.60463316      1.60463318      1.60463316      1.60463317      1.60463315      1.60463316      1.60463317      1.60463316      1.60463316      1.60463318      1.60463318      1.60463316      1.60463316      1.60463314      1.60463314      1.60463317      1.60463317      1.60463316      1.60463317      1.60463316      1.60463314      1.60463317      1.60463317      1.60463318      1.60463318      1.60463315      1.60463318      1.60463316      1.60463316      1.60463316      1.60463317      1.60463316      1.60463316      1.60463316      1.60463318      1.60463318      1.60463316      1.60463316      1.60463314      1.60463318      1.60463314      1.60463317      1.60463316      1.60463316      1.60463317      1.60463316      1.60463317      1.60463316      1.60463319      1.60463318      1.60463318      1.60463316      1.60463318      1.60463316      1.60463319      1.60463316      1.60463318      1.60463314      1.60463316      1.60463316      1.60463314      1.60463319      1.60463316      1.60463318      1.60463314      1.60463317      1.60463316      1.60463318      1.60463318      1.60463313      1.60463316      1.60463316      1.60463316      1.60463317      1.60463316      1.60463318      1.60463315      1.60463316      1.60463315      1.60463317      1.60463315      1.60463314      1.60463318      1.60463318      1.60463317      1.60463314      1.60463316      1.60463318      1.60463317      1.60463318      1.60463318      1.60463316      1.60463316      1.60463316      1.60463316      1.60463314      1.60463316      1.60463316      1.60463318      1.60463317      1.60463316      1.60463318      1.60463316      1.60463319      1.60463318      1.60463314      1.60463315      1.60463316      1.60463318      1.60463318      1.60463317      1.60463316      1.60463317      1.60463316      1.60463316      1.60463315      1.60463315      1.60463315      1.60463316      1.60463314      1.60463317      1.60463315      1.60463316      1.60463316      1.60463316      1.60463316      1.60463318      2.93753804      2.93753806      2.93753801      2.93753805      2.93753796      2.93753802      2.93753805      2.93753801      2.93753806      2.93753803      2.93753800      2.93753805      2.93753801      2.93753802      2.93753797      2.93753805      2.93753801      2.93753803      2.93753804      2.93753802      2.93753806      2.93753805      2.93753804      2.93753800      2.93753805      2.93753805      2.93753800      0.52093024      0.52093024      0.52093023      0.52093024      0.52093024      0.52093024      0.52093024      0.52093025      0.52093022      0.52093023      0.52093023      0.52093025      0.52093025      0.52093023      0.52093024      2.93753803      2.93753804      2.93753805      2.93753805      2.93753800      1.60463315      1.60463316      1.60463318
       1.60463315      1.60463316      1.60463318      1.60463315      1.60463316      1.60463318      1.60463318      1.60463318      1.60463319      1.60463316      1.60463316      1.60463314      1.60463316      1.60463316      1.60463316      1.60463316      1.60463318      1.60463313      1.60463316      1.60463316      1.60463315      1.60463318      1.60463316      1.60463314      1.60463316      1.60463319      1.60463316      1.60463317      1.60463316      1.60463316      1.60463316      1.60463316      1.60463316      1.60463316      1.60463316      1.60463318      1.60463317      1.60463318      1.60463315      1.60463318      1.60463316      1.60463318      1.60463314      1.60463317      1.60463313      1.60463315      1.60463318      1.60463318      1.60463317      1.60463317      1.60463317      1.60463316      1.60463314      1.60463318      1.60463318      1.60463316      1.60463315      1.60463318      1.60463316      1.60463317      1.60463318      1.60463317      1.60463316      1.60463316      1.60463316      1.60463318      1.60463316      2.93753802      2.93753804      2.93753805      2.93753805      2.93753799      2.93753803      2.93753806      2.93753804      2.93753803      2.93753803      2.93753800      2.93753806      2.93753800      2.93753803      2.93753805      2.93753806      2.93753805      2.93753805      2.93753796      2.93753797      2.93753802      2.93753805      2.93753802      2.93753800      2.93753804      2.93753803      2.93753797      2.93753805      2.93753800      2.93753799      2.93753804      2.93753804      2.93753806      2.93753799      2.93753805      2.93753806      2.93753803      2.93753794      2.93753800      2.93753806      2.93753801      2.93753798      2.93753804      2.93753806      2.93753797      2.93753801      2.93753806      2.93753798      2.93753805      2.93753799      2.93753804      2.93753798      2.93753806      2.93753805      2.93753804      2.93753804      2.93753802      2.93753805      2.93753806      2.93753803      0.52093025      0.52093022      0.52093025      0.52093025      0.52093023      0.52093024      0.52093023      0.52093024      0.52093024      0.52093023      0.52093023      0.52093023      0.52093024      0.52093024      0.52093023      0.52093023      0.52093023      0.52093024      0.52093025      0.52093025      0.52093025      0.52093026      0.52093023      0.52093025      0.52093023      0.52093025      0.52093025      0.52093025      0.52093025      0.52093023      0.52093025      0.52093025      0.52093025      0.52093024      0.52093025      0.52093024      0.52093025      0.52093025      0.52093025      0.52093025      0.52093025      0.52093024      0.52093024      0.52093024      0.52093024      0.52093025      0.52093023      0.52093023      2.93753800      2.93753803      2.93753805      2.93753800      2.93753806      2.93753801      1.60463316      1.60463316      1.60463318      1.60463316      1.60463316      1.60463316      1.60463316      1.60463318      1.60463316      1.60463314      1.60463317      1.60463316      1.60463319      1.60463318      1.60463316      1.60463318      1.60463318      1.60463318      1.60463316
       1.60463314      1.60463319      1.60463317      1.60463317      1.60463318      1.60463316      1.60463314      1.60463317      1.60463315      1.60463316      1.60463316      1.60463316      1.60463318      1.60463317      1.60463315      1.60463317      1.60463316      1.60463318      1.60463316      1.60463318      1.60463314      1.60463316      1.60463318      1.60463316      1.60463316      1.60463318      1.60463318      1.60463316      1.60463317      1.60463317      1.60463316      1.60463318      1.60463318      1.60463316      1.60463316      1.60463316      1.60463316      1.60463316      1.60463316      2.93753800      2.93753806      2.93753805      2.93753804      2.93753806      2.93753801      2.93753796      2.93753806      2.93753795      2.93753805      2.93753803      2.93753806      2.93753806      2.93753806      2.93753802      2.93753805      2.93753806      2.93753802      2.93753805      2.93753796      2.93753799      2.93753798      2.93753802      2.93753803      2.93753801      0.52093024      0.52093023      0.52093025      0.52093022      0.52093025      0.52093024      0.52093023      0.52093025      0.52093023      0.52093024      0.52093025      0.52093024      0.52093025      0.52093025      0.52093024      0.52093024      0.52093025      0.52093025      0.52093024      0.52093025      0.52093025      0.52093025      0.52093025      0.52093025      0.52093025      0.52093025      0.52093024      0.52093025      0.52093025      0.52093026      0.52093025      0.52093026      0.52093025      0.52093025      0.52093026      0.52093025      0.52093025      0.52093026      0.52093026      0.52093026      0.52093029      0.52093026      0.52093026      0.52093027      0.52093026      0.52093026      0.52093026      0.52093026      0.52093026      0.52093028      0.52093026      0.52093026      0.52093026      0.52093027      0.52093027      0.52093026      0.52093026      0.52093027      0.52093026      0.52093026      0.52093025      0.52093026      0.52093026      0.52093027      0.52093026      0.52093025      0.52093026      0.52093025      0.52093025      0.52093025      0.52093025      0.52093025      0.52093025      0.52093025      0.52093024      0.52093024      0.52093025      0.52093024      0.52093025      0.52093023      0.52093025      0.52093024      0.52093024      0.52093025      0.52093023      0.52093025      0.52093024      2.93753798      2.93753800      2.93753804      2.93753804      2.93753803      2.93753806      2.93753806      2.93753795      2.93753805      1.60463318      1.60463316      1.60463316      1.60463317      1.60463316      1.60463316      1.60463314      1.60463313      1.60463316      1.60463318      1.60463318      1.60463316      1.60463315      1.60463316      1.60463317      1.60463316      1.60463316      1.60463318      1.60463316      1.60463318      1.60463314      1.60463316      1.60463317      1.60463314      1.60463315      1.60463314      1.60463317      1.60463317      1.60463315      1.60463316      1.60463316      1.60463318      1.60463316      1.60463318      1.60463316      1.60463316      1.60463316      1.60463316      1.60463318      1.60463316
       1.60463317      1.60463316      1.60463314      1.60463317      1.60463316      1.60463316      1.60463316      1.60463315      1.60463316      1.60463315      1.60463314      1.60463316      1.60463316      1.60463315      1.60463319      1.60463314      1.60463317      1.60463318      2.93753804      2.93753796      2.93753804      2.93753805      2.93753805      2.93753804      2.93753802      2.93753799      2.93753803      2.93753802      2.93753805      2.93753804      2.93753806      2.93753804      2.93753806      2.93753806      2.93753803      2.93753798      2.93753806      2.93753797      0.52093025      0.52093024      0.52093024      0.52093024      0.52093023      0.52093024      0.52093024      0.52093025      0.52093024      0.52093024      0.52093025      0.52093024      0.52093025      0.52093025      0.52093025      0.52093026      0.52093026      0.52093025      0.52093025      0.52093025      0.52093025      0.52093025      0.52093025      0.52093025      0.52093025      0.52093026      0.52093026      0.52093025      0.52093026      0.52093026      0.52093026      0.52093025      0.52093026      0.52093025      0.52093025      0.52093025      0.52093025      0.52093025      0.52093025      0.52093025      0.52093026      0.52093025      0.52093026      0.52093025      0.52093025      0.52093025      0.52093025      0.52093025      0.52093024      0.52093025      0.52093024      0.52093024      0.52093025      0.52093025      0.52093025      0.52093024      0.52093024      0.52093024      0.52093024      0.52093025      0.52093022      0.52093025      0.52093024      0.52093023      0.52093022      2.93753796      2.93753806      2.93753806      2.93753806      2.93753806      2.93753806      2.93753804      2.93753806      2.93753796      2.93753805      2.93753806      2.93753806      2.93753806      2.93753802      2.93753804      2.93753803      2.93753803      2.93753801      2.93753799      2.93753804      2.93753804      2.93753804      2.93753805      1.60463314      1.60463318      1.60463318      1.60463316      1.60463317      1.60463318      1.60463317      1.60463317      1.60463318      1.60463316      1.60463313      1.60463315      1.60463316      1.60463315      1.60463316      1.60463316      1.60463316      1.60463317      1.60463318      1.60463319      1.60463316      1.60463317      1.60463316      1.60463318      1.60463316      1.60463316      1.60463315      1.60463316      1.60463317      1.60463319      1.60463316      1.60463316      1.60463316      1.60463316      1.60463319      1.60463316      1.60463316      1.60463316      1.60463318      1.60463315      1.60463316      1.60463318      1.60463318      1.60463317      1.60463318      1.60463317      1.60463316      1.60463314      1.60463316      1.60463318      1.60463316      1.60463316      1.60463317      1.60463316      1.60463318      1.60463317      1.60463318      1.60463318      1.60463317      1.60463318      1.60463318      1.60463318      1.60463316      1.60463316      1.60463317      1.60463316      1.60463315      1.60463318      1.60463318      1.60463318      1.60463316      1.60463316      1.60463318      1.60463317
       2.93753806      2.93753806      2.93753805      2.93753805      2.93753802      2.93753800      2.93753806      2.93753800      2.93753801      2.93753803      2.93753806      2.93753797      2.93753806      2.93753795      2.93753806      2.93753803      2.93753804      2.93753796      0.52093025      0.52093024      0.52093024      0.52093025      0.52093025      0.52093025      0.52093025      0.52093025      0.52093025      0.52093024      0.52093023      0.52093023      0.52093025      0.52093025      0.52093025      0.52093025      0.52093025      0.52093024      0.52093025      0.52093024      0.52093024      0.52093024      0.52093024      0.52093023      0.52093026      0.52093024      0.52093024      0.52093025      0.52093022      0.52093023      0.52093025      0.52093024      0.52093024      0.52093024      0.52093024      0.52093022      0.52093025      2.93753805      2.93753799      2.93753797      2.93753803      2.93753806      2.93753797      2.93753805      2.93753803      2.93753803      2.93753798      2.93753803      2.93753805      2.93753804      2.93753796      2.93753806      2.93753800      2.93753804      2.93753805      1.60463317      1.60463316      1.60463314      1.60463315      1.60463316      1.60463318      1.60463316      1.60463318      1.60463318      1.60463316      1.60463316      1.60463318      1.60463316      1.60463319      1.60463318      1.60463317      1.60463316      1.60463316      1.60463316      1.60463318      1.60463318      1.60463316      1.60463316      1.60463315      1.60463318      1.60463314      1.60463316      1.60463316      1.60463316      1.60463316      1.60463316      1.60463316      1.60463317      1.60463316      1.60463318      1.60463316      1.60463316      1.60463316      1.60463316      1.60463318      1.60463317      1.60463316      1.60463316      1.60463318      1.60463318      1.60463316      1.60463318      1.60463315      1.60463317      1.60463316      1.60463316      1.60463318      1.60463316      1.60463314      1.60463316      1.60463316      1.60463314      1.60463316      1.60463314      1.60463315      1.60463316      1.60463318      1.60463317      1.60463316      1.60463318      1.60463317      1.60463316      1.60463317      1.60463317      1.60463314      1.60463316      1.60463318      1.60463316      1.60463318      1.60463316      1.60463316      1.60463314      1.60463317      1.60463314      1.60463316      1.60463316      1.60463316      1.60463316      1.60463313      1.60463316      1.60463317      1.60463316      1.60463316      1.60463316      1.60463316      1.60463317      1.60463317      1.60463317      1.60463316      1.60463316      1.60463316      1.60463314      1.60463314      1.60463316      1.60463316      1.60463315      1.60463314      1.60463316      1.60463316      1.60463318      1.60463317      1.60463318      1.60463318      1.60463316      1.60463316      1.60463316      1.60463317      1.60463319      1.60463316      1.60463318      1.60463316      1.60463317      1.60463316      1.60463315      1.60463316      1.60463316      1.60463316      1.60463315      1.60463317      1.60463318      1.60463317      1.60463315
       2.93753804      2.93753804      2.93753806      0.52093024      0.52093024      0.52093025      0.52093024      0.52093024      0.52093024      0.52093025      0.52093025      0.52093023      0.52093024      0.52093024      0.52093025      0.52093025      0.52093023      0.52093024      0.52093025      0.52093024      0.52093024      0.52093026      2.93753803      2.93753806      2.93753794      2.93753806      2.93753801      2.93753804      2.93753805      2.93753802      2.93753806      2.93753803      2.93753799      2.93753805      2.93753806      2.93753800      2.93753805      2.93753800      1.60463314      1.60463316      1.60463318      1.60463317      1.60463316      1.60463316      1.60463316      1.60463316      1.60463315      1.60463318      1.60463316      1.60463318      1.60463316      1.60463316      1.60463317      1.60463318      1.60463318      1.60463316      1.60463318      1.60463316      1.60463316      1.60463318      1.60463316      1.60463318      1.60463317      1.60463317      1.60463315      1.60463318      1.60463313      1.60463317      1.60463317      1.60463314      1.60463316      1.60463316      1.60463316      1.60463318      1.60463317      1.60463316      1.60463315      1.60463316      1.60463316      1.60463316      1.60463316      1.60463316      1.60463318      1.60463316      1.60463318      1.60463316      1.60463316      1.60463316      1.60463318      1.60463316      1.60463316      1.60463316      1.60463316      1.60463314      1.60463316      1.60463315      1.60463316      1.60463316      1.60463317      1.60463318      1.60463316      1.60463316      1.60463318      1.60463318      1.60463317      1.60463316      1.60463317      1.60463318      1.60463315      1.60463316      1.60463319      1.60463318      1.60463314      1.60463318      1.60463319      1.60463316      1.60463316      1.60463315      1.60463316      1.60463316      1.60463316      1.60463316      1.60463318      1.60463316      1.60463316      1.60463318      1.60463314      1.60463315      1.60463318      1.60463316      1.60463316      1.60463316      1.60463315      1.60463316      1.60463317      1.60463318      1.60463316      1.60463316      1.60463317      1.60463316      1.60463318      1.60463315      1.60463316      1.60463319      1.60463316      1.60463318      1.60463317      1.60463318      1.60463317      1.60463318      1.60463314      1.60463313      1.60463318      1.60463316      1.60463316      1.60463318      1.60463317      1.60463318      1.60463318      1.60463318      1.60463318      1.60463316      1.60463314      1.60463316      1.60463314      1.60463316      1.60463317      1.60463316      1.60463316      1.60463316      1.60463316      1.60463316      1.60463317      1.60463318      1.60463319      1.60463318      1.60463317      1.60463317      1.60463318      1.60463318      1.60463316      1.60463316      1.60463317      1.60463318      1.60463316      1.60463317      1.60463315      1.60463319      1.60463316      1.60463316      1.60463318      1.60463316      1.60463316      1.60463317      1.60463316      1.60463316      1.60463318      1.60463318      1.60463316      1.60463316
       2.93753805      2.93753804      2.93753800      2.93753803      2.93753794      2.93753805      2.93753805      2.93753806      2.93753801      2.93753802      2.93753806      1.60463317      1.60463317      1.60463316      1.60463313      1.60463315      1.60463316      1.60463318      1.60463318      1.60463318      1.60463318      1.60463316      1.60463314      1.60463317      1.60463317      1.60463317      1.60463317      1.60463316      1.60463318      1.60463315      1.60463316      1.60463317      1.60463316      1.60463316      1.60463316      1.60463317      1.60463316      1.60463314      1.60463317      1.60463318      1.60463316      1.60463317      1.60463314      1.60463316      1.60463314      1.60463318      1.60463316      1.60463316      1.60463316      1.60463316      1.60463316      1.60463317      1.60463317      1.60463318      1.60463316      1.60463316      1.60463318      1.60463314      1.60463316      1.60463316      1.60463319      1.60463319      1.60463316      1.60463318      1.60463316      1.60463318      1.60463318      1.60463317      1.60463314      1.60463317      1.60463317      1.60463317      1.60463316      1.60463318      1.60463317      1.60463315      1.60463316      1.60463316      1.60463316      1.60463316      1.60463316      1.60463317      1.60463318      1.60463318      1.60463314      1.60463317      1.60463317      1.60463315      1.60463318      1.60463314      1.60463316      1.60463315      1.60463314      1.60463315      1.60463315      1.60463318      1.60463318      1.60463318      1.60463315      1.60463317      1.60463318      1.60463316      1.60463316      1.60463316      1.60463316      1.60463314      1.60463318      1.60463313      1.60463316      1.60463316      1.60463316      1.60463316      1.60463316      1.60463316      1.60463318      1.60463316      1.60463318      1.60463318      1.60463315      1.60463316      1.60463318      1.60463314      1.60463318      1.60463319      1.60463314      1.60463316      1.60463316      1.60463317      1.60463318      1.60463316      1.60463319      1.60463318      1.60463318      1.60463316      1.60463316      1.60463317      1.60463318      1.60463318      1.60463316      1.60463316      1.60463315      1.60463318      1.60463316      1.60463316      1.60463318      1.60463315      1.60463316      1.60463314      1.60463315      1.60463316      1.60463316      1.60463318      1.60463318      1.60463315      1.60463316      1.60463316      1.60463316      1.60463315      1.60463316      1.60463316      1.60463314      1.60463316      1.60463318      1.60463316      1.60463318      1.60463318      1.60463318      1.60463318      1.60463314      1.60463316      1.60463317      1.60463316      1.60463318      1.60463318      1.60463318      1.60463318      1.60463317      1.60463315      1.60463316      1.60463318      1.60463317      1.60463318      1.60463318      1.60463316      1.60463318      1.60463315      1.60463316      1.60463317      1.60463316      1.60463318      1.60463316      1.60463318      1.60463316      1.60463316      1.60463314      1.60463317      1.60463317      1.60463316      1.60463318      1.60463316
       1.60463318      1.60463316      1.60463316      1.60463317      1.60463318      1.60463315      1.60463316      1.60463316      1.60463318      1.60463316      1.60463318      1.60463316      1.60463316      1.60463316      1.60463318      1.60463316      1.60463316      1.60463316      1.60463315      1.60463315      1.60463318      1.60463318      1.60463318      1.60463315      1.60463316      1.60463317      1.60463317      1.60463318      1.60463316      1.60463316      1.60463313      1.60463316      1.60463317      1.60463318      1.60463316      1.60463318      1.60463316      1.60463316      1.60463316      1.60463316      1.60463317      1.60463317      1.60463318      1.60463316      1.60463316      1.60463314      1.60463316      1.60463316      1.60463316      1.60463318      1.60463317      1.60463318      1.60463319      1.60463317      1.60463316      1.60463317      1.60463316      1.60463316      1.60463315      1.60463318      1.60463319      1.60463317      1.60463316      1.60463316      1.60463316      1.60463316      1.60463316      1.60463316      1.60463316      1.60463315      1.60463315      1.60463318      1.60463315      1.60463318      1.60463316      1.60463316      1.60463316      1.60463318      1.60463315      1.60463318      1.60463315      1.60463318      1.60463318      1.60463317      1.60463316      1.60463316      1.60463318      1.60463318      1.60463314      1.60463316      1.60463317      1.60463317      1.60463316      1.60463316      1.60463319      1.60463318      1.60463318      1.60463316      1.60463317      1.60463317      1.60463319      1.60463314      1.60463316      1.60463315      1.60463316      1.60463313      1.60463317      1.60463316      1.60463316      1.60463316      1.60463318      1.60463316      1.60463315      1.60463316      1.60463316      1.60463317      1.60463318      1.60463313      1.60463318      1.60463316      1.60463315      1.60463316      1.60463316      1.60463318      1.60463316      1.60463314      1.60463317      1.60463316      1.60463318      1.60463318      1.60463316      1.60463316      1.60463317      1.60463315      1.60463319      1.60463316      1.60463317      1.60463315      1.60463315      1.60463316      1.60463315      1.60463316      1.60463315      1.60463318      1.60463316      1.60463317      1.60463314      1.60463314      1.60463317      1.60463317      1.60463318      1.60463318      1.60463316      1.60463318      1.60463316      1.60463318      1.60463316      1.60463316      1.60463318      1.60463315      1.60463317      1.60463318      1.60463318      1.60463318      1.60463317      1.60463315      1.60463316      1.60463315      1.60463316      1.60463316      1.60463316      1.60463318      1.60463318      1.60463316      1.60463318      1.60463316      1.60463317      1.60463316      1.60463314      1.60463316      1.60463318      1.60463316      1.60463319      1.60463317      1.60463318      1.60463314      1.60463318      1.60463315      1.60463316      1.60463316      1.60463316      1.60463318      1.60463316      1.60463318      1.60463316      1.60463316      1.60463318      1.60463316      1.60463316      1.60463318
       1.60463318      1.60463316      1.60463315      1.60463318      1.60463316      1.60463316      1.60463314      1.60463318      1.60463313      1.60463318      1.60463316      1.60463318      1.60463316      1.60463315      1.60463316      1.60463316      1.60463316      1.60463317      1.60463317      1.60463316      1.60463314      1.60463314      1.60463316      1.60463318      1.60463316      1.60463316      1.60463316      1.60463318      1.60463315      1.60463318      1.60463314      1.60463317      1.60463317      1.60463317      1.60463317      1.60463318      1.60463316      1.60463315      1.60463315      1.60463316      1.60463316      1.60463318      1.60463314      1.60463315      1.60463318      1.60463316      1.60463316      1.60463317      1.60463318      1.60463313      1.60463316      1.60463314      1.60463316      1.60463316      1.60463316      1.60463314      1.60463318      1.60463316      1.60463318      1.60463316      1.60463316      1.60463316      1.60463316      1.60463317      1.60463315      1.60463317      1.60463316      1.60463314      1.60463317      1.60463318      1.60463316      1.60463316      1.60463316      1.60463316      1.60463316      1.60463318      1.60463318      1.60463315      1.60463318      1.60463318      1.60463316      1.60463317      1.60463316      1.60463316      1.60463314      1.60463314      1.60463316      1.60463318      1.60463316      1.60463318      1.60463318      1.60463318      1.60463318      1.60463317      1.60463316      1.60463318      1.60463316      1.60463316      1.60463317      1.60463317      1.60463316      1.60463318      1.60463316      1.60463314      1.60463318      1.60463316      1.60463316      1.60463316      1.60463316      1.60463318      1.60463314      1.60463314      1.60463316      1.60463316      1.60463314      1.60463318      1.60463318      1.60463314      1.60463316      1.60463317      1.60463317      1.60463314      1.60463316      1.60463318      1.60463318      1.60463316      1.60463318      1.60463317      1.60463316      1.60463316      1.60463316      1.60463316      1.60463316      1.60463316      1.60463316      1.60463318      1.60463318      1.60463318      1.60463316      1.60463316      1.60463316      1.60463316      1.60463316      1.60463316      1.60463317      1.60463316      1.60463316      1.60463318      1.60463315      1.60463318      1.60463316      1.60463316      1.60463317      1.60463316      1.60463317      1.60463317      1.60463316      1.60463318      1.60463316      1.60463316      1.60463316      1.60463315      1.60463316      1.60463316      1.60463316      1.60463318      1.60463315      1.60463315      1.60463318      1.60463317      1.60463316      1.60463314      1.60463316      1.60463316      1.60463316      1.60463318      1.60463317      1.60463314      1.60463318      1.60463315      1.60463318      1.60463316      1.60463316      1.60463316      1.60463318      1.60463317      1.60463317      1.60463317      1.60463316      1.60463316      1.60463316      1.60463316      1.60463318      1.60463316      1.60463316      1.60463315      1.60463316      1.60463316      1.60463318      1.60463316
       1.60463315      1.60463316      1.60463317      1.60463318      1.60463315      1.60463318      1.60463318      1.60463318      1.60463318      1.60463319      1.60463316      1.60463314      1.60463315      1.60463316      1.60463316      1.60463316      1.60463316      1.60463317      1.60463316      1.60463318      1.60463318      1.60463318      1.60463316      1.60463316      1.60463316      1.60463316      1.60463316      1.60463315      1.60463318      1.60463318      1.60463313      1.60463317      1.60463316      1.60463318      1.60463317      1.60463318      1.60463316      1.60463318      1.60463316      1.60463315      1.60463316      1.60463316      1.60463317      1.60463317      1.60463316      1.60463316      1.60463318      1.60463316      1.60463316      1.60463316      1.60463316      1.60463318      1.60463316      1.60463316      1.60463316      1.60463317      1.60463317      1.60463318      1.60463318      1.60463316      1.60463314      1.60463317      1.60463318      1.60463315      1.60463316      1.60463315      1.60463316      1.60463316      1.60463318      1.60463316      1.60463318      1.60463316      1.60463316      1.60463316      1.60463318      1.60463316      1.60463316      1.60463316      1.60463318      1.60463316      1.60463318      1.60463317      1.60463316      1.60463317      1.60463316      1.60463314      1.60463318      1.60463318      1.60463313      1.60463318      1.60463317      1.60463315      1.60463318      1.60463314      1.60463317      1.60463316      1.60463318      1.60463318      1.60463314      1.60463315      1.60463315      1.60463316      1.60463316      1.60463316      1.60463314      1.60463317      1.60463317      1.60463318      1.60463316      1.60463318      1.60463316      1.60463316      1.60463318      1.60463318      1.60463318      1.60463314      1.60463318      1.60463318      1.60463316      1.60463318      1.60463316      1.60463316      1.60463319      1.60463315      1.60463316      1.60463314      1.60463314      1.60463316      1.60463318      1.60463318      1.60463317      1.60463318      1.60463316      1.60463318      1.60463314      1.60463316      1.60463318      1.60463318      1.60463316      1.60463316      1.60463316      1.60463316      1.60463318      1.60463316      1.60463318      1.60463314      1.60463316      1.60463318      1.60463314      1.60463317      1.60463316      1.60463318      1.60463316      1.60463316      1.60463317      1.60463317      1.60463317      1.60463318      1.60463315      1.60463316      1.60463315      1.60463318      1.60463314      1.60463316      1.60463316      1.60463318      1.60463316      1.60463314      1.60463316      1.60463316      1.60463316      2.93753804      2.93753806      2.93753805      2.93753806      2.93753806      2.93753803      2.93753804      2.93753806      2.93753805      2.93753799      2.93753797      2.93753799      2.93753805      2.93753800      2.93753806      2.93753804      2.93753800      2.93753804      2.93753805      2.93753799      2.93753802      2.93753804      2.93753804      2.93753798      2.93753800      2.93753801      2.93753798      2.93753806      2.93753806
       1.60463318      1.60463316      1.60463316      1.60463316      1.60463316      1.60463316      1.60463316      1.60463317      1.60463318      1.60463316      1.60463316      1.60463316      1.60463315      1.60463316      1.60463316      1.60463316      1.60463316      1.60463316      1.60463316      1.60463316      1.60463315      1.60463315      1.60463316      1.60463316      1.60463318      1.60463316      1.60463316      1.60463318      1.60463318      1.60463314      1.60463319      1.60463314      1.60463316      1.60463313      1.60463318      1.60463318      1.60463314      1.60463314      1.60463316      1.60463316      1.60463316      1.60463316      1.60463316      1.60463314      1.60463318      1.60463316      1.60463316      1.60463316      1.60463316      1.60463316      1.60463314      1.60463316      1.60463316      1.60463316      1.60463316      1.60463314      1.60463316      1.60463318      1.60463316      1.60463316      1.60463316      1.60463315      1.60463316      1.60463318      1.60463316      1.60463318      1.60463316      1.60463319      1.60463317      1.60463318      1.60463316      1.60463316      1.60463316      1.60463317      1.60463316      1.60463316      1.60463313      1.60463316      1.60463318      1.60463316      1.60463316      1.60463314      1.60463316      1.60463315      1.60463316      1.60463317      1.60463315      1.60463317      1.60463318      1.60463317      1.60463316      1.60463316      1.60463319      1.60463318      1.60463318      1.60463318      1.60463314      1.60463317      1.60463314      1.60463318      1.60463316      1.60463316      1.60463316      1.60463315      1.60463316      1.60463315      1.60463317      1.60463316      1.60463316      1.60463315      1.60463316      1.60463317      1.60463318      1.60463314      1.60463316      1.60463318      1.60463317      1.60463314      1.60463316      1.60463318      1.60463317      1.60463318      1.60463316      1.60463316      1.60463316      1.60463316      1.60463318      1.60463317      1.60463318      1.60463316      1.60463314      1.60463314      1.60463318      1.60463317      1.60463316      1.60463315      1.60463317      1.60463317      1.60463315      1.60463318      1.60463316      1.60463316      1.60463318      1.60463314      1.60463316      1.60463314      1.60463316      1.60463316      1.60463317      1.60463318      1.60463318      2.93753805      2.93753801      2.93753801      2.93753802      2.93753805      2.93753801      2.93753804      2.93753803      2.93753806      2.93753793      2.93753806      2.93753806      2.93753802      2.93753800      2.93753804      2.93753804      2.93753805      2.93753799      2.93753805      1.60463316      1.60463316      1.60463316      1.60463318      1.60463314      1.60463318      1.60463314      1.60463318      1.60463317      1.60463316      1.60463316      1.60463316      2.93753803      2.93753804      2.93753805      2.93753804      2.93753797      2.93753797      2.93753798      2.93753804      2.93753801      2.93753806      2.93753801      2.93753805      2.93753804      2.93753804      2.93753805      2.93753801      2.93753805      2.93753805
       1.60463318      1.60463318      1.60463316      1.60463316      1.60463318      1.60463316      1.60463318      1.60463315      1.60463317      1.60463316      1.60463316      1.60463316      1.60463316      1.60463315      1.60463316      1.60463318      1.60463319      1.60463317      1.60463318      1.60463318      1.60463318      1.60463318      1.60463316      1.60463318      1.60463316      1.60463318      1.60463318      1.60463317      1.60463318      1.60463315      1.60463316      1.60463318      1.60463319      1.60463316      1.60463318      1.60463316      1.60463319      1.60463317      1.60463318      1.60463316      1.60463318      1.60463318      1.60463317      1.60463316      1.60463315      1.60463318      1.60463315      1.60463318      1.60463318      1.60463316      1.60463318      1.60463316      1.60463314      1.60463316      1.60463314      1.60463318      1.60463318      1.60463316      1.60463316      1.60463317      1.60463316      1.60463316      1.60463316      1.60463315      1.60463316      1.60463318      1.60463315      1.60463316      1.60463317      1.60463316      1.60463318      1.60463317      1.60463315      1.60463316      1.60463316      1.60463314      1.60463318      1.60463315      1.60463316      1.60463315      1.60463316      1.60463318      1.60463316      1.60463316      1.60463316      1.60463316      1.60463318      1.60463318      1.60463318      1.60463317      1.60463316      1.60463316      1.60463316      1.60463316      1.60463316      1.60463316      1.60463318      1.60463314      1.60463316      1.60463318      1.60463316      1.60463318      1.60463314      1.60463318      1.60463316      1.60463318      1.60463316      1.60463318      1.60463318      1.60463316      1.60463318      1.60463318      1.60463316      1.60463318      1.60463315      1.60463314      1.60463313      1.60463315      1.60463318      1.60463316      1.60463316      1.60463316      1.60463315      1.60463318      1.60463318      1.60463316      1.60463316      1.60463317      1.60463313      1.60463316      1.60463316      1.60463316      1.60463316      1.60463316      1.60463314      2.93753804      2.93753797      2.93753805      2.93753806      2.93753801      2.93753806      1.60463313      1.60463318      1.60463318      1.60463318      1.60463316      1.60463316      1.60463314      1.60463318      1.60463316      1.60463316      1.60463316      1.60463314      1.60463318      1.60463316      1.60463314      1.60463315      1.60463316      1.60463317      1.60463317      1.60463318      1.60463316      1.60463317      1.60463318      1.60463316      1.60463315      1.60463318      1.60463317      1.60463316      1.60463318      1.60463316      1.60463317      1.60463318      1.60463316      1.60463319      1.60463314      1.60463316      1.60463316      1.60463317      1.60463317      1.60463315      1.60463316      1.60463316      1.60463316      1.60463317      1.60463316      1.60463317      1.60463316      1.60463313      1.60463318      1.60463316      1.60463319      1.60463316      1.60463316      1.60463318      1.60463316      1.60463318      1.60463316      2.93753799      2.93753795
       1.60463318      1.60463317      1.60463315      1.60463318      1.60463317      1.60463316      1.60463318      1.60463316      1.60463317      1.60463318      1.60463317      1.60463318      1.60463316      1.60463318      1.60463315      1.60463316      1.60463317      1.60463317      1.60463314      1.60463316      1.60463316      1.60463316      1.60463317      1.60463318      1.60463316      1.60463317      1.60463315      1.60463318      1.60463316      1.60463317      1.60463317      1.60463314      1.60463317      1.60463316      1.60463316      1.60463317      1.60463316      1.60463316      1.60463317      1.60463315      1.60463314      1.60463316      1.60463316      1.60463318      1.60463316      1.60463316      1.60463317      1.60463318      1.60463318      1.60463316      1.60463314      1.60463318      1.60463317      1.60463318      1.60463313      1.60463316      1.60463318      1.60463316      1.60463316      1.60463318      1.60463316      1.60463316      1.60463316      1.60463316      1.60463315      1.60463316      1.60463316      1.60463318      1.60463318      1.60463315      1.60463316      1.60463316      1.60463318      1.60463317      1.60463317      1.60463316      1.60463314      1.60463314      1.60463315      1.60463316      1.60463314      1.60463316      1.60463316      1.60463316      1.60463317      1.60463313      1.60463316      1.60463316      1.60463316      1.60463316      1.60463318      1.60463318      1.60463316      1.60463318      1.60463318      1.60463316      1.60463318      1.60463318      1.60463316      1.60463316      1.60463318      1.60463318      1.60463316      1.60463318      1.60463316      1.60463317      1.60463318      1.60463316      1.60463316      1.60463316      1.60463318      1.60463318      1.60463316      1.60463316      1.60463318      1.60463316      1.60463319      1.60463316      1.60463314      1.60463316      1.60463315      1.60463313      1.60463314      1.60463315      1.60463315      1.60463318      1.60463313      1.60463317      1.60463318      1.60463314      1.60463318      1.60463317      1.60463318      1.60463316      1.60463314      1.60463318      1.60463318      1.60463316      1.60463318      1.60463317      1.60463318      1.60463318      1.60463316      1.60463315      1.60463318      1.60463316      1.60463316      1.60463318      1.60463315      1.60463316      1.60463316      1.60463316      1.60463317      1.60463316      1.60463316      1.60463318      1.60463315      1.60463316      1.60463316      1.60463316      1.60463314      1.60463318      1.60463316      1.60463318      1.60463318      1.60463318      1.60463316      1.60463316      1.60463316      1.60463317      1.60463318      1.60463315      1.60463318      1.60463316      1.60463314      1.60463316      1.60463315      1.60463318      1.60463316      1.60463316      1.60463316      1.60463316      1.60463317      1.60463318      1.60463315      1.60463316      1.60463318      1.60463316      1.60463316      1.60463316      1.60463316      1.60463316      1.60463318      1.60463316      1.60463314      1.60463318      1.60463316      1.60463317      1.60463315      1.60463315
       1.60463316      1.60463316      1.60463318      1.60463316      1.60463316      1.60463316      1.60463318      1.60463315      1.60463316      1.60463318      1.60463318      1.60463316      1.60463317      1.60463316      1.60463318      1.60463318      1.60463316      1.60463318      1.60463316      1.60463317      1.60463317      1.60463315      1.60463318      1.60463316      1.60463319      1.60463316      1.60463317      1.60463314      1.60463316      1.60463318      1.60463316      1.60463316      1.60463318      1.60463318      1.60463316      1.60463317      1.60463316      1.60463318      1.60463313      1.60463316      1.60463314      1.60463316      1.60463316      1.60463316      1.60463316      1.60463317      1.60463316      1.60463317      1.60463315      1.60463316      1.60463316      1.60463315      1.60463316      1.60463313      1.60463317      1.60463316      1.60463318      1.60463316      1.60463318      1.60463315      1.60463317      1.60463318      1.60463318      1.60463317      1.60463316      1.60463316      1.60463317      1.60463316      1.60463316      1.60463316      1.60463316      1.60463317      1.60463316      1.60463315      1.60463318      1.60463316      1.60463314      1.60463319      1.60463318      1.60463316      1.60463318      1.60463314      1.60463316      1.60463319      1.60463318      1.60463316      1.60463316      1.60463316      1.60463316      1.60463317      1.60463316      1.60463314      1.60463316      1.60463319      1.60463314      1.60463315      1.60463317      1.60463314      1.60463318      1.60463316      1.60463315      1.60463318      1.60463314      1.60463317      1.60463317      1.60463318      1.60463317      1.60463316      1.60463318      1.60463316      1.60463318      1.60463316      1.60463316      1.60463316      1.60463318      1.60463317      1.60463318      1.60463318      1.60463318      1.60463316      1.60463317      1.60463316      1.60463317      1.60463316      1.60463318      1.60463318      1.60463316      1.60463318      1.60463318      1.60463318      1.60463318      1.60463316      1.60463314      1.60463316      1.60463316      1.60463318      1.60463318      1.60463314      1.60463318      1.60463316      1.60463317      1.60463318      1.60463314      1.60463314      1.60463317      1.60463318      1.60463316      1.60463318      1.60463316      1.60463316      1.60463314      1.60463314      1.60463316      1.60463318      1.60463316      1.60463314      1.60463318      1.60463316      1.60463316      1.60463318      1.60463315      1.60463316      1.60463317      1.60463316      1.60463318      1.60463315      1.60463317      1.60463316      1.60463319      1.60463316      1.60463316      1.60463318      1.60463315      1.60463317      1.60463315      1.60463316      1.60463316      1.60463318      1.60463316      1.60463318      1.60463316      1.60463315      1.60463316      1.60463316      1.60463316      1.60463314      1.60463316      1.60463317      1.60463318      1.60463318      1.60463317      1.60463316      1.60463316      1.60463318      1.60463316      1.60463316      1.60463317      1.60463316      1.60463317      1.60463316
       1.60463316      1.60463317      1.60463318      1.60463314      1.60463318      1.60463316      1.60463314      1.60463318      1.60463316      1.60463314      1.60463315      1.60463318      1.60463316      1.60463318      1.60463316      1.60463316      1.60463315      1.60463317      1.60463315      1.60463318      1.60463317      1.60463316      1.60463317      1.60463315      1.60463316      1.60463316      1.60463318      1.60463317      1.60463316      1.60463318      1.60463318      1.60463316      1.60463318      1.60463317      1.60463316      1.60463316      1.60463316      1.60463316      1.60463318      1.60463318      1.60463316      1.60463316      1.60463316      1.60463316      1.60463316      1.60463318      1.60463318      1.60463314      1.60463318      1.60463318      1.60463316      1.60463317      1.60463318      1.60463316      1.60463316      1.60463317      1.60463316      1.60463317      1.60463319      1.60463316      1.60463314      1.60463314      1.60463318      1.60463318      1.60463317      1.60463318      1.60463317      1.60463315      1.60463317      1.60463318      1.60463318      1.60463316      1.60463318      1.60463316      1.60463318      1.60463318      1.60463318      1.60463318      1.60463318      1.60463316      1.60463316      1.60463316      1.60463314      1.60463315      1.60463316      1.60463317      1.60463318      1.60463316      1.60463318      1.60463314      1.60463314      1.60463317      1.60463316      1.60463315      1.60463318      1.60463315      1.60463315      1.60463316      1.60463316      1.60463318      1.60463316      1.60463316      1.60463318      1.60463318      1.60463316      1.60463316      1.60463315      1.60463316      1.60463318      1.60463314      1.60463316      1.60463318      1.60463317      1.60463316      1.60463318      1.60463316      1.60463316      1.60463316      1.60463316      1.60463315      1.60463314      1.60463317      1.60463318      1.60463318      1.60463314      1.60463317      1.60463316      1.60463316      1.60463318      1.60463316      1.60463316      1.60463316      1.60463319      1.60463316      1.60463314      1.60463317      1.60463316      1.60463318      1.60463318      1.60463318      1.60463316      1.60463316      1.60463315      1.60463314      1.60463318      1.60463316      1.60463316      1.60463315      1.60463316      1.60463318      1.60463314      1.60463317      1.60463318      1.60463317      1.60463314      1.60463315      1.60463317      1.60463317      1.60463315      1.60463316      1.60463318      1.60463316      1.60463316      1.60463316      1.60463318      1.60463318      1.60463318      1.60463316      1.60463315      1.60463316      1.60463318      1.60463318      1.60463319      1.60463316      1.60463315      1.60463317      1.60463317      1.60463317      1.60463319      1.60463317      1.60463315      1.60463317      1.60463316      1.60463317      1.60463318      1.60463316      1.60463316      1.60463316      1.60463317      1.60463314      1.60463314      1.60463318      1.60463316      1.60463317      1.60463317      1.60463316      1.60463316      1.60463315      1.60463316      1.60463318
       1.60463318      1.60463318      1.60463317      1.60463316      1.60463316      1.60463317      1.60463316      1.60463318      1.60463316      1.60463316      1.60463316      1.60463318      1.60463317      1.60463316      1.60463318      1.60463316      1.60463318      1.60463316      1.60463317      1.60463318      1.60463316      1.60463318      1.60463317      1.60463316      1.60463316      1.60463314      1.60463318      1.60463316      1.60463316      1.60463314      1.60463318      1.60463315      1.60463317      1.60463318      1.60463316      1.60463316      1.60463314      1.60463316      1.60463316      1.60463315      1.60463317      1.60463316      1.60463316      1.60463319      1.60463316      1.60463317      1.60463316      1.60463318      1.60463318      1.60463316      1.60463318      1.60463316      1.60463316      1.60463315      1.60463315      2.93753805      2.93753805      2.93753802      2.93753806      2.93753804      2.93753800      2.93753804      2.93753803      2.93753797      2.93753800      1.60463316      1.60463316      1.60463319      1.60463316      1.60463317      1.60463316      1.60463318      1.60463317      1.60463318      1.60463315      1.60463315      1.60463315      1.60463318      1.60463316      1.60463314      1.60463315      1.60463316      1.60463316      1.60463317      1.60463318      1.60463314      1.60463314      1.60463316      1.60463314      1.60463317      1.60463318      1.60463316      1.60463314      1.60463318      1.60463318      1.60463316      1.60463316      1.60463316      1.60463316      1.60463316      1.60463316      1.60463314      1.60463316      1.60463316      1.60463316      1.60463318      1.60463316      1.60463318      1.60463316      1.60463316      1.60463316      1.60463319      1.60463316      1.60463314      1.60463318      1.60463318      1.60463316      1.60463315      1.60463316      1.60463316      1.60463314      1.60463318      1.60463318      1.60463317      1.60463314      1.60463317      1.60463316      1.60463316      1.60463316      1.60463317      1.60463317      1.60463319      1.60463316      1.60463316      1.60463316      1.60463316      1.60463318      1.60463316      1.60463316      1.60463317      1.60463316      1.60463316      1.60463316      1.60463316      1.60463314      1.60463316      1.60463316      1.60463316      1.60463316      1.60463315      1.60463316      1.60463316      1.60463318      1.60463316      1.60463316      1.60463316      1.60463318      1.60463316      1.60463317      1.60463318      1.60463318      1.60463316      1.60463318      1.60463316      1.60463316      1.60463316      1.60463314      1.60463318      1.60463319      1.60463313      1.60463317      1.60463316      1.60463315      1.60463316      1.60463316      1.60463314      1.60463316      1.60463316      1.60463316      1.60463314      1.60463316      1.60463316      1.60463317      1.60463318      1.60463318      1.60463315      1.60463316      1.60463317      1.60463316      1.60463315      1.60463316      1.60463316      1.60463314      1.60463316      1.60463318      1.60463316      1.60463316      1.60463317      1.60463318      1.60463314
       1.60463318      1.60463318      1.60463316      1.60463318      1.60463318      1.60463318      1.60463317      1.60463316      1.60463316      1.60463317      1.60463317      1.60463316      1.60463318      1.60463314      1.60463316      1.60463316      1.60463316      1.60463316      1.60463316      1.60463318      1.60463315      1.60463316      1.60463314      1.60463319      1.60463315      1.60463318      1.60463318      1.60463317      1.60463316      1.60463316      1.60463317      2.93753805      2.93753795      2.93753806      2.93753804      2.93753805      2.93753801      2.93753805      2.93753801      2.93753805      2.93753805      2.93753805      2.93753799      2.93753806      2.93753806      2.93753805      2.93753798      2.93753804      2.93753804      1.60463316      1.60463318      1.60463319      1.60463316      1.60463316      1.60463315      1.60463318      1.60463318      1.60463316      1.60463318      1.60463316      1.60463315      1.60463318      1.60463316      1.60463316      1.60463318      1.60463317      1.60463316      1.60463318      1.60463318      1.60463316      1.60463317      1.60463316      1.60463316      1.60463314      1.60463318      1.60463317      1.60463318      1.60463318      1.60463316      1.60463318      1.60463315      1.60463318      1.60463317      1.60463318      1.60463318      1.60463316      1.60463318      1.60463316      1.60463319      1.60463318      1.60463318      1.60463317      1.60463318      1.60463316      1.60463318      1.60463319      1.60463316      1.60463316      1.60463317      1.60463314      1.60463316      1.60463318      1.60463318      1.60463316      1.60463316      1.60463314      1.60463316      1.60463316      1.60463316      1.60463318      1.60463316      1.60463318      1.60463316      1.60463316      1.60463317      1.60463316      1.60463318      1.60463316      1.60463316      1.60463314      1.60463318      1.60463316      1.60463316      1.60463317      1.60463316      1.60463317      1.60463317      1.60463316      1.60463317      1.60463317      1.60463316      1.60463316      1.60463318      1.60463316      1.60463316      1.60463314      1.60463318      1.60463316      1.60463316      1.60463317      1.60463318      1.60463318      1.60463319      1.60463315      1.60463316      1.60463318      1.60463316      1.60463316      1.60463317      1.60463316      1.60463318      1.60463316      1.60463318      1.60463315      1.60463318      1.60463316      1.60463318      1.60463317      1.60463315      1.60463318      1.60463317      1.60463317      1.60463318      1.60463314      1.60463316      1.60463316      1.60463318      1.60463318      1.60463316      1.60463316      1.60463313      1.60463316      1.60463318      1.60463317      1.60463318      1.60463318      1.60463314      1.60463316      1.60463318      1.60463317      1.60463314      1.60463318      1.60463316      1.60463316      1.60463316      1.60463318      1.60463317      1.60463317      1.60463316      1.60463316      1.60463316      1.60463316      1.60463316      1.60463316      1.60463314      1.60463316      1.60463317      1.60463316      1.60463316      1.60463318
       1.60463318      1.60463318      1.60463316      1.60463315      1.60463318      1.60463316      1.60463316      1.60463316      1.60463318      2.93753799      2.93753801      2.93753798      2.93753796      2.93753801      2.93753804      2.93753803      2.93753799      2.93753805      2.93753799      2.93753804      2.93753803      2.93753806      2.93753805      2.93753804      2.93753796      2.93753804      2.93753798      2.93753805      2.93753804      2.93753805      2.93753805      2.93753800      2.93753806      2.93753804      1.60463318      1.60463318      1.60463316      1.60463315      1.60463314      1.60463317      1.60463316      1.60463316      1.60463314      1.60463316      1.60463317      1.60463315      1.60463318      1.60463319      1.60463316      1.60463317      1.60463315      1.60463317      1.60463318      1.60463318      1.60463318      1.60463316      1.60463317      1.60463318      1.60463318      1.60463316      1.60463318      1.60463316      1.60463316      1.60463318      1.60463316      1.60463318      1.60463314      1.60463316      1.60463317      1.60463316      1.60463317      1.60463314      1.60463316      1.60463313      1.60463316      1.60463316      1.60463316      1.60463316      1.60463314      1.60463316      1.60463317      1.60463315      1.60463316      1.60463316      1.60463317      1.60463318      1.60463318      1.60463318      1.60463318      1.60463318      1.60463316      1.60463316      1.60463319      1.60463316      1.60463316      1.60463317      1.60463316      1.60463315      1.60463316      1.60463318      1.60463316      1.60463316      1.60463316      1.60463314      1.60463315      1.60463317      1.60463316      1.60463316      1.60463315      1.60463315      1.60463316      1.60463318      1.60463318      1.60463316      1.60463316      1.60463314      1.60463314      1.60463318      1.60463318      1.60463314      1.60463316      1.60463316      1.60463316      1.60463316      1.60463316      1.60463316      1.60463317      1.60463314      1.60463315      1.60463318      1.60463316      1.60463319      1.60463318      1.60463316      1.60463316      1.60463318      1.60463317      1.60463315      1.60463316      1.60463315      1.60463316      1.60463316      1.60463315      1.60463318      1.60463316      1.60463317      1.60463316      1.60463316      1.60463316      1.60463318      1.60463316      1.60463315      1.60463318      1.60463316      1.60463316      1.60463317      1.60463316      1.60463316      1.60463314      1.60463316      1.60463316      1.60463318      1.60463315      1.60463319      1.60463316      1.60463318      1.60463316      1.60463314      1.60463315      1.60463316      1.60463319      1.60463316      1.60463316      1.60463316      1.60463318      1.60463316      1.60463316      1.60463315      1.60463317      1.60463316      1.60463316      1.60463317      1.60463318      1.60463317      1.60463318      1.60463315      1.60463316      1.60463315      1.60463317      1.60463317      1.60463318      1.60463317      1.60463316      1.60463316      1.60463318      1.60463318      1.60463316      1.60463318      1.60463316      1.60463317
       2.93753804      2.93753805      2.93753798      2.93753802      2.93753802      2.93753805      2.93753797      2.93753804      2.93753804      2.93753804      2.93753806      2.93753806      2.93753805      2.93753805      2.93753805      2.93753804      2.93753796      2.93753806      2.93753802      2.93753801      1.60463316      1.60463318      1.60463316      1.60463316      1.60463316      1.60463316      1.60463316      1.60463316      1.60463319      1.60463317      1.60463316      1.60463318      1.60463316      1.60463314      1.60463316      1.60463316      1.60463316      1.60463314      1.60463318      1.60463316      1.60463314      1.60463316      1.60463314      1.60463315      1.60463316      1.60463318      1.60463318      1.60463318      1.60463316      1.60463317      1.60463316      1.60463317      1.60463318      1.60463318      1.60463319      1.60463316      1.60463317      1.60463315      1.60463318      1.60463316      1.60463316      1.60463318      1.60463316      1.60463319      1.60463317      1.60463317      1.60463316      1.60463316      1.60463317      1.60463317      1.60463318      1.60463316      1.60463316      1.60463316      1.60463317      1.60463316      1.60463316      1.60463315      1.60463316      1.60463318      1.60463318      1.60463314      1.60463313      1.60463317      1.60463317      1.60463316      1.60463317      1.60463313      1.60463316      1.60463317      1.60463316      1.60463317      1.60463318      1.60463318      1.60463318      1.60463319      1.60463319      1.60463316      1.60463316      1.60463317      1.60463316      1.60463317      1.60463316      1.60463316      1.60463316      1.60463316      1.60463318      1.60463316      1.60463314      1.60463315      1.60463316      1.60463316      1.60463316      1.60463316      1.60463316      1.60463316      1.60463318      1.60463314      1.60463318      1.60463316      1.60463316      1.60463318      1.60463318      1.60463314      1.60463316      1.60463318      1.60463319      1.60463319      1.60463317      1.60463316      1.60463316      1.60463316      1.60463318      1.60463318      1.60463319      1.60463318      1.60463316      1.60463316      1.60463316      1.60463316      1.60463317      1.60463318      1.60463317      1.60463314      1.60463316      1.60463316      1.60463316      1.60463318      1.60463316      1.60463316      1.60463317      1.60463316      1.60463318      1.60463318      1.60463316      1.60463317      1.60463317      1.60463317      1.60463316      1.60463317      1.60463317      1.60463317      1.60463316      1.60463318      1.60463318      1.60463319      1.60463318      1.60463318      1.60463316      1.60463317      1.60463317      1.60463316      1.60463314      1.60463318      1.60463319      1.60463316      1.60463318      1.60463317      1.60463316      1.60463317      1.60463315      1.60463318      1.60463316      1.60463318      1.60463315      1.60463318      1.60463318      1.60463317      1.60463314      1.60463318      1.60463316      1.60463316      1.60463318      1.60463317      1.60463316      1.60463316      1.60463318      1.60463317      1.60463316      1.60463316
       2.93753800      2.93753795      2.93753805      2.93753804      2.93753806      2.93753805      1.60463314      1.60463316      1.60463316      1.60463316      1.60463318      1.60463317      1.60463318      1.60463317      1.60463316      1.60463318      1.60463315      1.60463317      1.60463316      1.60463317      1.60463316      1.60463317      1.60463316      1.60463316      1.60463317      1.60463317      1.60463316      1.60463316      1.60463316      1.60463317      1.60463318      1.60463316      1.60463317      1.60463315      1.60463316      1.60463318      1.60463313      1.60463318      1.60463318      1.60463318      1.60463317      1.60463318      1.60463315      1.60463318      1.60463318      1.60463318      1.60463316      1.60463316      1.60463318      1.60463317      1.60463315      1.60463316      1.60463316      1.60463318      1.60463316      1.60463317      1.60463317      1.60463316      1.60463316      1.60463316      1.60463316      1.60463316      1.60463316      1.60463318      1.60463316      1.60463318      1.60463316      1.60463316      1.60463319      1.60463316      1.60463317      1.60463316      1.60463316      1.60463317      1.60463317      1.60463318      1.60463316      1.60463317      1.60463316      1.60463316      1.60463316      1.60463316      1.60463318      1.60463316      1.60463317      1.60463318      1.60463315      1.60463317      1.60463316      1.60463316      1.60463317      1.60463316      1.60463318      1.60463316      1.60463316      1.60463316      1.60463314      1.60463318      1.60463318      1.60463317      1.60463316      1.60463316      1.60463316      1.60463316      1.60463316      1.60463315      1.60463317      1.60463316      1.60463316      1.60463317      1.60463317      1.60463316      1.60463316      1.60463313      1.60463316      1.60463314      1.60463318      1.60463316      1.60463316      1.60463318      1.60463319      1.60463316      2.93753801      2.93753798      2.93753797      2.93753804      2.93753802      2.93753803      2.93753802      2.93753806      2.93753806      2.93753804      2.93753798      2.93753804      2.93753805      2.93753806      2.93753801      2.93753805      2.93753802      2.93753805      2.93753803      2.93753797      2.93753805      2.93753804      1.60463318      1.60463316      1.60463318      1.60463316      1.60463314      1.60463316      1.60463318      1.60463318      1.60463314      1.60463316      1.60463318      1.60463314      1.60463318      1.60463318      1.60463317      1.60463316      1.60463316      1.60463317      1.60463316      1.60463318      1.60463316      1.60463315      1.60463316      1.60463316      1.60463316      1.60463317      1.60463318      1.60463316      1.60463315      1.60463316      1.60463318      1.60463315      1.60463318      1.60463317      1.60463314      1.60463316      1.60463315      1.60463317      1.60463314      1.60463316      1.60463317      1.60463314      1.60463318      1.60463316      1.60463316      1.60463317      1.60463318      1.60463317      1.60463317      1.60463318      1.60463316      1.60463316      1.60463317      1.60463314      1.60463316      1.60463317
       1.60463316      1.60463317      1.60463317      1.60463316      1.60463317      1.60463318      1.60463316      1.60463316      1.60463317      1.60463316      1.60463319      1.60463317      1.60463313      1.60463318      1.60463316      1.60463316      1.60463317      1.60463318      1.60463318      1.60463316      1.60463317      1.60463316      1.60463313      1.60463318      1.60463316      1.60463318      1.60463316      1.60463314      1.60463317      1.60463316      1.60463318      1.60463316      1.60463316      1.60463314      1.60463316      1.60463318      1.60463317      1.60463316      1.60463315      1.60463317      1.60463316      1.60463316      1.60463316      1.60463318      1.60463317      1.60463318      1.60463316      1.60463316      1.60463316      1.60463318      1.60463316      1.60463316      1.60463316      1.60463316      1.60463318      1.60463314      1.60463316      1.60463317      1.60463314      1.60463316      1.60463319      1.60463318      1.60463316      1.60463316      1.60463317      1.60463315      1.60463316      1.60463316      1.60463314      1.60463318      1.60463316      1.60463317      1.60463317      1.60463315      1.60463315      1.60463316      1.60463318      1.60463315      1.60463318      1.60463317      1.60463316      1.60463316      1.60463316      1.60463315      1.60463316      1.60463318      1.60463316      1.60463316      1.60463314      1.60463318      1.60463316      1.60463318      1.60463316      1.60463316      1.60463317      1.60463318      1.60463318      2.93753803      2.93753795      2.93753798      2.93753804      2.93753796      2.93753800      2.93753804      2.93753804      2.93753806      2.93753806      2.93753794      2.93753806      2.93753804      2.93753804      2.93753797      2.93753799      2.93753806      2.93753805      2.93753805      2.93753806      2.93753794      2.93753804      2.93753806      2.93753805      2.93753797      2.93753806      2.93753801      2.93753805      2.93753804      2.93753795      2.93753799      2.93753805      2.93753801      2.93753804      2.93753805      2.93753806      2.93753803      2.93753805      2.93753804      2.93753806      2.93753801      2.93753805      2.93753804      2.93753803      2.93753801      2.93753801      2.93753798      2.93753805      2.93753794      2.93753796      2.93753801      2.93753806      2.93753806      2.93753806      2.93753798      2.93753803      2.93753796      2.93753804      2.93753798      2.93753806      2.93753805      2.93753806      1.60463317      1.60463316      1.60463315      1.60463316      1.60463318      1.60463316      1.60463316      1.60463316      1.60463318      1.60463315      1.60463316      1.60463315      1.60463316      1.60463318      1.60463316      1.60463317      1.60463315      1.60463316      1.60463318      1.60463316      1.60463318      1.60463313      1.60463316      1.60463316      1.60463315      1.60463315      1.60463318      1.60463316      1.60463314      1.60463315      1.60463316      1.60463316      1.60463316      1.60463316      1.60463316      1.60463318      1.60463316      1.60463316      1.60463316      1.60463316      1.60463318
       1.60463318      1.60463317      1.60463316      1.60463316      1.60463318      1.60463313      1.60463315      1.60463316      1.60463317      1.60463316      1.60463318      1.60463316      1.60463315      1.60463314      1.60463316      1.60463315      1.60463317      1.60463315      1.60463314      1.60463318      1.60463314      1.60463316      1.60463314      1.60463316      1.60463315      1.60463314      1.60463316      1.60463316      1.60463313      1.60463318      1.60463317      1.60463316      1.60463318      1.60463316      1.60463319      1.60463318      1.60463316      1.60463318      1.60463316      1.60463317      1.60463316      1.60463318      1.60463317      1.60463316      1.60463318      1.60463318      1.60463316      1.60463318      1.60463316      1.60463319      1.60463316      1.60463318      1.60463316      1.60463316      1.60463317      1.60463316      1.60463316      1.60463316      1.60463318      1.60463316      1.60463318      1.60463316      1.60463316      1.60463316      1.60463318      1.60463316      1.60463316      1.60463316      1.60463314      1.60463318      1.60463318      1.60463314      1.60463316      1.60463316      1.60463318      1.60463316      1.60463316      1.60463318      1.60463318      2.93753799      2.93753803      2.93753806      2.93753802      2.93753806      2.93753806      2.93753798      2.93753804      2.93753798      2.93753805      2.93753801      2.93753805      2.93753803      2.93753803      2.93753805      2.93753806      2.93753800      2.93753796      2.93753802      2.93753806      2.93753804      2.93753806      2.93753803      2.93753803      2.93753806      2.93753800      2.93753799      2.93753806      2.93753799      2.93753793      2.93753804      2.93753805      2.93753801      2.93753806      2.93753803      2.93753800      2.93753801      2.93753805      2.93753805      2.93753806      2.93753806      2.93753806      2.93753805      2.93753806      2.93753800      2.93753798      2.93753804      2.93753795      2.93753805      2.93753802      2.93753806      2.93753803      2.93753806      2.93753802      2.93753803      2.93753804      2.93753796      2.93753805      2.93753804      2.93753805      2.93753805      2.93753805      2.93753796      2.93753799      2.93753805      2.93753805      2.93753806      2.93753806      2.93753796      2.93753801      2.93753806      2.93753804      2.93753804      2.93753805      2.93753803      2.93753805      2.93753802      2.93753798      2.93753794      2.93753805      2.93753801      2.93753805      2.93753806      2.93753801      2.93753806      2.93753802      2.93753803      2.93753806      1.60463318      1.60463318      1.60463318      1.60463315      1.60463318      1.60463316      1.60463316      1.60463316      1.60463316      1.60463316      1.60463318      1.60463316      1.60463317      1.60463316      1.60463314      1.60463318      1.60463318      1.60463314      1.60463315      1.60463318      1.60463314      1.60463316      1.60463314      1.60463316      1.60463316      1.60463316      1.60463316      1.60463318      1.60463318      1.60463316      1.60463315      1.60463316      1.60463316
       1.60463317      1.60463318      1.60463313      1.60463317      1.60463316      1.60463316      1.60463318      1.60463316      1.60463316      1.60463316      1.60463317      1.60463317      1.60463318      1.60463318      1.60463317      1.60463316      1.60463318      1.60463318      1.60463318      1.60463314      1.60463315      1.60463316      1.60463313      1.60463318      1.60463316      1.60463317      1.60463317      1.60463316      1.60463317      1.60463316      1.60463313      1.60463318      1.60463318      1.60463313      1.60463315      1.60463316      1.60463317      1.60463316      1.60463318      1.60463317      1.60463316      1.60463316      1.60463317      1.60463316      1.60463316      1.60463316      1.60463316      1.60463318      1.60463317      1.60463318      1.60463316      1.60463315      1.60463316      1.60463316      1.60463318      1.60463316      1.60463316      1.60463317      1.60463316      1.60463317      1.60463316      1.60463319      2.93753799      2.93753803      2.93753804      2.93753805      2.93753798      2.93753806      2.93753800      2.93753795      2.93753806      2.93753805      2.93753802      2.93753804      2.93753802      2.93753804      2.93753806      2.93753806      2.93753799      2.93753804      2.93753806      2.93753798      2.93753806      2.93753798      2.93753804      2.93753802      2.93753805      2.93753803      2.93753803      2.93753806      2.93753803      2.93753800      2.93753805      2.93753805      2.93753804      2.93753802      2.93753805      2.93753806      2.93753806      2.93753803      2.93753803      2.93753798      2.93753797      2.93753805      2.93753805      2.93753797      2.93753805      2.93753798      2.93753806      2.93753805      2.93753804      2.93753805      2.93753806      2.93753797      2.93753806      2.93753797      2.93753803      2.93753805      2.93753802      2.93753805      2.93753806      2.93753805      2.93753801      2.93753806      2.93753804      2.93753798      2.93753805      2.93753804      2.93753806      2.93753805      2.93753804      2.93753804      2.93753796      2.93753806      2.93753803      2.93753805      2.93753806      2.93753804      2.93753792      2.93753806      2.93753805      2.93753800      2.93753805      2.93753805      2.93753804      2.93753804      2.93753804      2.93753804      2.93753801      2.93753806      2.93753798      2.93753801      2.93753796      2.93753801      2.93753806      2.93753798      2.93753805      2.93753803      2.93753796      2.93753801      2.93753799      2.93753806      2.93753800      2.93753806      2.93753804      2.93753806      2.93753805      2.93753803      2.93753806      2.93753806      2.93753805      2.93753804      2.93753806      2.93753798      1.60463318      1.60463317      1.60463317      1.60463315      1.60463316      1.60463316      1.60463313      1.60463316      1.60463316      1.60463316      1.60463318      1.60463316      1.60463318      1.60463316      1.60463316      1.60463317      1.60463316      1.60463317      1.60463317      1.60463316      1.60463318      1.60463314      1.60463316      1.60463316      1.60463319      1.60463316
       1.60463315      1.60463317      1.60463316      1.60463318      1.60463319      1.60463318      1.60463317      1.60463318      1.60463316      1.60463316      1.60463316      1.60463316      1.60463318      1.60463316      1.60463317      1.60463316      1.60463316      1.60463318      1.60463317      1.60463316      1.60463316      1.60463314      1.60463318      1.60463316      1.60463318      1.60463316      1.60463316      1.60463316      1.60463316      1.60463314      1.60463318      1.60463315      1.60463319      1.60463317      1.60463316      1.60463318      1.60463318      1.60463316      1.60463316      1.60463316      1.60463314      1.60463319      1.60463318      1.60463317      1.60463317      1.60463313      2.93753804      2.93753806      2.93753804      2.93753804      2.93753806      2.93753803      2.93753800      2.93753798      2.93753805      2.93753799      2.93753806      2.93753804      2.93753806      2.93753795      2.93753805      2.93753805      2.93753806      2.93753803      2.93753801      2.93753806      2.93753805      2.93753805      2.93753806      2.93753805      2.93753805      2.93753802      2.93753804      2.93753805      2.93753801      2.93753805      2.93753806      2.93753798      2.93753804      2.93753806      2.93753805      2.93753804      2.93753802      2.93753805      2.93753797      2.93753802      2.93753799      2.93753805      2.93753798      2.93753802      2.93753806      2.93753798      2.93753795      2.93753804      2.93753806      2.93753805      2.93753804      2.93753806      2.93753804      2.93753799      2.93753804      2.93753804      2.93753800      2.93753799      2.93753804      2.93753806      2.93753806      2.93753804      2.93753798      2.93753804      2.93753798      2.93753803      2.93753803      2.93753801      2.93753800      2.93753795      2.93753796      2.93753805      2.93753804      2.93753805      2.93753801      2.93753803      2.93753806      2.93753802      2.93753805      2.93753804      2.93753804      2.93753806      2.93753804      2.93753803      2.93753804      2.93753803      2.93753805      2.93753805      2.93753803      2.93753804      2.93753803      2.93753806      2.93753801      2.93753806      2.93753804      2.93753806      2.93753792      2.93753803      2.93753806      2.93753801      2.93753805      2.93753806      2.93753795      2.93753806      2.93753805      2.93753804      2.93753803      2.93753806      2.93753793      2.93753804      2.93753806      2.93753805      2.93753804      2.93753801      2.93753806      2.93753799      2.93753804      2.93753800      2.93753806      2.93753800      2.93753804      2.93753801      2.93753804      2.93753806      2.93753803      2.93753804      2.93753793      2.93753806      2.93753797      2.93753796      2.93753804      2.93753801      2.93753801      2.93753804      2.93753799      2.93753803      2.93753804      1.60463316      1.60463318      1.60463317      1.60463317      1.60463317      1.60463318      1.60463316      1.60463318      1.60463316      1.60463316      1.60463316      1.60463316      1.60463316      1.60463316      1.60463316      1.60463316      1.60463316
       1.60463318      1.60463318      1.60463316      1.60463313      1.60463316      1.60463318      1.60463316      1.60463315      1.60463317      1.60463316      1.60463316      1.60463318      1.60463316      1.60463316      1.60463317      1.60463317      1.60463316      1.60463315      1.60463318      1.60463315      1.60463316      1.60463318      1.60463318      1.60463316      1.60463318      1.60463316      1.60463318      1.60463316      1.60463316      1.60463317      2.93753806      2.93753806      2.93753801      2.93753805      2.93753804      2.93753803      2.93753805      2.93753802      2.93753801      2.93753804      2.93753796      2.93753800      2.93753805      2.93753800      2.93753796      2.93753803      2.93753806      2.93753795      2.93753802      2.93753802      2.93753804      2.93753800      2.93753801      2.93753798      2.93753802      2.93753805      2.93753802      2.93753798      2.93753806      2.93753803      2.93753806      2.93753805      2.93753801      2.93753804      2.93753803      2.93753805      2.93753800      2.93753806      2.93753805      2.93753800      2.93753806      2.93753804      2.93753803      2.93753803      2.93753805      2.93753802      2.93753797      2.93753804      2.93753805      2.93753806      2.93753803      2.93753803      2.93753806      2.93753806      2.93753801      2.93753805      2.93753801      2.93753803      2.93753805      2.93753800      2.93753806      2.93753798      2.93753806      2.93753799      2.93753806      2.93753804      2.93753801      2.93753805      2.93753802      2.93753806      2.93753804      2.93753805      2.93753806      2.93753805      2.93753804      2.93753797      2.93753799      2.93753806      2.93753806      2.93753805      2.93753803      2.93753805      2.93753804      2.93753803      2.93753798      2.93753806      2.93753801      2.93753797      2.93753806      2.93753803      2.93753805      2.93753801      2.93753805      2.93753804      2.93753806      2.93753800      2.93753803      2.93753803      2.93753806      2.93753804      2.93753803      2.93753805      2.93753805      2.93753799      2.93753795      2.93753799      2.93753798      2.93753802      2.93753806      2.93753801      2.93753797      2.93753805      2.93753805      2.93753804      2.93753800      2.93753806      2.93753805      2.93753805      2.93753803      2.93753804      2.93753805      2.93753797      2.93753804      2.93753795      2.93753801      2.93753800      2.93753806      2.93753806      2.93753804      2.93753801      2.93753800      2.93753802      2.93753803      2.93753803      2.93753806      2.93753794      2.93753802      2.93753792      2.93753806      2.93753805      2.93753802      2.93753805      2.93753797      2.93753799      2.93753803      2.93753806      2.93753805      2.93753805      2.93753797      2.93753805      2.93753799      2.93753806      2.93753806      2.93753799      2.93753806      2.93753801      2.93753797      2.93753806      2.93753803      2.93753803      2.93753804      2.93753801      2.93753805      2.93753804      2.93753804      2.93753798      2.93753806      2.93753806      2.93753796      2.93753803
       1.60463316      1.60463316      1.60463316      1.60463316      1.60463319      1.60463316      1.60463316      1.60463316      1.60463318      1.60463316      1.60463316      1.60463316      1.60463318      1.60463314      1.60463316      2.93753805      2.93753794      2.93753801      2.93753796      2.93753797      2.93753800      2.93753802      2.93753805      2.93753800      2.93753804      2.93753803      2.93753805      2.93753799      2.93753795      2.93753796      2.93753805      2.93753806      2.93753803      2.93753801      2.93753799      2.93753805      2.93753806      2.93753805      2.93753794      2.93753805      2.93753804      2.93753806      2.93753800      2.93753796      2.93753801      2.93753806      2.93753803      2.93753806      2.93753805      2.93753805      2.93753805      2.93753806      2.93753799      2.93753801      2.93753800      2.93753800      2.93753806      2.93753805      2.93753804      2.93753806      2.93753804      2.93753805      2.93753805      2.93753804      2.93753801      2.93753803      2.93753800      2.93753802      2.93753806      2.93753805      2.93753797      2.93753804      2.93753797      2.93753805      2.93753799      2.93753798      2.93753803      2.93753803      2.93753805      2.93753804      2.93753801      2.93753806      2.93753803      2.93753803      2.93753805      2.93753798      2.93753806      2.93753804      2.93753794      2.93753804      2.93753804      2.93753798      2.93753802      2.93753803      2.93753801      2.93753801      2.93753806      2.93753805      2.93753804      2.93753805      2.93753802      2.93753794      2.93753805      2.93753805      2.93753804      2.93753806      2.93753797      2.93753797      2.93753804      2.93753799      2.93753804      2.93753803      2.93753801      2.93753804      2.93753800      2.93753803      2.93753806      2.93753803      2.93753799      2.93753804      2.93753805      2.93753806      2.93753800      2.93753800      2.93753805      2.93753806      2.93753803      2.93753806      2.93753805      2.93753806      2.93753805      2.93753805      2.93753802      2.93753805      2.93753803      2.93753798      2.93753805      2.93753805      2.93753806      2.93753795      2.93753806      2.93753805      2.93753803      2.93753800      2.93753800      2.93753806      2.93753800      2.93753801      2.93753800      2.93753802      2.93753802      2.93753806      2.93753806      2.93753801      2.93753805      2.93753806      2.93753805      2.93753805      2.93753804      2.93753805      2.93753802      2.93753804      2.93753803      2.93753800      2.93753805      2.93753805      2.93753805      2.93753801      2.93753804      2.93753800      2.93753804      2.93753805      2.93753798      2.93753804      2.93753804      2.93753805      2.93753805      2.93753806      2.93753806      2.93753804      2.93753801      2.93753805      2.93753801      2.93753800      2.93753797      2.93753805      2.93753804      2.93753806      2.93753805      2.93753803      2.93753800      2.93753804      2.93753806      2.93753803      2.93753803      2.93753804      2.93753803      2.93753805      2.93753806      2.93753801
       1.60463316      2.93753801      2.93753803      2.93753804      2.93753797      2.93753802      2.93753795      2.93753805      2.93753804      2.93753806      2.93753806      2.93753804      2.93753800      2.93753805      2.93753806      2.93753792      2.93753805      2.93753805      2.93753795      2.93753805      2.93753803      2.93753803      2.93753796      2.93753806      2.93753802      2.93753802      2.93753801      2.93753802      2.93753804      2.93753806      2.93753806      2.93753806      2.93753804      2.93753805      2.93753806      2.93753802      2.93753806      2.93753806      2.93753806      2.93753804      2.93753803      2.93753806      2.93753796      2.93753802      2.93753801      2.93753793      2.93753806      2.93753806      2.93753800      2.93753804      2.93753805      2.93753802      2.93753806      2.93753796      2.93753803      2.93753801      2.93753805      2.93753805      2.93753804      2.93753798      2.93753806      2.93753801      2.93753798      2.93753804      2.93753805      2.93753806      2.93753797      2.93753803      2.93753801      2.93753804      2.93753806      2.93753798      2.93753801      2.93753804      2.93753806      2.93753805      2.93753805      2.93753804      2.93753804      2.93753806      2.93753806      2.93753805      2.93753798      2.93753805      2.93753795      2.93753802      2.93753806      2.93753805      2.93753806      2.93753801      2.93753805      2.93753799      2.93753805      2.93753804      2.93753805      2.93753805      2.93753805      1.60463316      1.60463316      1.60463318      1.60463314      1.60463314      1.60463316      1.60463316      1.60463318      1.60463316      1.60463316      1.60463317      1.60463317      1.60463316      1.60463316      1.60463316      1.60463319      1.60463316      1.60463315      2.93753793      2.93753802      2.93753805      2.93753801      2.93753802      2.93753803      2.93753801      2.93753804      2.93753806      2.93753806      2.93753806      2.93753804      2.93753806      2.93753799      2.93753805      2.93753805      2.93753806      2.93753805      2.93753802      2.93753805      2.93753799      2.93753804      2.93753803      2.93753804      2.93753804      2.93753797      2.93753803      2.93753801      2.93753800      2.93753804      2.93753803      2.93753803      2.93753803      2.93753805      2.93753797      2.93753806      2.93753804      2.93753803      2.93753803      2.93753805      2.93753805      2.93753806      2.93753799      2.93753804      2.93753803      2.93753805      2.93753800      2.93753805      2.93753806      2.93753805      2.93753805      2.93753805      2.93753804      2.93753806      2.93753806      2.93753799      2.93753803      2.93753806      2.93753804      2.93753806      2.93753796      2.93753801      2.93753795      2.93753803      2.93753801      2.93753804      2.93753802      2.93753806      2.93753795      2.93753797      2.93753800      2.93753806      2.93753804      2.93753805      2.93753805      2.93753806      2.93753804      2.93753803      2.93753804      2.93753805      2.93753806      2.93753805      2.93753804      2.93753804      2.93753805
       2.93753800      2.93753805      2.93753798      2.93753797      2.93753798      2.93753805      2.93753806      2.93753806      2.93753802      2.93753795      2.93753804      2.93753798      2.93753804      2.93753805      2.93753799      2.93753806      2.93753806      2.93753805      2.93753806      2.93753802      2.93753804      2.93753803      2.93753805      2.93753801      2.93753802      2.93753797      2.93753805      2.93753800      2.93753795      2.93753803      2.93753802      2.93753802      2.93753806      2.93753806      2.93753806      2.93753802      2.93753796      2.93753803      2.93753805      2.93753806      2.93753806      2.93753806      2.93753805      2.93753802      2.93753805      2.93753806      2.93753805      2.93753801      2.93753794      2.93753806      2.93753800      2.93753806      2.93753796      2.93753806      2.93753804      2.93753806      2.93753800      2.93753800      2.93753803      2.93753806      2.93753797      2.93753800      2.93753800      2.93753803      2.93753800      2.93753804      2.93753804      2.93753798      2.93753799      2.93753805      2.93753805      1.60463316      1.60463318      1.60463316      1.60463316      1.60463316      1.60463317      1.60463316      1.60463316      1.60463316      1.60463316      1.60463316      1.60463318      1.60463315      1.60463316      1.60463317      1.60463316      1.60463318      1.60463318      1.60463316      1.60463317      1.60463316      1.60463315      1.60463316      1.60463315      1.60463316      1.60463316      1.60463316      1.60463317      1.60463316      1.60463318      1.60463318      1.60463317      1.60463317      1.60463315      1.60463317      1.60463318      1.60463318      1.60463318      1.60463316      1.60463316      1.60463316      1.60463318      1.60463316      1.60463317      1.60463318      1.60463318      1.60463316      1.60463317      1.60463318      1.60463316      1.60463316      1.60463317      1.60463318      1.60463316      1.60463318      1.60463316      1.60463315      1.60463316      1.60463318      1.60463314      1.60463318      1.60463318      1.60463318      2.93753805      2.93753800      2.93753804      2.93753806      2.93753805      2.93753796      2.93753805      2.93753801      2.93753804      2.93753804      2.93753796      2.93753803      2.93753799      2.93753803      2.93753806      2.93753800      2.93753806      2.93753806      2.93753799      2.93753798      2.93753805      2.93753804      2.93753806      2.93753805      2.93753805      2.93753799      2.93753803      2.93753802      2.93753806      2.93753801      2.93753803      2.93753798      2.93753801      2.93753806      2.93753805      2.93753806      2.93753805      2.93753804      2.93753806      2.93753805      2.93753806      2.93753805      2.93753805      2.93753802      2.93753797      2.93753806      2.93753806      2.93753806      2.93753792      2.93753797      2.93753801      2.93753806      2.93753804      2.93753803      2.93753805      2.93753806      2.93753804      2.93753793      2.93753803      2.93753803      2.93753806      2.93753803      2.93753806      2.93753803      2.93753805      2.93753805
       2.93753806      2.93753806      2.93753806      2.93753802      2.93753804      2.93753804      2.93753802      2.93753802      2.93753802      2.93753805      2.93753805      2.93753806      2.93753804      2.93753804      2.93753801      2.93753803      2.93753799      2.93753797      2.93753802      2.93753806      2.93753806      2.93753806      2.93753797      2.93753805      2.93753805      2.93753801      2.93753805      2.93753805      2.93753804      2.93753801      2.93753805      2.93753806      2.93753806      2.93753804      2.93753805      2.93753805      2.93753806      2.93753806      2.93753806      2.93753805      2.93753805      2.93753803      2.93753806      2.93753805      2.93753801      2.93753805      2.93753800      2.93753801      2.93753795      2.93753806      2.93753803      2.93753798      2.93753800      2.93753801      2.93753802      1.60463316      1.60463317      1.60463315      1.60463314      1.60463315      1.60463316      1.60463316      1.60463316      1.60463318      1.60463315      1.60463316      1.60463317      1.60463316      1.60463314      1.60463317      1.60463319      1.60463314      1.60463317      1.60463317      1.60463315      1.60463316      1.60463315      1.60463316      1.60463318      1.60463319      1.60463316      1.60463318      1.60463317      1.60463316      1.60463314      1.60463316      1.60463316      1.60463315      1.60463316      1.60463314      1.60463316      1.60463318      1.60463317      1.60463313      1.60463316      1.60463318      1.60463318      1.60463318      1.60463316      1.60463318      1.60463318      1.60463317      1.60463318      1.60463316      1.60463314      1.60463316      1.60463314      1.60463318      1.60463316      1.60463316      1.60463316      1.60463318      1.60463316      1.60463313      1.60463318      1.60463316      1.60463316      1.60463316      1.60463316      1.60463319      1.60463317      1.60463316      1.60463316      1.60463318      1.60463316      1.60463318      1.60463317      1.60463316      1.60463314      1.60463316      1.60463316      1.60463315      1.60463316      1.60463316      1.60463318      1.60463316      1.60463316      1.60463318      1.60463318      1.60463316      1.60463318      1.60463318      1.60463316      1.60463316      1.60463316      2.93753799      2.93753794      2.93753799      2.93753805      2.93753798      2.93753803      2.93753806      2.93753806      2.93753795      2.93753800      2.93753806      2.93753806      2.93753806      2.93753803      2.93753799      2.93753806      2.93753797      2.93753805      2.93753806      2.93753799      2.93753804      2.93753795      2.93753804      2.93753803      2.93753806      2.93753804      2.93753806      2.93753805      2.93753796      2.93753804      2.93753805      2.93753797      2.93753805      2.93753805      2.93753805      2.93753806      2.93753804      2.93753805      2.93753803      2.93753804      2.93753806      2.93753801      2.93753806      2.93753804      2.93753804      2.93753805      2.93753803      2.93753805      2.93753798      1.60463316      1.60463319      1.60463314      1.60463318      1.60463316      1.60463315
       2.93753805      2.93753806      2.93753806      2.93753805      2.93753803      2.93753804      2.93753805      2.93753802      2.93753803      2.93753803      2.93753803      2.93753805      2.93753805      2.93753804      2.93753805      2.93753793      2.93753805      2.93753805      2.93753805      2.93753805      2.93753805      2.93753806      2.93753806      2.93753806      2.93753806      2.93753797      2.93753804      2.93753801      2.93753803      2.93753803      2.93753805      2.93753806      2.93753805      2.93753806      2.93753806      2.93753805      2.93753806      2.93753798      2.93753800      2.93753796      2.93753805      1.60463316      1.60463317      1.60463316      1.60463317      1.60463318      1.60463316      1.60463316      1.60463316      1.60463318      1.60463318      1.60463316      1.60463317      1.60463318      1.60463316      1.60463318      1.60463316      1.60463316      1.60463318      1.60463316      1.60463316      1.60463317      1.60463317      1.60463318      1.60463317      1.60463317      1.60463316      1.60463317      1.60463316      1.60463318      1.60463318      1.60463316      1.60463316      1.60463319      1.60463317      1.60463316      1.60463315      1.60463318      1.60463315      1.60463316      1.60463318      1.60463316      1.60463316      1.60463316      1.60463316      1.60463316      1.60463318      1.60463317      1.60463316      1.60463314      1.60463316      1.60463316      1.60463317      1.60463317      1.60463318      1.60463316      1.60463315      1.60463314      1.60463316      1.60463315      1.60463318      1.60463317      1.60463313      1.60463315      1.60463318      1.60463318      1.60463316      1.60463318      1.60463316      1.60463316      1.60463315      1.60463318      1.60463314      1.60463317      1.60463316      1.60463316      1.60463318      1.60463318      1.60463318      1.60463317      1.60463316      1.60463316      1.60463317      1.60463318      1.60463318      1.60463318      1.60463316      1.60463316      1.60463317      1.60463316      1.60463316      1.60463316      1.60463316      1.60463318      1.60463316      1.60463317      1.60463316      1.60463317      1.60463318      1.60463316      1.60463316      1.60463314      1.60463318      1.60463316      1.60463316      1.60463316      1.60463319      1.60463316      1.60463316      1.60463315      1.60463315      1.60463315      1.60463317      1.60463316      1.60463316      1.60463316      1.60463316      1.60463317      1.60463318      1.60463314      2.93753795      2.93753800      2.93753806      2.93753804      2.93753806      2.93753800      2.93753805      2.93753798      2.93753796      2.93753805      2.93753803      2.93753801      2.93753798      2.93753800      2.93753803      2.93753806      2.93753801      2.93753806      1.60463316      1.60463318      1.60463318      1.60463318      1.60463316      1.60463318      1.60463315      1.60463316      1.60463317      1.60463316      1.60463316      1.60463318      1.60463317      1.60463314      1.60463316      1.60463316      1.60463317      1.60463315      1.60463316      1.60463316      1.60463316      1.60463316
       2.93753806      2.93753799      2.93753806      2.93753803      2.93753800      2.93753805      2.93753804      2.93753804      2.93753804      2.93753804      2.93753805      2.93753805      2.93753806      2.93753802      2.93753805      2.93753806      2.93753804      2.93753801      2.93753805      2.93753806      2.93753801      2.93753803      2.93753804      2.93753804      2.93753806      2.93753806      2.93753804      2.93753805      1.60463316      1.60463316      1.60463316      1.60463316      1.60463314      1.60463316      1.60463316      1.60463318      1.60463318      1.60463313      1.60463318      1.60463316      1.60463318      1.60463318      1.60463319      1.60463318      1.60463316      1.60463317      1.60463316      1.60463316      1.60463318      1.60463318      1.60463316      1.60463319      1.60463317      1.60463318      1.60463317      1.60463317      1.60463318      1.60463318      1.60463316      1.60463314      1.60463316      1.60463316      1.60463316      1.60463316      1.60463318      1.60463314      1.60463318      1.60463317      1.60463318      1.60463316      1.60463316      1.60463316      1.60463316      1.60463318      1.60463318      1.60463318      1.60463317      1.60463317      1.60463317      1.60463318      1.60463317      1.60463316      1.60463317      1.60463316      1.60463316      1.60463316      1.60463317      1.60463314      1.60463318      1.60463313      1.60463317      1.60463318      1.60463318      1.60463316      1.60463316      1.60463318      1.60463316      1.60463318      1.60463318      1.60463316      1.60463316      1.60463314      1.60463318      1.60463315      1.60463318      1.60463317      1.60463316      1.60463316      1.60463314      1.60463317      1.60463315      1.60463316      1.60463316      1.60463316      1.60463316      1.60463314      1.60463318      1.60463316      1.60463316      1.60463316      1.60463316      1.60463318      1.60463318      1.60463317      1.60463316      1.60463316      1.60463319      1.60463314      1.60463318      1.60463316      1.60463316      1.60463315      1.60463314      1.60463315      1.60463316      1.60463318      1.60463317      1.60463318      1.60463317      1.60463318      1.60463318      1.60463318      1.60463318      1.60463314      1.60463316      1.60463316      1.60463316      1.60463318      1.60463316      1.60463316      1.60463316      1.60463318      1.60463318      1.60463318      1.60463315      1.60463318      1.60463317      1.60463316      1.60463317      1.60463317      1.60463316      1.60463318      1.60463316      1.60463316      1.60463316      1.60463316      1.60463318      1.60463316      1.60463316      1.60463317      1.60463315      1.60463316      1.60463313      1.60463316      1.60463316      1.60463318      1.60463318      1.60463315      1.60463316      1.60463315      1.60463314      1.60463318      1.60463314      1.60463316      1.60463314      1.60463314      1.60463316      1.60463316      1.60463315      1.60463318      1.60463316      1.60463317      2.93753803      2.93753803      2.93753797      2.93753804      2.93753804      2.93753803      2.93753798      2.93753806
       2.93753805      2.93753806      2.93753802      2.93753805      2.93753800      2.93753806      2.93753805      2.93753805      2.93753798      2.93753804      2.93753806      2.93753798      2.93753802      2.93753794      2.93753806      2.93753797      2.93753804      1.60463318      1.60463316      1.60463317      1.60463316      1.60463314      1.60463316      1.60463316      1.60463317      1.60463316      1.60463316      1.60463317      1.60463316      1.60463316      1.60463318      1.60463316      1.60463318      1.60463316      1.60463314      1.60463318      1.60463316      1.60463315      1.60463318      1.60463318      1.60463317      1.60463315      1.60463316      1.60463316      1.60463318      1.60463318      1.60463316      1.60463316      1.60463318      1.60463316      1.60463316      1.60463317      1.60463313      1.60463316      1.60463318      1.60463313      1.60463316      1.60463316      1.60463316      1.60463318      1.60463319      1.60463318      1.60463316      1.60463318      1.60463318      1.60463316      1.60463316      1.60463318      2.93753806      2.93753793      2.93753802      2.93753793      2.93753801      2.93753799      2.93753798      2.93753799      2.93753801      2.93753806      2.93753805      2.93753806      2.93753798      2.93753804      2.93753804      2.93753802      2.93753805      2.93753806      2.93753805      2.93753803      2.93753804      2.93753799      2.93753799      2.93753805      2.93753806      2.93753805      2.93753798      2.93753806      2.93753805      2.93753803      2.93753805      2.93753803      2.93753804      2.93753806      2.93753806      2.93753796      2.93753798      2.93753796      2.93753803      2.93753803      2.93753800      2.93753804      2.93753797      2.93753805      2.93753802      2.93753799      2.93753794      2.93753798      2.93753804      2.93753804      2.93753798      2.93753806      2.93753804      2.93753805      1.60463316      1.60463318      1.60463314      1.60463318      1.60463316      1.60463316      1.60463318      1.60463317      1.60463315      1.60463316      1.60463318      1.60463316      1.60463318      1.60463317      1.60463316      1.60463316      1.60463318      1.60463318      1.60463316      1.60463316      1.60463315      1.60463316      1.60463316      1.60463316      1.60463316      1.60463316      1.60463315      1.60463316      1.60463315      1.60463316      1.60463316      1.60463316      1.60463316      1.60463318      1.60463318      1.60463314      1.60463316      1.60463318      1.60463317      1.60463319      1.60463316      1.60463316      1.60463316      1.60463316      1.60463316      1.60463317      1.60463318      1.60463316      1.60463317      1.60463318      1.60463317      1.60463316      1.60463318      1.60463314      1.60463316      1.60463316      1.60463316      1.60463315      1.60463315      1.60463318      2.93753806      2.93753802      2.93753806      2.93753805      2.93753802      2.93753806      2.93753805      2.93753804      2.93753794      2.93753803      2.93753804      2.93753799      2.93753806      2.93753806      2.93753805      2.93753804      2.93753803      2.93753805
       2.93753793      2.93753806      2.93753803      2.93753805      2.93753806      2.93753800      2.93753804      1.60463316      1.60463318      1.60463316      1.60463316      1.60463318      1.60463316      1.60463314      1.60463315      1.60463317      1.60463317      1.60463316      1.60463314      1.60463317      1.60463314      1.60463316      1.60463318      1.60463317      1.60463316      1.60463318      1.60463316      1.60463316      1.60463317      1.60463318      1.60463318      1.60463317      1.60463314      1.60463318      1.60463316      1.60463314      1.60463317      1.60463317      1.60463316      1.60463316      1.60463317      1.60463314      1.60463318      1.60463314      1.60463316      1.60463315      1.60463317      1.60463318      1.60463316      1.60463318      1.60463317      1.60463315      1.60463316      1.60463318      1.60463319      1.60463318      1.60463318      1.60463318      1.60463316      1.60463314      1.60463316      1.60463318      1.60463316      1.60463317      1.60463318      1.60463315      1.60463316      1.60463316      1.60463316      1.60463319      1.60463314      1.60463315      1.60463316      1.60463318      1.60463316      1.60463316      1.60463315      1.60463316      1.60463316      1.60463315      1.60463317      1.60463318      1.60463316      1.60463313      1.60463316      1.60463317      1.60463318      1.60463315      1.60463319      1.60463318      1.60463317      1.60463316      1.60463316      1.60463315      1.60463314      1.60463318      1.60463318      1.60463316      1.60463317      1.60463317      1.60463316      1.60463318      1.60463316      1.60463317      1.60463319      1.60463316      1.60463317      1.60463318      1.60463316      1.60463318      1.60463318      1.60463318      1.60463318      1.60463316      1.60463318      1.60463318      1.60463315      1.60463316      1.60463314      1.60463314      1.60463318      1.60463317      1.60463316      1.60463319      1.60463314      1.60463317      1.60463316      2.93753802      2.93753806      2.93753798      2.93753806      2.93753803      2.93753806      2.93753796      2.93753804      2.93753805      2.93753795      2.93753804      2.93753803      2.93753802      2.93753805      1.60463316      1.60463316      1.60463314      1.60463317      1.60463316      1.60463316      1.60463316      1.60463316      1.60463316      1.60463317      1.60463317      1.60463316      1.60463316      1.60463316      1.60463318      1.60463316      1.60463314      1.60463318      1.60463318      1.60463316      1.60463318      1.60463316      1.60463318      1.60463316      1.60463316      1.60463316      1.60463318      1.60463315      1.60463317      2.93753805      2.93753802      2.93753806      2.93753805      2.93753796      2.93753801      2.93753800      2.93753795      2.93753804      2.93753800      2.93753803      2.93753801      2.93753798      2.93753803      2.93753805      2.93753803      2.93753806      2.93753805      2.93753806      2.93753805      2.93753792      2.93753801      2.93753803      2.93753806      2.93753805      2.93753804      2.93753801      2.93753801      2.93753806      2.93753805
       1.60463316      1.60463317      1.60463317      1.60463318      1.60463317      1.60463316      1.60463318      1.60463316      1.60463316      1.60463316      1.60463318      1.60463318      1.60463317      1.60463314      1.60463319      1.60463314      1.60463316      1.60463316      1.60463317      1.60463317      1.60463316      1.60463316      1.60463314      1.60463319      1.60463318      1.60463317      1.60463318      1.60463317      1.60463318      1.60463316      1.60463314      1.60463317      1.60463316      1.60463316      1.60463316      1.60463316      1.60463318      1.60463314      1.60463316      1.60463318      1.60463317      1.60463318      1.60463318      1.60463315      1.60463316      1.60463316      1.60463318      1.60463316      1.60463318      1.60463317      1.60463318      1.60463316      1.60463318      1.60463316      1.60463315      1.60463316      2.93753806      2.93753801      2.93753804      2.93753803      2.93753805      2.93753799      2.93753800      2.93753801      2.93753805      2.93753803      2.93753805      2.93753796      2.93753805      2.93753805      2.93753798      2.93753801      2.93753803      2.93753802      2.93753798      2.93753803      2.93753806      2.93753804      2.93753797      2.93753805      2.93753802      2.93753804      2.93753804      2.93753803      2.93753805      2.93753798      2.93753804      2.93753799      2.93753805      2.93753804      2.93753795      2.93753805      2.93753798      2.93753806      2.93753805      2.93753797      2.93753806      2.93753800      2.93753805      2.93753805      2.93753806      2.93753805      2.93753800      2.93753799      2.93753805      2.93753806      2.93753805      2.93753804      2.93753803      2.93753802      2.93753805      2.93753801      2.93753801      2.93753803      2.93753804      2.93753801      2.93753805      2.93753796      2.93753802      2.93753802      2.93753801      2.93753803      2.93753800      2.93753805      2.93753804      2.93753806      2.93753805      2.93753806      2.93753797      2.93753805      1.60463317      1.60463316      1.60463315      1.60463317      1.60463317      1.60463316      1.60463315      1.60463317      1.60463318      1.60463318      1.60463318      1.60463316      1.60463316      1.60463317      1.60463316      1.60463318      1.60463318      1.60463317      1.60463317      1.60463317      1.60463316      2.93753800      2.93753803      2.93753795      2.93753796      2.93753794      2.93753805      2.93753806      2.93753800      2.93753804      2.93753805      2.93753796      2.93753806      2.93753801      2.93753796      2.93753798      2.93753806      2.93753803      2.93753798      2.93753793      2.93753806      2.93753803      2.93753804      2.93753806      2.93753799      2.93753803      2.93753803      2.93753795      2.93753803      2.93753806      2.93753806      2.93753804      2.93753806      2.93753797      2.93753804      2.93753804      2.93753806      2.93753796      2.93753803      1.60463318      1.60463316      1.60463316      1.60463318      1.60463317      1.60463316      1.60463316      1.60463318      1.60463317      1.60463315      1.60463318
       1.60463316      1.60463318      1.60463318      1.60463318      1.60463316      1.60463318      1.60463318      1.60463316      1.60463318      1.60463318      1.60463318      1.60463316      1.60463316      1.60463316      1.60463314      1.60463317      1.60463316      1.60463317      1.60463318      1.60463316      1.60463317      1.60463317      1.60463318      1.60463315      1.60463316      1.60463316      1.60463316      1.60463316      1.60463318      1.60463318      1.60463316      1.60463318      1.60463317      1.60463316      1.60463316      1.60463316      1.60463318      1.60463316      2.93753803      2.93753806      2.93753803      2.93753805      2.93753805      2.93753806      2.93753797      2.93753802      2.93753796      2.93753806      2.93753805      2.93753806      2.93753803      2.93753803      2.93753800      2.93753804      2.93753801      2.93753794      2.93753800      2.93753806      2.93753804      2.93753805      2.93753798      2.93753801      2.93753806      2.93753806      2.93753795      2.93753804      2.93753806      2.93753804      2.93753800      2.93753804      2.93753805      2.93753802      2.93753805      2.93753804      2.93753799      2.93753806      2.93753804      2.93753801      2.93753797      2.93753804      2.93753803      2.93753805      2.93753805      2.93753803      2.93753801      2.93753806      2.93753805      2.93753803      2.93753800      2.93753804      2.93753806      2.93753798      2.93753804      2.93753805      2.93753796      2.93753799      2.93753801      2.93753805      2.93753806      2.93753805      2.93753804      2.93753803      2.93753803      2.93753800      2.93753804      2.93753806      2.93753803      2.93753806      2.93753804      2.93753802      2.93753803      2.93753806      2.93753804      2.93753805      2.93753803      2.93753798      2.93753797      2.93753804      2.93753801      2.93753803      2.93753802      2.93753797      2.93753805      2.93753804      2.93753806      2.93753806      2.93753799      2.93753805      2.93753805      2.93753802      2.93753804      2.93753795      2.93753803      2.93753805      2.93753805      2.93753805      2.93753800      2.93753797      2.93753798      2.93753806      2.93753802      2.93753805      2.93753806      2.93753805      2.93753805      2.93753805      2.93753806      2.93753794      2.93753793      2.93753806      2.93753800      2.93753805      2.93753806      2.93753799      2.93753806      2.93753795      2.93753806      2.93753805      2.93753795      2.93753803      2.93753803      2.93753805      2.93753805      2.93753799      2.93753804      2.93753806      2.93753805      2.93753806      2.93753803      2.93753798      2.93753801      2.93753800      2.93753806      2.93753804      2.93753801      2.93753805      2.93753804      1.60463316      1.60463316      1.60463314      1.60463317      1.60463318      1.60463319      1.60463318      1.60463316      1.60463313      1.60463315      1.60463317      1.60463316      1.60463316      1.60463317      1.60463318      1.60463316      1.60463315      1.60463316      1.60463316      1.60463316      1.60463316      1.60463314      1.60463318
       1.60463318      1.60463314      1.60463316      1.60463316      1.60463317      1.60463318      1.60463315      1.60463314      1.60463318      1.60463316      1.60463318      1.60463314      1.60463316      1.60463318      1.60463316      1.60463313      1.60463317      1.60463319      1.60463317      1.60463317      1.60463316      1.60463316      1.60463314      2.93753804      2.93753805      2.93753801      2.93753806      2.93753799      2.93753801      2.93753805      2.93753806      2.93753800      2.93753806      2.93753804      2.93753804      2.93753806      2.93753798      2.93753804      2.93753803      2.93753800      2.93753799      2.93753806      2.93753801      2.93753795      2.93753806      2.93753805      2.93753806      2.93753806      2.93753802      2.93753803      2.93753805      2.93753803      2.93753805      2.93753803      2.93753804      2.93753794      2.93753804      2.93753805      2.93753798      2.93753804      2.93753801      2.93753806      2.93753803      2.93753803      2.93753802      2.93753796      2.93753795      2.93753797      2.93753802      2.93753806      2.93753806      2.93753806      2.93753801      2.93753806      2.93753802      2.93753794      2.93753798      2.93753805      2.93753806      2.93753805      2.93753804      2.93753804      2.93753805      2.93753800      2.93753806      2.93753799      2.93753806      2.93753802      2.93753805      2.93753798      2.93753806      2.93753804      2.93753805      2.93753805      2.93753798      2.93753805      2.93753806      2.93753806      2.93753795      2.93753806      2.93753806      2.93753806      2.93753806      2.93753806      2.93753801      2.93753804      2.93753801      2.93753806      2.93753805      2.93753799      2.93753806      2.93753804      2.93753805      2.93753806      2.93753804      2.93753797      2.93753805      2.93753804      2.93753804      2.93753806      2.93753802      2.93753805      2.93753806      2.93753806      2.93753799      2.93753800      2.93753803      2.93753806      2.93753794      2.93753805      2.93753806      2.93753795      2.93753806      2.93753805      2.93753806      2.93753806      2.93753803      2.93753798      2.93753805      2.93753806      2.93753805      2.93753805      2.93753806      2.93753806      2.93753797      2.93753799      2.93753805      2.93753804      2.93753796      2.93753804      2.93753806      2.93753803      2.93753805      2.93753803      2.93753805      2.93753796      2.93753798      2.93753796      2.93753806      2.93753798      2.93753803      2.93753797      2.93753805      2.93753803      2.93753805      2.93753802      1.60463319      1.60463316      1.60463316      1.60463317      1.60463316      1.60463316      1.60463316      1.60463316      1.60463316      1.60463318      1.60463316      1.60463316      1.60463314      1.60463316      1.60463316      1.60463315      2.93753804      2.93753794      2.93753804      2.93753804      2.93753803      2.93753799      2.93753800      2.93753802      2.93753796      2.93753806      2.93753804      2.93753806      2.93753804      2.93753803      2.93753798      2.93753803      2.93753801      1.60463316
       1.60463316      1.60463318      1.60463318      1.60463318      1.60463316      1.60463318      1.60463316      1.60463317      1.60463316      2.93753805      2.93753800      2.93753796      2.93753799      2.93753804      2.93753798      2.93753801      2.93753805      2.93753798      2.93753794      2.93753806      2.93753795      2.93753804      2.93753797      2.93753806      2.93753803      2.93753806      2.93753804      2.93753805      2.93753805      2.93753805      2.93753806      2.93753806      2.93753803      2.93753806      2.93753806      2.93753800      2.93753806      2.93753801      2.93753800      2.93753801      2.93753805      2.93753805      2.93753805      2.93753802      2.93753795      2.93753805      2.93753805      2.93753806      2.93753802      2.93753803      2.93753799      2.93753801      2.93753806      2.93753805      2.93753805      2.93753794      2.93753803      2.93753805      2.93753801      2.93753806      2.93753805      2.93753805      2.93753800      2.93753802      2.93753805      2.93753804      2.93753804      2.93753805      2.93753806      2.93753803      2.93753804      2.93753805      2.93753805      2.93753805      2.93753806      2.93753801      2.93753803      2.93753801      2.93753802      2.93753805      2.93753805      2.93753805      2.93753797      2.93753806      2.93753799      2.93753806      2.93753803      2.93753805      2.93753801      2.93753805      2.93753804      2.93753800      2.93753798      2.93753806      2.93753796      2.93753797      2.93753805      2.93753802      2.93753806      2.93753801      2.93753805      2.93753804      2.93753806      2.93753805      2.93753806      2.93753806      2.93753799      2.93753805      2.93753801      2.93753802      2.93753806      2.93753806      2.93753806      2.93753803      2.93753795      2.93753803      2.93753805      2.93753799      2.93753799      2.93753805      2.93753806      2.93753804      2.93753805      2.93753801      2.93753797      2.93753806      2.93753798      2.93753803      2.93753806      2.93753805      2.93753794      2.93753803      2.93753804      2.93753794      2.93753806      2.93753804      2.93753800      2.93753801      2.93753806      2.93753804      2.93753804      2.93753800      2.93753798      2.93753806      2.93753806      2.93753806      2.93753806      2.93753806      2.93753806      2.93753798      2.93753803      2.93753803      2.93753803      2.93753798      2.93753804      1.60463318      1.60463318      1.60463316      1.60463317      1.60463316      1.60463316      1.60463318      1.60463318      1.60463318      1.60463318      1.60463313      1.60463315      1.60463316      2.93753804      2.93753800      2.93753802      2.93753803      4.02801737      4.02801737      4.02801730      4.02801733      4.02801736      4.02801738      4.02801733      4.02801730      4.02801732      4.02801729      4.02801736      4.02801735      4.02801737      4.02801736      4.02801736      4.02801737      4.02801721      4.02801733      4.02801733      4.02801735      4.02801737      4.02801737      4.02801737      4.02801737      4.02801735      4.02801736      2.93753803      2.93753794
       2.93753794      2.93753806      2.93753806      2.93753805      2.93753799      2.93753806      2.93753806      2.93753805      2.93753804      2.93753806      2.93753803      2.93753799      2.93753804      2.93753804      2.93753804      2.93753800      2.93753805      2.93753806      2.93753806      2.93753806      2.93753806      2.93753804      2.93753806      2.93753804      2.93753794      2.93753801      2.93753806      2.93753797      2.93753801      2.93753806      2.93753805      2.93753806      2.93753799      2.93753801      2.93753800      2.93753806      2.93753797      2.93753801      2.93753798      2.93753804      2.93753799      2.93753805      2.93753803      2.93753803      2.93753805      2.93753799      2.93753797      2.93753797      2.93753806      2.93753805      2.93753806      2.93753805      2.93753803      2.93753804      2.93753796      2.93753806      2.93753804      2.93753803      2.93753804      2.93753805      2.93753800      2.93753797      2.93753802      2.93753802      2.93753805      2.93753804      2.93753804      2.93753805      2.93753798      2.93753806      2.93753799      2.93753802      2.93753805      2.93753806      2.93753806      2.93753804      2.93753796      2.93753806      2.93753802      2.93753805      2.93753804      2.93753806      2.93753806      2.93753806      2.93753796      2.93753806      2.93753805      2.93753804      2.93753794      2.93753806      2.93753800      2.93753804      2.93753798      2.93753797      2.93753796      2.93753805      2.93753796      2.93753803      2.93753801      2.93753803      2.93753798      2.93753801      2.93753806      2.93753797      2.93753806      2.93753805      2.93753804      2.93753796      2.93753804      2.93753801      2.93753802      2.93753805      2.93753806      2.93753806      2.93753806      2.93753803      2.93753803      2.93753805      2.93753797      2.93753803      2.93753805      2.93753798      2.93753806      2.93753803      2.93753806      2.93753806      2.93753806      2.93753803      2.93753797      2.93753806      2.93753798      2.93753799      2.93753799      2.93753804      2.93753802      2.93753804      2.93753796      2.93753803      2.93753799      2.93753805      2.93753805      2.93753801      2.93753803      1.60463316      1.60463316      1.60463317      1.60463316      1.60463315      1.60463316      1.60463318      1.60463317      1.60463317      1.60463316      1.60463317      1.60463317      1.60463318      1.60463317      2.93753794      2.93753806      2.93753806      4.02801737      4.02801737      4.02801725      4.02801737      4.02801737      4.02801735      4.02801737      4.02801734      4.02801736      4.02801737      4.02801737      4.02801739      4.02801738      4.02801739      4.02801734      4.02801721      4.02801737      4.02801737      4.02801737      4.02801737      4.02801735      4.02801736      4.02801729      4.02801737      4.02801737      4.02801721      4.02801739      4.02801733      4.02801725      4.02801738      4.02801738      4.02801733      4.02801738      4.02801737      4.02801737      4.02801736      4.02801738      4.02801737      4.02801737      4.02801736
       2.93753801      2.93753805      2.93753803      2.93753805      2.93753805      2.93753797      2.93753805      2.93753803      2.93753802      2.93753806      2.93753803      2.93753794      2.93753806      2.93753798      2.93753797      2.93753801      2.93753806      2.93753803      2.93753806      2.93753800      2.93753798      2.93753801      2.93753806      2.93753805      2.93753803      2.93753806      2.93753798      2.93753805      2.93753805      2.93753798      2.93753797      2.93753795      2.93753801      2.93753803      2.93753804      2.93753801      2.93753797      2.93753801      2.93753805      2.93753805      2.93753799      2.93753801      2.93753799      2.93753805      2.93753805      2.93753797      2.93753804      2.93753805      2.93753806      2.93753805      2.93753803      2.93753803      2.93753803      2.93753803      2.93753806      2.93753797      2.93753802      2.93753805      2.93753797      2.93753805      2.93753806      2.93753803      2.93753806      2.93753804      2.93753795      2.93753802      2.93753803      2.93753798      2.93753803      2.93753800      2.93753804      2.93753806      2.93753806      2.93753805      2.93753805      2.93753792      2.93753801      2.93753806      2.93753805      2.93753805      2.93753798      2.93753806      2.93753805      2.93753796      2.93753805      2.93753805      2.93753803      2.93753797      2.93753800      2.93753805      2.93753799      2.93753801      2.93753793      2.93753805      2.93753804      2.93753799      2.93753803      2.93753804      2.93753806      2.93753801      2.93753804      2.93753806      2.93753805      2.93753805      2.93753804      2.93753805      2.93753804      2.93753805      2.93753803      2.93753806      2.93753804      2.93753804      2.93753805      2.93753802      2.93753806      2.93753805      2.93753806      2.93753804      2.93753805      2.93753803      2.93753799      2.93753805      2.93753803      2.93753803      2.93753806      2.93753803      2.93753805      2.93753803      2.93753802      1.60463314      1.60463316      1.60463316      1.60463316      1.60463315      1.60463314      1.60463318      1.60463318      1.60463316      1.60463315      1.60463316      1.60463316      1.60463314      1.60463318      1.60463316      1.60463318      1.60463317      2.93753803      2.93753798      2.93753805      4.02801735      4.02801737      4.02801736      4.02801733      4.02801737      4.02801721      4.02801737      4.02801737      4.02801737      4.02801732      4.02801737      4.02801737      4.02801735      4.02801737      4.02801737      4.02801735      4.02801733      4.02801737      4.02801738      4.02801734      4.02801736      4.02801737      4.02801726      4.02801733      4.02801728      4.02801724      4.02801736      4.02801738      4.02801737      4.02801737      4.02801738      4.02801737      4.02801737      4.02801730      4.02801735      4.02801737      4.02801722      4.02801738      4.02801735      4.02801738      4.02801737      4.02801738      4.02801738      4.02801737      4.02801737      4.02801738      4.02801737      4.02801736      4.02801737      4.02801737      4.02801737
       2.93753805      2.93753799      2.93753805      2.93753806      2.93753799      2.93753795      2.93753801      2.93753800      2.93753806      2.93753802      2.93753796      2.93753805      2.93753801      2.93753793      2.93753799      2.93753794      2.93753800      2.93753798      2.93753804      2.93753806      2.93753803      2.93753805      2.93753801      2.93753801      2.93753805      2.93753806      2.93753804      2.93753801      2.93753803      2.93753803      2.93753806      2.93753806      2.93753806      2.93753803      2.93753797      2.93753806      2.93753803      2.93753799      2.93753800      2.93753797      2.93753805      2.93753805      2.93753803      2.93753806      2.93753799      2.93753800      2.93753806      2.93753805      2.93753806      2.93753804      2.93753801      2.93753805      2.93753797      2.93753799      2.93753803      2.93753805      2.93753805      2.93753806      2.93753803      2.93753798      2.93753804      2.93753803      2.93753805      2.93753805      2.93753798      2.93753798      2.93753803      2.93753795      2.93753804      2.93753803      2.93753806      2.93753805      2.93753806      2.93753806      2.93753805      2.93753802      2.93753802      2.93753805      2.93753793      2.93753805      2.93753804      2.93753805      2.93753802      2.93753805      2.93753803      2.93753802      2.93753806      2.93753805      2.93753806      2.93753805      2.93753805      2.93753805      2.93753804      2.93753804      2.93753797      2.93753796      2.93753806      2.93753805      2.93753793      2.93753806      2.93753803      2.93753805      1.60463318      1.60463316      1.60463316      1.60463316      1.60463316      1.60463318      1.60463318      1.60463313      1.60463317      1.60463316      1.60463316      1.60463316      1.60463317      1.60463316      1.60463315      1.60463316      1.60463315      1.60463317      1.60463315      1.60463319      1.60463316      1.60463318      1.60463318      1.60463316      1.60463316      1.60463318      1.60463316      1.60463316      1.60463317      1.60463319      1.60463316      1.60463318      1.60463318      2.93753805      2.93753806      2.93753806      4.02801729      4.02801737      4.02801722      4.02801738      4.02801734      4.02801737      4.02801721      4.02801738      4.02801725      4.02801721      4.02801736      4.02801736      4.02801737      4.02801737      2.93753805      2.93753800      2.93753801      2.93753806      2.93753801      2.93753806      2.93753805      2.93753806      2.93753793      2.93753804      2.93753806      2.93753806      2.93753806      2.93753801      2.93753806      2.93753805      2.93753806      2.93753806      2.93753796      2.93753794      2.93753802      2.93753801      2.93753805      2.93753806      2.93753804      2.93753802      2.93753805      2.93753804      4.02801730      4.02801736      4.02801737      4.02801735      4.02801738      4.02801737      4.02801734      4.02801733      4.02801738      4.02801737      4.02801737      4.02801737      4.02801736      4.02801739      4.02801735      4.02801731      4.02801738      4.02801721      4.02801737      4.02801735
       2.93753800      2.93753806      2.93753805      2.93753798      2.93753802      2.93753805      2.93753805      2.93753806      2.93753800      2.93753799      2.93753805      2.93753799      2.93753805      2.93753801      2.93753805      2.93753805      2.93753802      2.93753800      2.93753806      2.93753805      2.93753806      2.93753794      2.93753806      2.93753801      2.93753799      2.93753798      2.93753802      2.93753800      2.93753804      2.93753799      2.93753794      2.93753805      2.93753798      2.93753803      2.93753804      2.93753798      2.93753805      2.93753806      2.93753796      2.93753805      2.93753801      2.93753804      2.93753795      2.93753797      2.93753797      2.93753805      2.93753798      2.93753804      2.93753806      2.93753806      2.93753802      2.93753801      2.93753806      2.93753806      2.93753806      2.93753806      2.93753805      2.93753805      2.93753800      2.93753801      1.60463318      1.60463317      1.60463316      1.60463314      1.60463318      1.60463315      1.60463317      1.60463315      1.60463316      1.60463316      1.60463318      1.60463316      1.60463316      1.60463318      1.60463318      1.60463318      1.60463315      1.60463318      1.60463317      1.60463318      1.60463317      1.60463318      1.60463315      1.60463318      1.60463316      1.60463316      1.60463316      1.60463315      1.60463318      1.60463317      1.60463317      1.60463316      1.60463316      1.60463316      1.60463316      1.60463316      1.60463317      1.60463316      1.60463316      1.60463314      1.60463316      1.60463316      1.60463318      1.60463318      1.60463318      1.60463315      1.60463316      1.60463316      1.60463318      1.60463316      1.60463316      1.60463316      1.60463316      1.60463317      1.60463318      1.60463316      1.60463316      1.60463318      1.60463315      1.60463314      1.60463316      1.60463316      1.60463316      2.93753805      2.93753804      2.93753804      2.93753803      4.02801737      4.02801738      4.02801735      4.02801737      4.02801733      4.02801736      4.02801733      4.02801737      4.02801737      4.02801737      4.02801738      4.02801737      4.02801731      2.93753800      2.93753801      2.93753805      2.93753806      2.93753799      2.93753801      2.93753806      2.93753805      2.93753804      2.93753805      2.93753799      2.93753803      2.93753805      2.93753804      2.93753798      2.93753804      2.93753795      2.93753806      2.93753801      2.93753805      2.93753800      2.93753805      2.93753800      2.93753798      2.93753805      2.93753798      2.93753801      2.93753805      2.93753805      2.93753798      2.93753800      2.93753806      2.93753804      2.93753806      2.93753802      2.93753805      2.93753806      2.93753803      2.93753800      2.93753806      2.93753803      2.93753804      4.02801737      4.02801733      4.02801732      4.02801727      4.02801733      4.02801733      4.02801737      4.02801735      4.02801730      4.02801737      4.02801735      4.02801732      4.02801736      4.02801735      4.02801738      4.02801728      4.02801737      4.02801736
       2.93753805      2.93753800      2.93753806      2.93753799      2.93753803      2.93753801      2.93753805      2.93753805      2.93753797      2.93753805      2.93753798      2.93753801      2.93753805      2.93753802      2.93753800      2.93753805      2.93753799      2.93753804      2.93753806      2.93753802      2.93753805      2.93753803      2.93753800      2.93753806      2.93753794      2.93753796      2.93753804      2.93753801      2.93753800      2.93753806      2.93753805      2.93753799      2.93753805      2.93753803      2.93753806      2.93753804      2.93753802      2.93753801      2.93753805      2.93753804      2.93753806      2.93753805      2.93753799      1.60463316      1.60463318      1.60463318      1.60463318      1.60463318      1.60463318      1.60463314      1.60463316      1.60463318      1.60463317      1.60463316      1.60463317      1.60463317      1.60463317      1.60463315      1.60463316      1.60463316      1.60463316      1.60463318      1.60463318      1.60463316      1.60463316      1.60463316      1.60463313      1.60463317      1.60463313      1.60463317      1.60463318      1.60463318      1.60463316      1.60463317      1.60463318      1.60463316      1.60463318      1.60463318      1.60463316      1.60463316      1.60463316      1.60463316      1.60463316      1.60463316      1.60463316      1.60463316      1.60463316      1.60463316      1.60463314      1.60463313      1.60463316      1.60463316      1.60463318      1.60463317      1.60463317      1.60463316      1.60463317      1.60463316      1.60463315      1.60463316      1.60463318      1.60463313      1.60463314      1.60463316      1.60463314      1.60463318      1.60463318      1.60463316      1.60463318      2.93753805      2.93753802      2.93753802      2.93753802      2.93753802      4.02801737      4.02801739      4.02801737      4.02801734      4.02801738      4.02801733      4.02801724      4.02801737      4.02801738      4.02801737      4.02801733      4.02801731      4.02801726      4.02801737      4.02801731      4.02801738      2.93753798      2.93753806      2.93753803      2.93753801      2.93753806      2.93753799      2.93753804      2.93753806      2.93753806      2.93753801      2.93753800      2.93753804      2.93753806      2.93753795      2.93753803      2.93753805      2.93753805      2.93753802      2.93753800      2.93753805      2.93753803      2.93753799      2.93753805      2.93753804      2.93753806      2.93753805      2.93753801      2.93753804      2.93753803      2.93753806      2.93753806      2.93753803      2.93753804      2.93753805      2.93753797      2.93753801      2.93753803      2.93753806      2.93753806      2.93753798      2.93753806      2.93753801      2.93753803      2.93753799      2.93753806      2.93753796      2.93753800      2.93753805      2.93753804      2.93753806      2.93753806      2.93753803      2.93753797      4.02801738      4.02801738      4.02801737      4.02801721      4.02801721      4.02801737      4.02801737      4.02801737      4.02801737      4.02801730      4.02801731      4.02801737      4.02801738      4.02801735      4.02801737      4.02801738      4.02801735
       2.93753803      2.93753796      2.93753803      2.93753799      2.93753795      2.93753804      2.93753806      2.93753800      2.93753805      2.93753806      2.93753803      2.93753806      2.93753806      2.93753805      2.93753803      2.93753805      2.93753805      2.93753804      2.93753805      2.93753805      2.93753806      2.93753800      2.93753804      2.93753802      2.93753805      2.93753805      2.93753804      2.93753806      2.93753797      2.93753806      1.60463314      1.60463316      1.60463318      1.60463314      1.60463319      1.60463318      1.60463314      1.60463316      1.60463317      1.60463316      1.60463316      1.60463316      1.60463318      1.60463317      1.60463316      1.60463318      1.60463316      1.60463314      1.60463318      1.60463318      1.60463316      1.60463318      1.60463316      1.60463317      1.60463316      1.60463316      1.60463317      1.60463315      1.60463319      1.60463318      1.60463314      1.60463316      1.60463318      1.60463316      1.60463316      1.60463314      1.60463318      1.60463319      1.60463318      1.60463316      1.60463314      1.60463318      1.60463316      1.60463316      1.60463316      1.60463316      1.60463318      1.60463318      1.60463316      1.60463317      1.60463318      1.60463318      1.60463316      1.60463316      1.60463316      1.60463316      1.60463316      2.93753806      2.93753804      2.93753805      2.93753795      2.93753806      2.93753806      2.93753804      2.93753799      2.93753801      2.93753805      2.93753804      4.02801737      4.02801737      4.02801731      4.02801737      4.02801735      4.02801737      4.02801729      4.02801735      4.02801736      4.02801736      4.02801735      4.02801735      4.02801727      4.02801732      4.02801729      4.02801737      4.02801729      4.02801726      4.02801722      4.02801737      4.02801737      2.93753800      2.93753806      2.93753798      2.93753800      2.93753804      2.93753805      2.93753801      2.93753802      2.93753803      2.93753801      2.93753805      2.93753805      2.93753805      2.93753805      2.93753800      2.93753804      2.93753796      2.93753799      2.93753805      2.93753804      2.93753806      2.93753804      2.93753806      2.93753804      2.93753805      2.93753804      2.93753801      2.93753805      2.93753799      2.93753803      2.93753798      2.93753806      2.93753805      2.93753804      2.93753803      2.93753801      2.93753803      2.93753804      2.93753800      2.93753804      2.93753801      2.93753804      2.93753799      2.93753803      2.93753804      2.93753805      2.93753793      2.93753801      2.93753803      2.93753806      2.93753806      2.93753797      2.93753802      2.93753806      2.93753803      2.93753805      2.93753798      2.93753806      2.93753802      2.93753801      2.93753804      2.93753801      2.93753806      2.93753806      4.02801738      4.02801736      4.02801737      4.02801735      4.02801733      4.02801737      4.02801737      4.02801729      4.02801737      4.02801738      4.02801723      4.02801724      4.02801727      4.02801735      4.02801735      4.02801727      4.02801733
       2.93753796      2.93753798      2.93753805      2.93753806      2.93753806      2.93753799      2.93753804      2.93753803      2.93753801      2.93753802      2.93753801      2.93753806      2.93753806      2.93753804      2.93753800      2.93753804      2.93753797      2.93753806      2.93753806      1.60463318      1.60463316      1.60463318      1.60463315      1.60463319      1.60463316      1.60463315      1.60463318      1.60463316      1.60463316      1.60463318      1.60463317      1.60463315      1.60463316      1.60463318      1.60463318      1.60463316      1.60463316      1.60463314      1.60463316      1.60463316      1.60463316      1.60463316      1.60463316      1.60463316      1.60463318      1.60463313      1.60463316      1.60463318      1.60463318      1.60463318      1.60463316      1.60463316      1.60463316      1.60463318      1.60463316      1.60463314      1.60463317      1.60463316      1.60463314      1.60463316      1.60463318      2.93753806      2.93753806      2.93753803      2.93753805      2.93753806      2.93753806      2.93753806      2.93753803      2.93753806      2.93753800      2.93753806      2.93753798      2.93753804      4.02801736      4.02801727      4.02801737      4.02801737      4.02801734      4.02801735      4.02801737      4.02801737      4.02801737      4.02801738      4.02801737      4.02801732      4.02801734      4.02801738      4.02801725      4.02801738      4.02801735      4.02801733      4.02801738      4.02801732      4.02801737      4.02801721      4.02801736      4.02801734      4.02801739      4.02801736      4.02801737      4.02801721      4.02801734      4.02801737      4.02801735      4.02801739      4.02801721      4.02801737      2.93753804      2.93753805      2.93753802      2.93753805      2.93753805      2.93753802      2.93753801      2.93753806      2.93753805      2.93753797      2.93753798      2.93753801      2.93753806      2.93753804      2.93753800      2.93753801      2.93753801      2.93753805      2.93753806      2.93753804      2.93753804      2.93753799      2.93753806      2.93753803      4.02801736      4.02801730      4.02801731      4.02801737      4.02801737      4.02801736      4.02801737      4.02801737      4.02801737      4.02801738      4.02801729      4.02801737      4.02801734      4.02801734      4.02801737      4.02801733      4.02801737      4.02801738      4.02801737      4.02801722      2.93753805      2.93753801      2.93753803      2.93753804      2.93753801      2.93753806      2.93753806      2.93753806      2.93753800      2.93753798      2.93753806      2.93753803      2.93753801      2.93753804      2.93753806      2.93753803      2.93753806      2.93753801      2.93753801      2.93753800      2.93753805      2.93753804      2.93753797      2.93753805      2.93753801      2.93753806      2.93753803      2.93753806      2.93753805      2.93753801      2.93753797      4.02801738      4.02801736      4.02801737      4.02801723      4.02801737      4.02801737      4.02801737      4.02801737      4.02801734      4.02801737      4.02801723      4.02801737      4.02801737      4.02801734      4.02801736      4.02801737      4.02801736
       2.93753804      2.93753802      2.93753805      2.93753805      2.93753801      2.93753806      2.93753798      2.93753794      2.93753802      2.93753804      1.60463316      1.60463316      1.60463316      1.60463316      1.60463314      1.60463318      1.60463316      1.60463316      1.60463317      1.60463316      1.60463316      1.60463318      1.60463316      1.60463316      1.60463318      1.60463316      1.60463316      1.60463316      1.60463315      1.60463316      1.60463319      1.60463317      1.60463317      1.60463316      1.60463318      1.60463314      1.60463319      1.60463315      1.60463317      1.60463317      1.60463316      1.60463316      1.60463317      2.93753804      2.93753805      2.93753806      2.93753800      2.93753806      2.93753806      2.93753799      2.93753797      2.93753806      2.93753803      4.02801737      4.02801722      4.02801735      4.02801738      4.02801734      4.02801734      4.02801737      4.02801739      4.02801735      4.02801736      4.02801723      4.02801732      4.02801739      4.02801732      4.02801736      4.02801739      4.02801736      4.02801737      4.02801734      4.02801737      4.02801738      4.02801737      4.02801726      4.02801737      4.02801737      4.02801736      4.02801737      4.02801731      4.02801727      4.02801739      4.02801733      4.02801733      4.02801729      4.02801737      4.02801735      4.02801737      4.02801735      4.02801738      4.02801738      4.02801731      4.02801737      4.02801736      4.02801727      2.93753798      2.93753805      2.93753802      2.93753806      2.93753806      2.93753796      2.93753805      2.93753805      2.93753806      2.93753806      2.93753798      2.93753802      2.93753806      2.93753800      2.93753800      2.93753804      2.93753806      2.93753803      2.93753801      2.93753805      2.93753805      2.93753793      2.93753797      2.93753800      2.93753802      4.02801736      4.02801738      4.02801727      4.02801736      4.02801737      4.02801733      4.02801737      4.02801734      4.02801731      4.02801725      4.02801737      4.02801736      4.02801736      4.02801736      4.02801738      4.02801737      4.02801737      4.02801733      4.02801732      4.02801736      4.02801738      4.02801737      4.02801729      4.02801737      4.02801737      4.02801736      4.02801736      4.02801737      4.02801732      4.02801732      4.02801737      4.02801737      4.02801736      4.02801738      2.93753796      2.93753797      2.93753804      2.93753796      2.93753805      2.93753800      2.93753800      2.93753804      2.93753805      2.93753800      2.93753801      2.93753806      2.93753800      2.93753805      2.93753806      2.93753802      2.93753805      2.93753805      2.93753805      2.93753805      2.93753806      2.93753805      2.93753805      2.93753804      2.93753796      2.93753796      2.93753798      2.93753806      4.02801737      4.02801738      4.02801725      4.02801737      4.02801738      4.02801737      4.02801738      4.02801737      4.02801737      4.02801736      4.02801728      4.02801723      4.02801737      4.02801735      4.02801738      4.02801739      4.02801738
       2.93753802      2.93753806      1.60463316      1.60463316      1.60463317      1.60463315      1.60463316      1.60463318      1.60463318      1.60463316      1.60463316      1.60463316      1.60463317      1.60463316      1.60463316      1.60463316      1.60463315      1.60463317      1.60463318      1.60463316      1.60463316      1.60463316      1.60463314      1.60463316      1.60463316      1.60463318      1.60463316      1.60463316      2.93753800      2.93753799      2.93753799      2.93753805      2.93753806      2.93753806      2.93753804      2.93753806      2.93753806      4.02801735      4.02801737      4.02801736      4.02801732      4.02801738      4.02801738      4.02801736      4.02801737      4.02801734      4.02801733      4.02801739      4.02801737      4.02801736      4.02801737      4.02801737      4.02801738      4.02801738      4.02801738      4.02801737      4.02801733      4.02801732      4.02801733      4.02801731      4.02801729      4.02801738      4.02801735      4.02801721      4.02801737      4.02801737      4.02801739      4.02801736      4.02801737      4.02801732      4.02801730      4.02801737      4.02801735      4.02801737      4.02801739      4.02801736      4.02801727      4.02801737      4.02801737      4.02801738      4.02801736      4.02801721      2.93753806      2.93753805      2.93753797      2.93753804      2.93753801      2.93753804      2.93753805      2.93753806      2.93753793      2.93753806      2.93753799      2.93753800      2.93753802      2.93753804      2.93753806      2.93753805      2.93753799      2.93753799      2.93753803      2.93753804      2.93753801      2.93753795      2.93753804      2.93753801      2.93753805      2.93753801      2.93753800      2.93753806      2.93753801      4.02801737      4.02801737      4.02801733      4.02801737      4.02801737      4.02801733      4.02801729      4.02801737      4.02801737      4.02801726      4.02801739      4.02801737      4.02801725      4.02801737      4.02801737      4.02801721      4.02801737      4.02801736      4.02801737      4.02801736      4.02801738      4.02801734      4.02801732      4.02801736      4.02801735      4.02801735      4.02801735      4.02801737      4.02801737      4.02801732      4.02801737      4.02801731      4.02801737      4.02801738      4.02801722      4.02801733      4.02801738      4.02801736      4.02801732      4.02801725      4.02801737      4.02801727      4.02801737      4.02801727      4.02801732      2.93753798      2.93753803      2.93753802      2.93753804      2.93753799      2.93753796      2.93753805      2.93753805      2.93753799      2.93753806      2.93753803      2.93753801      2.93753804      2.93753805      2.93753804      2.93753799      2.93753804      2.93753797      2.93753797      2.93753802      2.93753806      2.93753798      2.93753798      2.93753801      2.93753806      2.93753803      2.93753805      4.02801733      4.02801737      4.02801736      4.02801736      4.02801739      4.02801736      4.02801732      4.02801739      4.02801739      4.02801737      4.02801738      4.02801737      4.02801737      4.02801737      4.02801730      4.02801724      4.02801735
       1.60463315      1.60463316      1.60463316      1.60463316      1.60463316      1.60463319      1.60463316      1.60463315      1.60463316      1.60463318      1.60463316      1.60463318      1.60463317      1.60463318      1.60463318      2.93753803      2.93753801      2.93753803      2.93753806      2.93753804      2.93753801      2.93753800      2.93753802      2.93753806      2.93753798      4.02801737      4.02801738      4.02801737      4.02801736      4.02801733      4.02801735      4.02801738      4.02801734      4.02801738      4.02801731      4.02801737      4.02801737      4.02801737      4.02801732      4.02801736      4.02801737      4.02801737      4.02801737      4.02801736      4.02801736      4.02801731      4.02801724      4.02801737      4.02801739      4.02801734      4.02801737      4.02801736      4.02801737      4.02801738      4.02801737      4.02801736      4.02801724      4.02801734      4.02801737      4.02801725      4.02801737      4.02801736      4.02801737      4.02801736      4.02801729      4.02801729      4.02801736      4.02801737      2.93753799      2.93753804      2.93753803      2.93753805      2.93753802      2.93753803      2.93753802      2.93753802      2.93753792      2.93753798      2.93753805      2.93753805      2.93753806      2.93753796      2.93753798      2.93753803      2.93753806      2.93753805      2.93753805      2.93753806      2.93753800      2.93753806      2.93753801      2.93753806      2.93753804      2.93753801      2.93753801      2.93753798      2.93753805      2.93753806      2.93753804      2.93753806      2.93753806      2.93753805      2.93753804      4.02801732      4.02801737      4.02801737      4.02801729      4.02801737      4.02801723      4.02801738      4.02801739      4.02801732      4.02801736      4.02801733      4.02801736      4.02801737      4.02801737      4.02801733      4.02801721      4.02801729      4.02801734      4.02801725      4.02801730      4.02801738      4.02801733      4.02801736      4.02801737      4.02801737      4.02801736      4.02801737      4.02801737      4.02801738      4.02801737      4.02801736      4.02801737      4.02801724      4.02801722      4.02801725      4.02801734      4.02801734      4.02801738      4.02801738      4.02801735      4.02801737      4.02801733      4.02801737      4.02801737      4.02801737      4.02801736      4.02801725      4.02801724      4.02801736      4.02801735      4.02801738      4.02801737      4.02801738      2.93753801      2.93753806      2.93753794      2.93753806      2.93753797      2.93753802      2.93753805      2.93753805      2.93753797      2.93753804      2.93753797      2.93753797      2.93753803      2.93753805      2.93753803      2.93753797      2.93753797      2.93753806      2.93753796      2.93753805      2.93753804      2.93753805      2.93753805      2.93753805      2.93753803      2.93753804      2.93753799      4.02801737      4.02801735      4.02801736      4.02801727      4.02801737      4.02801737      4.02801737      4.02801738      4.02801729      4.02801734      4.02801728      4.02801723      4.02801738      4.02801738      4.02801739      4.02801732      4.02801729
       1.60463316      1.60463315      1.60463314      2.93753806      2.93753797      2.93753806      2.93753806      2.93753802      2.93753798      2.93753803      2.93753802      2.93753804      2.93753804      4.02801737      4.02801732      4.02801734      4.02801732      4.02801735      4.02801738      4.02801737      4.02801737      4.02801735      4.02801735      4.02801735      4.02801737      4.02801737      4.02801736      4.02801738      4.02801733      4.02801738      4.02801733      4.02801737      4.02801737      4.02801736      4.02801737      4.02801737      4.02801734      4.02801738      4.02801726      4.02801737      4.02801737      4.02801733      4.02801722      4.02801737      4.02801737      4.02801738      4.02801737      4.02801737      4.02801737      4.02801730      4.02801737      4.02801739      4.02801730      4.02801732      4.02801732      4.02801729      2.93753803      2.93753805      2.93753805      2.93753799      2.93753799      2.93753806      2.93753806      2.93753799      2.93753804      2.93753799      2.93753801      2.93753801      2.93753804      2.93753806      2.93753806      2.93753806      2.93753796      2.93753798      2.93753803      2.93753799      2.93753804      2.93753806      2.93753805      2.93753796      2.93753805      2.93753797      2.93753806      2.93753804      2.93753800      2.93753804      2.93753795      2.93753806      2.93753804      2.93753804      2.93753800      2.93753805      2.93753805      2.93753805      2.93753806      4.02801737      4.02801737      4.02801737      4.02801736      4.02801738      4.02801737      4.02801736      4.02801737      4.02801736      4.02801738      4.02801735      4.02801736      4.02801737      4.02801736      4.02801737      4.02801737      4.02801738      4.02801736      4.02801735      4.02801726      4.02801727      4.02801735      4.02801721      4.02801737      4.02801734      4.02801729      4.02801737      4.02801737      4.02801736      4.02801737      4.02801736      4.02801726      4.02801739      4.02801736      4.02801738      4.02801737      4.02801737      4.02801737      4.02801734      4.02801733      4.02801737      4.02801737      4.02801735      4.02801738      4.02801727      4.02801730      4.02801739      4.02801736      4.02801736      4.02801739      4.02801729      4.02801721      4.02801736      4.02801738      4.02801737      4.02801723      4.02801731      4.02801737      4.02801737      4.02801736      4.02801737      2.93753806      2.93753804      2.93753805      2.93753804      2.93753804      2.93753806      2.93753805      2.93753798      2.93753805      2.93753805      2.93753804      2.93753797      2.93753796      2.93753804      2.93753800      2.93753805      2.93753805      2.93753799      2.93753806      2.93753805      2.93753806      2.93753800      2.93753799      2.93753806      2.93753798      2.93753806      2.93753806      4.02801738      4.02801737      4.02801732      4.02801738      4.02801737      4.02801737      4.02801732      4.02801736      4.02801733      4.02801738      4.02801733      4.02801737      4.02801737      4.02801737      4.02801735      4.02801739      4.02801721
       2.93753799      2.93753806      2.93753801      4.02801728      4.02801737      4.02801737      4.02801721      4.02801729      4.02801737      4.02801735      4.02801729      4.02801739      4.02801733      4.02801736      4.02801738      4.02801739      4.02801737      4.02801730      4.02801737      4.02801729      4.02801737      4.02801737      4.02801726      4.02801738      4.02801729      4.02801721      4.02801737      4.02801737      4.02801737      4.02801736      4.02801739      4.02801734      4.02801734      4.02801737      4.02801737      4.02801735      4.02801734      4.02801727      4.02801737      4.02801734      4.02801737      4.02801738      4.02801733      4.02801723      4.02801734      4.02801737      2.93753805      2.93753802      2.93753799      2.93753806      2.93753806      2.93753795      2.93753805      2.93753801      2.93753806      2.93753805      2.93753805      2.93753800      2.93753805      2.93753794      2.93753806      2.93753793      2.93753806      2.93753804      2.93753806      2.93753806      2.93753805      2.93753806      2.93753803      2.93753804      2.93753806      2.93753804      2.93753806      2.93753803      2.93753806      2.93753798      2.93753798      2.93753805      2.93753802      2.93753797      2.93753804      2.93753805      2.93753804      2.93753805      2.93753805      2.93753805      2.93753805      4.02801735      4.02801732      4.02801736      4.02801737      4.02801737      4.02801733      4.02801739      4.02801737      4.02801733      4.02801734      4.02801736      4.02801736      4.02801737      4.02801727      4.02801736      4.02801737      4.02801738      4.02801737      4.02801736      4.02801739      4.02801721      4.02801729      4.02801729      4.02801736      4.02801737      4.02801737      4.02801738      4.02801722      4.02801738      4.02801737      4.02801736      4.02801734      4.02801736      4.02801737      4.02801737      4.02801737      4.02801736      4.02801737      4.02801725      4.02801732      4.02801737      4.02801736      4.02801727      4.02801737      4.02801737      4.02801734      4.02801737      4.02801736      4.02801724      4.02801735      4.02801737      4.02801736      4.02801733      4.02801737      4.02801737      4.02801737      4.02801737      4.02801736      4.02801729      4.02801737      4.02801737      4.02801737      4.02801729      4.02801737      4.02801732      4.02801736      4.02801736      4.02801725      2.93753806      2.93753806      2.93753794      2.93753804      2.93753800      2.93753803      2.93753805      2.93753806      2.93753805      2.93753804      2.93753798      2.93753799      2.93753806      2.93753804      2.93753805      2.93753803      2.93753804      2.93753806      2.93753804      2.93753804      2.93753803      2.93753805      2.93753804      2.93753800      2.93753798      2.93753797      2.93753793      2.93753802      2.93753805      4.02801725      4.02801733      4.02801737      4.02801738      4.02801735      4.02801737      4.02801729      4.02801737      4.02801737      4.02801737      4.02801739      4.02801738      4.02801737      4.02801721      4.02801736      4.02801735
       4.02801731      4.02801737      4.02801732      4.02801737      4.02801735      4.02801737      4.02801737      4.02801727      4.02801737      4.02801731      4.02801725      4.02801730      4.02801738      4.02801738      4.02801736      4.02801737      4.02801737      4.02801737      4.02801737      4.02801737      4.02801736      4.02801735      4.02801738      4.02801737      4.02801737      4.02801729      4.02801730      4.02801736      4.02801737      4.02801737      4.02801734      4.02801733      4.02801739      4.02801735      4.02801732      4.02801737      4.02801723      4.02801722      2.93753805      2.93753802      2.93753797      2.93753799      2.93753803      2.93753805      2.93753805      2.93753804      2.93753801      2.93753800      2.93753805      2.93753801      2.93753800      2.93753802      2.93753802      2.93753805      2.93753795      2.93753806      2.93753805      2.93753798      2.93753803      2.93753806      2.93753806      2.93753799      2.93753806      2.93753798      2.93753800      2.93753805      2.93753804      2.93753802      2.93753805      2.93753804      2.93753806      2.93753804      2.93753801      2.93753803      2.93753806      2.93753804      2.93753799      2.93753796      2.93753802      2.93753805      4.02801737      4.02801737      4.02801736      4.02801728      4.02801737      4.02801737      4.02801739      4.02801737      4.02801737      4.02801736      4.02801734      4.02801737      4.02801738      4.02801724      4.02801736      4.02801736      4.02801738      4.02801737      4.02801736      4.02801735      4.02801737      4.02801727      4.02801736      4.02801730      4.02801737      4.02801737      4.02801737      4.02801736      4.02801725      4.02801733      4.02801721      4.02801736      4.02801737      4.02801738      4.02801737      4.02801738      4.02801737      4.02801737      4.02801735      4.02801735      4.02801739      4.02801724      4.02801736      4.02801737      4.02801737      4.02801731      4.02801734      4.02801737      4.02801737      4.02801737      4.02801735      4.02801732      4.02801737      4.02801736      4.02801723      4.02801734      4.02801737      4.02801736      4.02801735      4.02801736      4.02801737      4.02801735      4.02801736      4.02801724      4.02801733      4.02801737      4.02801737      4.02801733      4.02801724      4.02801737      4.02801737      4.02801736      4.02801734      4.02801737      4.02801737      2.93753804      2.93753799      2.93753798      2.93753806      2.93753803      2.93753802      2.93753803      2.93753800      2.93753805      2.93753798      2.93753804      2.93753799      2.93753806      2.93753794      2.93753797      2.93753800      2.93753805      2.93753806      2.93753803      2.93753801      2.93753800      2.93753804      2.93753795      2.93753802      2.93753806      2.93753795      2.93753805      2.93753800      2.93753803      2.93753802      4.02801737      4.02801734      4.02801729      4.02801737      4.02801737      4.02801736      4.02801738      4.02801737      4.02801737      4.02801737      4.02801737      4.02801738      4.02801722      4.02801735      4.02801735
       4.02801738      4.02801737      4.02801739      4.02801726      4.02801737      4.02801737      4.02801731      4.02801729      4.02801738      4.02801737      4.02801737      4.02801736      4.02801727      4.02801737      4.02801735      4.02801738      4.02801734      4.02801737      4.02801737      4.02801738      4.02801737      4.02801722      4.02801738      4.02801736      4.02801738      4.02801735      4.02801738      4.02801726      4.02801737      4.02801739      4.02801736      2.93753805      2.93753805      2.93753805      2.93753803      2.93753805      2.93753798      2.93753804      2.93753802      2.93753805      2.93753804      2.93753806      2.93753803      2.93753804      2.93753805      2.93753797      2.93753805      2.93753806      2.93753806      2.93753793      2.93753805      2.93753805      2.93753806      2.93753802      2.93753804      2.93753805      2.93753805      2.93753806      2.93753799      2.93753805      2.93753797      2.93753798      2.93753805      2.93753805      2.93753806      2.93753806      2.93753806      2.93753803      2.93753797      2.93753806      2.93753806      2.93753794      2.93753802      4.02801736      4.02801723      4.02801730      4.02801737      4.02801732      4.02801736      4.02801737      4.02801737      4.02801738      4.02801733      4.02801729      4.02801738      4.02801738      4.02801736      4.02801736      4.02801737      4.02801736      4.02801737      4.02801737      4.02801726      4.02801734      4.02801737      4.02801737      4.02801737      4.02801736      4.02801736      4.02801737      4.02801737      4.02801732      4.02801727      4.02801735      4.02801727      4.02801735      4.02801737      4.02801736      4.02801737      4.02801736      4.02801737      4.02801737      4.02801733      4.02801730      4.02801737      4.02801737      4.02801737      4.02801738      4.02801736      4.02801732      4.02801730      4.02801736      4.02801735      4.02801733      4.02801727      4.02801738      4.02801736      4.02801737      4.02801731      4.02801737      4.02801739      4.02801736      4.02801738      4.02801737      4.02801723      4.02801735      4.02801736      4.02801724      4.02801737      4.02801736      4.02801721      4.02801736      4.02801738      4.02801722      4.02801737      4.02801736      4.02801739      4.02801737      4.02801737      4.02801738      4.02801737      4.02801734      4.02801724      4.02801738      2.93753805      2.93753799      2.93753805      2.93753806      2.93753805      2.93753806      2.93753805      2.93753806      2.93753798      2.93753799      2.93753803      2.93753800      2.93753796      2.93753804      2.93753804      2.93753799      2.93753806      2.93753803      2.93753806      2.93753805      2.93753805      2.93753801      2.93753799      2.93753803      2.93753794      2.93753797      2.93753804      2.93753806      2.93753794      2.93753805      2.93753806      2.93753805      2.93753802      2.93753793      2.93753801      2.93753803      2.93753806      2.93753805      2.93753802      2.93753805      2.93753803      2.93753806      2.93753795      2.93753801      2.93753801      2.93753801
       4.02801736      4.02801737      4.02801737      4.02801737      4.02801736      4.02801737      4.02801736      4.02801737      4.02801729      4.02801723      4.02801734      4.02801722      4.02801736      4.02801737      4.02801737      4.02801735      4.02801724      4.02801737      4.02801737      4.02801734      4.02801736      4.02801731      4.02801737      4.02801732      4.02801737      2.93753803      2.93753805      2.93753799      2.93753804      2.93753804      2.93753795      2.93753803      2.93753806      2.93753806      2.93753803      2.93753804      2.93753805      2.93753805      2.93753806      2.93753806      2.93753800      2.93753805      2.93753806      2.93753806      2.93753802      2.93753804      2.93753806      2.93753803      2.93753805      2.93753800      2.93753803      2.93753804      2.93753805      2.93753805      2.93753806      2.93753805      2.93753805      2.93753805      2.93753799      2.93753806      2.93753804      2.93753799      2.93753794      2.93753806      2.93753799      2.93753798      4.02801735      4.02801739      4.02801738      4.02801734      4.02801738      4.02801728      4.02801735      4.02801732      4.02801737      4.02801735      4.02801728      4.02801737      4.02801729      4.02801737      4.02801737      4.02801738      4.02801727      4.02801737      4.02801736      4.02801737      4.02801727      4.02801737      4.02801736      4.02801736      4.02801737      4.02801737      4.02801736      4.02801737      4.02801738      4.02801738      4.02801736      4.02801733      4.02801734      4.02801736      4.02801737      4.02801735      4.02801735      4.02801737      4.02801727      4.02801737      4.02801737      4.02801737      4.02801737      4.02801737      4.02801738      4.02801736      4.02801735      4.02801736      4.02801733      4.02801728      4.02801732      4.02801737      4.02801734      4.02801737      4.02801725      4.02801722      4.02801737      4.02801735      4.02801723      4.02801739      4.02801739      4.02801738      4.02801730      4.02801730      4.02801737      4.02801739      4.02801737      4.02801737      4.02801739      4.02801730      4.02801737      4.02801737      4.02801733      4.02801736      4.02801731      4.02801736      4.02801738      4.02801732      4.02801733      4.02801736      4.02801735      4.02801736      4.02801736      4.02801737      4.02801737      4.02801735      4.02801737      2.93753803      2.93753795      2.93753805      2.93753798      2.93753806      2.93753803      2.93753805      2.93753803      2.93753795      2.93753804      2.93753805      2.93753801      2.93753805      2.93753800      2.93753805      2.93753805      2.93753806      2.93753805      2.93753803      2.93753806      2.93753805      2.93753804      2.93753806      2.93753805      2.93753806      2.93753796      2.93753805      2.93753806      2.93753805      2.93753797      2.93753802      2.93753804      2.93753804      2.93753797      2.93753800      2.93753804      2.93753794      2.93753803      2.93753798      2.93753798      2.93753806      2.93753804      2.93753805      2.93753806      2.93753797      2.93753800      2.93753805
       4.02801736      4.02801736      4.02801737      4.02801737      4.02801737      4.02801731      4.02801737      4.02801735      4.02801738      4.02801737      4.02801732      4.02801736      4.02801737      4.02801737      4.02801721      4.02801738      4.02801737      4.02801736      4.02801737      4.02801737      2.93753803      2.93753795      2.93753798      2.93753805      2.93753805      2.93753793      2.93753800      2.93753804      2.93753802      2.93753805      2.93753806      2.93753803      2.93753805      2.93753796      2.93753806      2.93753804      2.93753798      2.93753804      2.93753806      2.93753798      2.93753804      2.93753806      2.93753802      2.93753800      2.93753795      2.93753802      2.93753806      2.93753794      2.93753806      2.93753802      2.93753802      2.93753805      2.93753803      2.93753804      2.93753803      2.93753800      2.93753806      2.93753806      2.93753795      4.02801737      4.02801737      4.02801733      4.02801733      4.02801737      4.02801737      4.02801732      4.02801737      4.02801727      4.02801724      4.02801736      4.02801737      4.02801737      4.02801738      4.02801729      4.02801733      4.02801732      4.02801730      4.02801738      4.02801737      4.02801721      4.02801737      4.02801734      4.02801737      4.02801737      4.02801733      4.02801737      4.02801738      4.02801726      4.02801737      4.02801732      4.02801731      4.02801729      4.02801736      4.02801737      4.02801729      4.02801724      4.02801737      4.02801739      4.02801737      4.02801730      4.02801728      4.02801736      4.02801737      4.02801737      4.02801737      4.02801739      4.02801730      4.02801737      4.02801736      4.02801734      4.02801739      4.02801724      4.02801727      4.02801736      4.02801736      4.02801737      4.02801737      4.02801737      4.02801726      4.02801737      4.02801729      4.02801737      4.02801738      4.02801737      4.02801728      4.02801737      4.02801737      4.02801737      4.02801737      4.02801735      4.02801732      4.02801732      4.02801735      4.02801738      4.02801737      4.02801734      4.02801738      4.02801729      4.02801733      4.02801736      4.02801726      4.02801737      4.02801738      4.02801737      4.02801732      4.02801733      4.02801736      4.02801737      4.02801738      4.02801738      4.02801737      4.02801732      2.93753802      2.93753806      2.93753806      2.93753805      2.93753797      2.93753804      2.93753804      2.93753800      2.93753806      2.93753806      2.93753806      2.93753805      2.93753803      2.93753804      2.93753803      2.93753798      2.93753806      2.93753804      2.93753804      2.93753792      2.93753806      2.93753794      2.93753803      2.93753798      2.93753806      2.93753799      2.93753806      2.93753805      2.93753803      2.93753804      2.93753805      2.93753799      2.93753804      2.93753804      2.93753804      2.93753802      2.93753803      2.93753806      2.93753805      2.93753798      2.93753802      2.93753801      4.02801737      4.02801737      4.02801736      4.02801735      4.02801737      4.02801726
       4.02801737      4.02801735      4.02801726      4.02801723      4.02801737      4.02801739      4.02801738      4.02801735      4.02801737      4.02801737      4.02801736      4.02801738      4.02801737      4.02801737      4.02801737      2.93753805      2.93753806      2.93753804      2.93753796      2.93753805      2.93753805      2.93753801      2.93753805      2.93753804      2.93753803      2.93753804      2.93753806      2.93753793      2.93753805      2.93753805      2.93753801      2.93753802      2.93753806      2.93753798      2.93753799      2.93753803      2.93753804      2.93753805      2.93753804      2.93753806      2.93753806      2.93753805      2.93753803      2.93753806      2.93753801      2.93753805      2.93753804      2.93753805      2.93753805      2.93753806      2.93753795      2.93753798      4.02801737      4.02801732      4.02801737      4.02801739      4.02801721      4.02801737      4.02801726      4.02801735      4.02801723      4.02801726      4.02801736      4.02801729      4.02801735      4.02801738      4.02801734      4.02801725      4.02801737      4.02801736      4.02801734      4.02801738      4.02801737      4.02801737      4.02801733      4.02801736      4.02801737      4.02801723      4.02801735      4.02801737      4.02801735      4.02801738      4.02801728      4.02801728      4.02801737      4.02801737      4.02801733      4.02801730      4.02801736      4.02801738      4.02801732      4.02801734      4.02801737      4.02801722      4.02801737      4.02801739      4.02801729      4.02801737      4.02801737      4.02801738      4.02801736      4.02801737      4.02801736      4.02801737      4.02801737      4.02801732      4.02801737      4.02801736      4.02801729      4.02801737      4.02801736      4.02801738      4.02801737      4.02801739      4.02801737      4.02801734      4.02801737      4.02801735      4.02801738      4.02801737      4.02801730      4.02801737      4.02801735      4.02801729      4.02801737      4.02801728      4.02801737      4.02801737      4.02801723      4.02801736      4.02801737      4.02801738      4.02801734      4.02801735      4.02801725      4.02801736      4.02801725      4.02801737      4.02801734      4.02801737      4.02801738      4.02801738      4.02801737      4.02801737      4.02801737      4.02801737      4.02801735      4.02801737      4.02801729      4.02801736      4.02801731      2.93753805      2.93753804      2.93753803      2.93753805      2.93753805      2.93753805      2.93753802      2.93753805      2.93753803      2.93753806      2.93753803      2.93753802      2.93753804      2.93753805      2.93753806      2.93753806      2.93753805      2.93753804      2.93753799      2.93753802      2.93753806      2.93753801      2.93753802      2.93753806      2.93753805      2.93753806      2.93753805      2.93753798      2.93753799      2.93753798      2.93753805      2.93753798      2.93753806      2.93753804      2.93753805      2.93753796      4.02801737      4.02801736      4.02801737      4.02801736      4.02801736      4.02801733      4.02801738      4.02801737      4.02801721      4.02801736      4.02801737      4.02801737      4.02801737
       4.02801738      4.02801736      4.02801733      4.02801724      4.02801737      4.02801737      4.02801737      4.02801737      4.02801737      4.02801735      4.02801736      2.93753804      2.93753806      2.93753801      2.93753806      2.93753802      2.93753804      2.93753803      2.93753803      2.93753797      2.93753806      2.93753805      2.93753804      2.93753803      2.93753801      2.93753804      2.93753803      2.93753805      2.93753805      2.93753800      2.93753806      2.93753804      2.93753800      2.93753804      2.93753805      2.93753805      2.93753806      2.93753800      2.93753804      2.93753800      2.93753804      2.93753805      2.93753801      2.93753805      2.93753805      2.93753806      4.02801737      4.02801737      4.02801735      4.02801739      4.02801738      4.02801728      4.02801736      4.02801737      4.02801738      4.02801738      4.02801737      4.02801737      4.02801737      4.02801735      4.02801737      4.02801738      4.02801733      4.02801736      4.02801737      4.02801736      4.02801737      4.02801737      4.02801738      4.02801737      4.02801737      4.02801736      4.02801737      4.02801737      4.02801736      4.02801736      4.02801723      4.02801735      4.02801738      4.02801724      4.02801736      4.02801739      4.02801724      4.02801736      4.02801735      4.02801736      4.02801734      4.02801738      4.02801736      4.02801736      4.02801737      4.02801735      4.02801736      4.02801738      4.02801734      4.02801725      4.02801738      4.02801737      4.02801736      4.02801730      4.02801737      4.02801737      4.02801737      4.02801735      4.02801721      4.02801728      4.02801735      4.02801737      4.02801729      4.02801732      4.02801730      4.02801735      4.02801739      4.02801737      4.02801739      4.02801732      4.02801723      4.02801738      4.02801734      4.02801739      4.02801729      4.02801737      4.02801727      4.02801737      4.02801735      4.02801729      4.02801728      4.02801737      4.02801738      4.02801738      4.02801737      4.02801737      4.02801737      4.02801733      4.02801737      4.02801736      4.02801738      4.02801737      4.02801737      4.02801738      4.02801737      4.02801736      4.02801734      4.02801726      4.02801736      4.02801737      4.02801734      4.02801732      4.02801737      4.02801737      4.02801737      2.93753804      2.93753806      2.93753804      2.93753795      2.93753805      2.93753805      2.93753806      2.93753797      2.93753804      2.93753806      2.93753805      2.93753800      2.93753806      2.93753805      2.93753803      2.93753801      2.93753800      2.93753805      2.93753805      2.93753805      2.93753803      2.93753804      2.93753804      2.93753803      2.93753805      2.93753801      2.93753799      2.93753794      2.93753801      2.93753805      4.02801735      4.02801739      4.02801738      4.02801737      4.02801731      4.02801727      4.02801738      4.02801728      4.02801735      4.02801737      4.02801737      4.02801736      4.02801729      4.02801721      4.02801726      4.02801738      4.02801737      4.02801737      4.02801738
       4.02801736      4.02801736      4.02801737      4.02801737      4.02801736      4.02801729      4.02801721      2.93753804      2.93753806      2.93753806      2.93753800      2.93753803      2.93753800      2.93753801      2.93753806      2.93753806      2.93753802      2.93753805      2.93753805      2.93753805      2.93753805      2.93753804      2.93753806      2.93753805      2.93753797      2.93753804      2.93753804      2.93753796      2.93753805      2.93753802      2.93753804      2.93753798      2.93753805      2.93753806      2.93753805      2.93753802      2.93753798      2.93753803      2.93753803      4.02801739      4.02801739      4.02801730      4.02801737      4.02801737      4.02801738      4.02801721      4.02801738      4.02801738      4.02801737      4.02801737      4.02801733      4.02801736      4.02801734      4.02801737      4.02801736      4.02801736      4.02801735      4.02801729      4.02801737      4.02801725      4.02801739      4.02801738      4.02801734      4.02801734      4.02801738      4.02801733      4.02801737      4.02801727      4.02801728      4.02801726      4.02801731      4.02801737      4.02801737      4.02801736      4.02801734      4.02801724      4.02801738      4.02801735      4.02801736      4.02801739      4.02801738      4.02801737      4.02801737      4.02801737      4.02801721      4.02801736      4.02801737      4.02801737      4.02801736      4.02801724      4.02801728      4.02801736      4.02801737      4.02801737      4.02801737      4.02801721      4.02801728      4.02801737      4.02801737      4.02801732      4.02801737      4.02801736      4.02801733      4.02801737      4.02801737      4.02801733      4.02801736      4.02801737      4.02801737      4.02801721      4.02801737      4.02801737      4.02801735      4.02801731      4.02801737      4.02801736      4.02801737      4.02801730      4.02801737      4.02801721      4.02801737      4.02801737      4.02801738      4.02801735      4.02801731      4.02801736      4.02801737      4.02801738      4.02801737      4.02801737      4.02801737      4.02801737      4.02801738      4.02801736      4.02801738      4.02801737      4.02801736      4.02801735      4.02801735      4.02801737      4.02801736      4.02801733      4.02801737      4.02801737      4.02801735      4.02801737      4.02801738      4.02801737      4.02801738      4.02801733      2.93753801      2.93753797      2.93753803      2.93753803      2.93753804      2.93753805      2.93753805      2.93753802      2.93753805      2.93753797      2.93753800      2.93753798      2.93753805      2.93753806      2.93753804      2.93753806      2.93753794      2.93753805      2.93753795      2.93753799      2.93753806      2.93753806      2.93753804      2.93753800      4.02801737      4.02801737      4.02801734      4.02801736      4.02801738      4.02801738      4.02801737      4.02801730      4.02801737      4.02801728      4.02801737      4.02801735      4.02801728      2.93753805      2.93753804      2.93753793      2.93753804      2.93753800      2.93753805      2.93753806      2.93753805      2.93753805      2.93753796      2.93753805      2.93753806      2.93753798
       4.02801739      4.02801727      4.02801737      4.02801730      2.93753805      2.93753805      2.93753805      2.93753803      2.93753804      2.93753801      2.93753805      2.93753806      2.93753803      2.93753801      2.93753806      2.93753804      2.93753801      2.93753806      2.93753804      2.93753806      2.93753802      2.93753806      2.93753804      2.93753805      2.93753802      2.93753806      2.93753799      2.93753805      2.93753806      2.93753805      2.93753805      2.93753798      4.02801735      4.02801737      4.02801739      4.02801728      4.02801738      4.02801738      4.02801728      4.02801730      4.02801734      4.02801739      4.02801733      4.02801738      4.02801729      4.02801738      4.02801737      4.02801737      4.02801737      4.02801730      4.02801738      4.02801737      4.02801730      4.02801736      4.02801737      4.02801725      4.02801737      4.02801735      4.02801731      4.02801727      4.02801737      4.02801737      4.02801727      4.02801737      4.02801738      4.02801736      4.02801730      4.02801737      4.02801738      4.02801737      4.02801737      4.02801734      4.02801731      4.02801735      4.02801734      4.02801738      4.02801737      4.02801728      4.02801737      4.02801728      4.02801736      4.02801737      4.02801737      4.02801738      4.02801737      4.02801737      4.02801737      4.02801737      4.02801737      4.02801731      4.02801732      4.02801737      4.02801737      4.02801737      4.02801737      4.02801737      4.02801737      4.02801724      4.02801737      4.02801737      4.02801737      4.02801738      4.02801737      4.02801721      4.02801734      4.02801737      4.02801737      4.02801730      4.02801737      4.02801736      4.02801735      4.02801738      4.02801725      4.02801736      4.02801737      4.02801732      4.02801738      4.02801734      4.02801737      4.02801726      4.02801737      4.02801736      4.02801737      4.02801736      4.02801737      4.02801735      4.02801735      4.02801738      4.02801737      4.02801723      4.02801737      4.02801725      4.02801731      4.02801737      4.02801736      4.02801738      4.02801721      4.02801739      4.02801737      4.02801731      4.02801729      4.02801735      4.02801735      4.02801726      4.02801737      4.02801725      4.02801737      4.02801736      4.02801739      2.93753797      2.93753804      2.93753806      2.93753806      2.93753799      2.93753804      2.93753798      2.93753804      2.93753803      2.93753806      2.93753804      2.93753805      2.93753802      2.93753806      2.93753804      2.93753805      2.93753805      2.93753806      4.02801735      4.02801735      4.02801739      4.02801735      4.02801734      4.02801738      4.02801736      4.02801736      4.02801733      4.02801739      4.02801724      4.02801739      2.93753806      2.93753805      2.93753799      2.93753804      2.93753797      2.93753804      2.93753797      2.93753799      2.93753805      2.93753799      2.93753806      2.93753804      2.93753806      2.93753806      2.93753800      2.93753805      2.93753805      2.93753806      2.93753800      2.93753804      2.93753806
       4.02801733      2.93753803      2.93753806      2.93753803      2.93753797      2.93753795      2.93753798      2.93753794      2.93753806      2.93753798      2.93753805      2.93753798      2.93753803      2.93753802      2.93753805      2.93753805      2.93753803      2.93753801      2.93753804      2.93753806      2.93753797      2.93753804      2.93753805      2.93753803      2.93753805      2.93753805      4.02801738      4.02801737      4.02801737      4.02801738      4.02801736      4.02801738      4.02801737      4.02801736      4.02801737      4.02801738      4.02801723      4.02801722      2.93753806      2.93753805      2.93753805      2.93753806      2.93753806      2.93753802      2.93753801      2.93753798      2.93753804      2.93753805      2.93753803      2.93753793      4.02801737      4.02801735      4.02801736      4.02801736      4.02801723      4.02801738      4.02801736      4.02801732      4.02801736      4.02801736      4.02801737      4.02801737      4.02801737      4.02801738      4.02801737      4.02801737      4.02801732      4.02801739      4.02801736      4.02801735      4.02801738      4.02801735      4.02801724      4.02801728      4.02801734      4.02801736      4.02801727      4.02801736      4.02801734      4.02801736      4.02801737      4.02801735      4.02801737      4.02801737      4.02801721      4.02801737      4.02801736      4.02801736      4.02801737      4.02801728      4.02801734      4.02801737      4.02801737      4.02801732      4.02801727      4.02801739      4.02801735      4.02801736      4.02801737      4.02801731      4.02801737      4.02801738      4.02801735      4.02801737      4.02801737      4.02801737      4.02801729      4.02801734      4.02801738      4.02801737      4.02801737      4.02801737      4.02801737      4.02801736      4.02801735      4.02801737      4.02801734      4.02801737      4.02801735      4.02801737      4.02801737      4.02801735      4.02801731      4.02801737      4.02801737      4.02801737      4.02801737      4.02801721      4.02801737      4.02801737      4.02801737      4.02801732      4.02801729      4.02801735      4.02801728      4.02801733      4.02801738      4.02801736      4.02801737      4.02801737      4.02801737      4.02801737      4.02801734      4.02801726      4.02801733      4.02801738      4.02801733      4.02801735      4.02801736      2.93753801      2.93753806      2.93753800      2.93753805      2.93753805      2.93753804      2.93753804      2.93753798      2.93753805      2.93753799      4.02801737      4.02801729      4.02801733      4.02801735      4.02801736      4.02801726      4.02801737      4.02801737      4.02801737      4.02801737      4.02801735      4.02801732      4.02801734      2.93753806      2.93753805      2.93753804      2.93753804      2.93753805      2.93753803      2.93753806      2.93753802      2.93753803      2.93753803      2.93753797      2.93753804      2.93753804      2.93753805      2.93753806      2.93753803      2.93753806      2.93753801      2.93753804      2.93753805      2.93753800      2.93753805      2.93753806      2.93753806      2.93753805      2.93753805      4.02801737      4.02801736
       2.93753795      2.93753806      2.93753804      2.93753799      2.93753806      2.93753796      2.93753805      2.93753801      2.93753799      2.93753794      2.93753804      2.93753802      2.93753795      2.93753805      2.93753802      2.93753804      2.93753805      2.93753805      4.02801737      4.02801732      4.02801732      4.02801737      4.02801738      4.02801737      4.02801737      4.02801737      4.02801732      4.02801730      4.02801738      4.02801730      4.02801736      2.93753805      2.93753806      2.93753801      2.93753804      2.93753792      2.93753796      2.93753805      2.93753800      2.93753806      2.93753800      2.93753806      2.93753804      2.93753800      2.93753795      2.93753802      2.93753806      2.93753803      2.93753801      2.93753806      4.02801729      4.02801737      4.02801728      4.02801732      4.02801735      4.02801734      4.02801737      4.02801736      4.02801733      4.02801736      4.02801737      4.02801738      4.02801721      4.02801738      4.02801737      4.02801737      4.02801737      4.02801732      4.02801737      4.02801738      4.02801738      4.02801737      4.02801733      4.02801735      4.02801728      4.02801734      4.02801735      4.02801737      4.02801737      4.02801735      4.02801737      4.02801735      4.02801738      4.02801726      4.02801738      4.02801737      4.02801735      4.02801737      4.02801736      4.02801736      4.02801735      4.02801737      4.02801736      4.02801728      4.02801739      4.02801737      4.02801737      4.02801731      4.02801738      4.02801726      4.02801721      4.02801738      4.02801737      4.02801737      4.02801737      4.02801736      4.02801732      4.02801733      4.02801735      4.02801736      4.02801737      4.02801735      4.02801729      4.02801734      4.02801721      4.02801737      4.02801736      4.02801730      4.02801737      4.02801738      4.02801729      4.02801734      4.02801736      4.02801739      4.02801735      4.02801737      4.02801737      4.02801735      4.02801738      4.02801737      4.02801738      4.02801737      4.02801736      4.02801731      4.02801729      4.02801737      4.02801733      4.02801738      4.02801725      4.02801738      4.02801737      4.02801734      4.02801735      4.02801736      4.02801737      4.02801737      4.02801735      4.02801725      4.02801730      4.02801726      4.02801738      4.02801737      4.02801738      4.02801725      4.02801727      4.02801739      4.02801738      4.02801737      4.02801737      4.02801738      4.02801737      4.02801723      4.02801736      4.02801736      4.02801733      2.93753797      2.93753799      2.93753804      2.93753804      2.93753806      2.93753802      2.93753805      2.93753805      2.93753803      2.93753798      2.93753795      2.93753805      2.93753799      2.93753804      2.93753792      2.93753806      2.93753805      2.93753805      2.93753806      2.93753804      2.93753804      2.93753803      2.93753803      2.93753799      2.93753805      2.93753799      2.93753803      2.93753800      2.93753803      2.93753806      4.02801738      4.02801731      4.02801721      4.02801723      4.02801736
       2.93753798      2.93753804      2.93753804      2.93753806      2.93753801      2.93753802      2.93753793      2.93753803      2.93753805      2.93753803      4.02801737      4.02801737      4.02801724      4.02801737      4.02801737      4.02801738      4.02801737      4.02801738      4.02801739      4.02801723      4.02801735      4.02801739      4.02801735      4.02801726      2.93753803      2.93753805      2.93753806      2.93753806      2.93753806      2.93753800      2.93753805      2.93753804      2.93753805      2.93753803      2.93753806      2.93753798      2.93753805      2.93753798      2.93753806      2.93753798      2.93753804      2.93753806      2.93753803      2.93753801      2.93753798      2.93753805      2.93753800      2.93753806      2.93753799      4.02801734      4.02801726      4.02801732      4.02801737      4.02801734      4.02801737      4.02801737      4.02801737      4.02801737      4.02801730      4.02801736      4.02801737      4.02801736      4.02801731      4.02801734      4.02801737      4.02801737      4.02801738      4.02801736      4.02801737      4.02801737      4.02801738      4.02801732      4.02801737      4.02801737      4.02801731      4.02801737      4.02801737      4.02801733      4.02801737      4.02801737      4.02801726      4.02801737      4.02801735      4.02801736      4.02801736      4.02801736      4.02801737      4.02801737      4.02801736      4.02801738      4.02801734      4.02801737      4.02801722      4.02801737      4.02801736      4.02801737      4.02801736      4.02801733      4.02801735      4.02801729      4.02801736      4.02801727      4.02801736      4.02801737      4.02801739      4.02801728      4.02801732      4.02801737      4.02801725      4.02801736      4.02801736      4.02801721      4.02801737      4.02801738      4.02801737      4.02801722      4.02801737      4.02801737      4.02801737      4.02801736      4.02801736      4.02801721      4.02801737      4.02801730      4.02801734      4.02801737      4.02801724      4.02801735      4.02801736      4.02801738      4.02801728      4.02801737      4.02801735      4.02801738      4.02801731      4.02801735      4.02801725      4.02801737      4.02801737      4.02801737      4.02801737      4.02801729      4.02801737      4.02801738      4.02801736      4.02801738      4.02801738      4.02801735      4.02801737      4.02801731      4.02801735      4.02801737      4.02801727      4.02801737      4.02801731      4.02801735      4.02801738      4.02801734      4.02801737      2.93753806      2.93753804      2.93753796      2.93753805      2.93753804      2.93753799      2.93753806      2.93753806      2.93753795      2.93753798      2.93753806      2.93753806      2.93753804      2.93753803      2.93753806      2.93753805      2.93753806      2.93753801      2.93753795      2.93753805      2.93753806      2.93753802      2.93753801      2.93753799      2.93753804      2.93753805      2.93753806      2.93753806      2.93753795      2.93753801      2.93753805      2.93753806      4.02801738      4.02801737      4.02801737      4.02801721      4.02801731      4.02801738      4.02801736      4.02801737      4.02801737
       4.02801737      4.02801731      4.02801737      4.02801736      4.02801733      4.02801723      4.02801736      4.02801737      4.02801738      4.02801735      4.02801737      4.02801735      4.02801731      4.02801737      4.02801737      4.02801737      4.02801730      2.93753805      2.93753793      2.93753801      2.93753806      2.93753801      2.93753806      2.93753806      2.93753798      2.93753798      2.93753804      2.93753806      2.93753805      2.93753805      2.93753806      2.93753805      2.93753806      2.93753798      2.93753800      2.93753806      2.93753803      2.93753796      2.93753795      2.93753806      2.93753803      2.93753806      2.93753794      2.93753800      2.93753803      2.93753806      2.93753805      2.93753804      2.93753805      4.02801736      4.02801732      4.02801736      4.02801736      4.02801727      4.02801735      4.02801738      4.02801730      4.02801733      4.02801735      4.02801737      4.02801735      4.02801738      4.02801737      4.02801735      4.02801730      4.02801737      4.02801737      4.02801731      4.02801728      4.02801739      4.02801734      4.02801736      4.02801730      4.02801721      4.02801737      4.02801736      4.02801736      4.02801735      4.02801723      4.02801736      4.02801734      4.02801738      4.02801726      4.02801738      4.02801725      4.02801737      4.02801734      4.02801736      4.02801737      4.02801732      4.02801739      4.02801729      4.02801721      4.02801736      4.02801727      4.02801722      4.02801726      4.02801738      4.02801732      4.02801721      4.02801734      4.02801739      4.02801737      4.02801737      4.02801737      4.02801737      4.02801725      4.02801739      4.02801736      4.02801733      4.02801721      4.02801735      4.02801737      4.02801727      4.02801737      4.02801736      4.02801738      4.02801737      4.02801736      4.02801737      4.02801735      4.02801732      4.02801737      4.02801738      4.02801737      4.02801738      4.02801734      4.02801738      4.02801738      4.02801737      4.02801732      4.02801736      4.02801737      4.02801730      4.02801738      4.02801727      4.02801728      4.02801737      4.02801738      4.02801736      4.02801736      4.02801737      4.02801738      4.02801736      4.02801732      4.02801735      4.02801737      4.02801738      4.02801737      4.02801736      4.02801722      4.02801737      2.93753806      2.93753805      2.93753794      2.93753798      2.93753806      2.93753800      2.93753806      2.93753803      2.93753795      2.93753805      2.93753806      2.93753799      2.93753804      2.93753805      2.93753800      2.93753806      2.93753799      2.93753806      2.93753799      2.93753799      2.93753795      2.93753805      2.93753796      2.93753794      2.93753798      2.93753806      2.93753806      2.93753795      2.93753803      2.93753806      2.93753805      2.93753804      2.93753800      2.93753806      2.93753803      4.02801724      4.02801738      4.02801736      4.02801737      4.02801732      4.02801737      4.02801738      4.02801737      4.02801737      4.02801737      4.02801735      4.02801738      4.02801737
       4.02801736      4.02801737      4.02801722      4.02801732      4.02801734      4.02801736      4.02801738      4.02801735      4.02801737      4.02801724      4.02801728      2.93753805      2.93753805      2.93753805      2.93753795      2.93753806      2.93753806      2.93753802      2.93753805      2.93753804      2.93753805      2.93753805      2.93753801      2.93753806      2.93753793      2.93753805      2.93753805      2.93753804      2.93753806      2.93753806      2.93753806      2.93753803      2.93753799      2.93753805      2.93753798      2.93753803      2.93753806      2.93753805      2.93753805      2.93753803      2.93753804      2.93753801      2.93753806      2.93753806      2.93753806      2.93753799      2.93753806      2.93753796      4.02801722      4.02801735      4.02801737      4.02801733      4.02801737      4.02801735      4.02801739      4.02801727      4.02801723      4.02801737      4.02801729      4.02801731      4.02801737      4.02801737      4.02801737      4.02801729      4.02801737      4.02801737      4.02801735      4.02801739      4.02801733      4.02801735      4.02801739      4.02801736      4.02801730      4.02801736      4.02801739      4.02801722      4.02801737      4.02801738      4.02801737      4.02801729      4.02801736      4.02801737      4.02801737      4.02801727      4.02801721      4.02801736      4.02801730      4.02801738      4.02801738      4.02801734      4.02801731      4.02801737      4.02801739      4.02801730      4.02801737      4.02801738      4.02801735      4.02801729      4.02801728      4.02801737      4.02801737      4.02801738      4.02801737      4.02801737      4.02801736      4.02801735      4.02801735      4.02801738      4.02801734      4.02801735      4.02801737      4.02801737      4.02801737      4.02801736      4.02801737      4.02801735      4.02801721      4.02801736      4.02801739      4.02801735      4.02801736      4.02801725      4.02801733      4.02801737      4.02801737      4.02801737      4.02801737      4.02801736      4.02801737      4.02801735      4.02801733      4.02801732      4.02801738      4.02801737      4.02801737      4.02801734      4.02801737      4.02801735      4.02801735      4.02801737      4.02801737      4.02801737      4.02801722      4.02801728      4.02801737      2.93753803      2.93753804      2.93753804      2.93753805      2.93753805      2.93753806      2.93753798      2.93753805      2.93753801      2.93753805      2.93753805      2.93753801      2.93753805      2.93753801      2.93753796      2.93753796      2.93753806      2.93753800      2.93753803      2.93753806      2.93753806      2.93753806      2.93753806      2.93753805      2.93753806      2.93753795      2.93753806      2.93753805      2.93753795      2.93753801      2.93753804      2.93753805      2.93753801      2.93753806      2.93753797      2.93753805      2.93753804      2.93753804      4.02801730      4.02801737      4.02801732      4.02801737      4.02801735      4.02801736      4.02801737      4.02801729      4.02801732      4.02801736      4.02801737      4.02801731      4.02801737      4.02801736      4.02801729      4.02801735      4.02801737
       4.02801736      4.02801723      4.02801733      4.02801729      2.93753801      2.93753805      2.93753805      2.93753800      2.93753797      2.93753803      2.93753803      2.93753804      2.93753795      2.93753803      2.93753805      2.93753805      2.93753802      2.93753803      2.93753805      2.93753806      2.93753804      2.93753804      2.93753805      2.93753805      2.93753806      2.93753801      2.93753806      2.93753806      2.93753805      2.93753805      2.93753801      2.93753805      2.93753805      2.93753797      2.93753805      2.93753805      2.93753800      2.93753805      2.93753806      2.93753800      2.93753794      2.93753800      2.93753806      2.93753806      2.93753806      2.93753806      2.93753805      4.02801736      4.02801737      4.02801737      4.02801737      4.02801737      4.02801735      4.02801737      4.02801737      4.02801737      4.02801738      4.02801738      4.02801737      4.02801737      4.02801738      4.02801731      4.02801737      4.02801737      4.02801733      4.02801727      4.02801737      4.02801736      4.02801731      4.02801737      4.02801737      4.02801736      4.02801736      4.02801737      4.02801736      4.02801734      4.02801738      4.02801733      4.02801729      4.02801736      4.02801737      4.02801739      4.02801737      4.02801737      4.02801737      4.02801737      4.02801725      4.02801722      4.02801737      4.02801737      4.02801737      4.02801737      4.02801739      4.02801735      4.02801739      4.02801735      4.02801732      4.02801737      4.02801737      4.02801732      4.02801737      4.02801734      4.02801730      4.02801737      4.02801736      4.02801738      4.02801731      4.02801737      4.02801737      4.02801735      4.02801737      4.02801726      4.02801732      4.02801737      4.02801726      4.02801739      4.02801731      4.02801738      4.02801737      4.02801721      4.02801737      4.02801736      4.02801735      4.02801737      4.02801732      4.02801729      4.02801739      4.02801735      4.02801729      4.02801735      4.02801738      4.02801725      4.02801737      4.02801737      4.02801738      4.02801736      4.02801737      4.02801737      4.02801739      2.93753802      2.93753805      2.93753798      2.93753803      2.93753806      2.93753803      2.93753805      2.93753806      2.93753802      2.93753803      2.93753798      2.93753804      2.93753800      2.93753806      2.93753805      2.93753806      2.93753806      2.93753797      2.93753805      2.93753805      2.93753802      2.93753800      2.93753806      2.93753799      2.93753806      2.93753806      2.93753805      2.93753806      2.93753806      2.93753806      2.93753804      2.93753806      2.93753805      2.93753806      2.93753804      2.93753806      2.93753798      2.93753803      2.93753803      4.02801721      4.02801729      4.02801724      4.02801735      4.02801729      4.02801735      4.02801738      4.02801737      4.02801737      4.02801737      4.02801726      4.02801736      4.02801737      4.02801737      4.02801736      4.02801722      4.02801738      4.02801739      4.02801727      4.02801738      4.02801737      4.02801730
       2.93753797      2.93753800      2.93753805      2.93753798      2.93753805      2.93753806      2.93753805      2.93753806      2.93753806      2.93753798      2.93753806      2.93753805      2.93753804      2.93753799      2.93753802      2.93753799      2.93753802      2.93753804      2.93753801      2.93753805      2.93753806      2.93753805      2.93753800      2.93753798      2.93753805      2.93753793      2.93753800      2.93753806      2.93753805      2.93753793      2.93753800      2.93753806      2.93753804      2.93753801      2.93753796      2.93753806      2.93753805      2.93753803      2.93753806      2.93753806      2.93753806      2.93753801      2.93753804      2.93753806      2.93753806      2.93753806      4.02801738      4.02801737      4.02801733      4.02801733      4.02801737      4.02801737      4.02801734      4.02801737      4.02801737      4.02801737      4.02801735      4.02801731      4.02801728      4.02801737      4.02801737      4.02801738      4.02801737      4.02801736      4.02801737      4.02801737      4.02801737      4.02801737      4.02801732      4.02801737      4.02801727      4.02801736      4.02801733      4.02801725      4.02801737      4.02801737      4.02801735      4.02801737      4.02801734      4.02801736      4.02801721      4.02801737      4.02801736      4.02801737      4.02801737      4.02801738      4.02801737      4.02801737      4.02801738      4.02801737      4.02801733      4.02801736      4.02801738      4.02801731      4.02801734      4.02801730      4.02801730      4.02801737      4.02801739      4.02801736      4.02801737      4.02801737      4.02801737      4.02801730      4.02801737      4.02801737      4.02801736      4.02801736      4.02801734      4.02801737      4.02801737      4.02801737      4.02801721      4.02801737      4.02801737      4.02801725      4.02801736      4.02801737      4.02801737      4.02801737      4.02801737      4.02801737      4.02801734      4.02801738      4.02801725      4.02801733      4.02801733      4.02801737      4.02801737      4.02801737      4.02801724      4.02801736      2.93753798      2.93753802      2.93753803      2.93753806      2.93753803      2.93753806      2.93753799      2.93753806      2.93753801      2.93753806      2.93753804      2.93753805      2.93753803      2.93753801      2.93753802      2.93753806      2.93753806      2.93753797      2.93753799      2.93753792      2.93753793      2.93753806      2.93753799      2.93753799      2.93753805      2.93753801      2.93753803      2.93753804      2.93753802      2.93753802      2.93753792      2.93753798      2.93753805      2.93753803      2.93753802      2.93753803      2.93753796      2.93753798      2.93753797      2.93753801      2.93753805      4.02801739      4.02801737      4.02801736      4.02801737      4.02801736      4.02801737      4.02801723      4.02801738      4.02801737      4.02801736      4.02801737      4.02801735      4.02801737      4.02801736      4.02801737      4.02801731      4.02801727      4.02801736      4.02801736      4.02801737      4.02801736      4.02801735      4.02801737      4.02801732      4.02801739      4.02801737      4.02801737
       2.93753796      2.93753806      2.93753797      2.93753802      2.93753805      2.93753805      2.93753798      2.93753806      2.93753794      2.93753806      2.93753803      2.93753802      2.93753803      2.93753804      2.93753804      2.93753799      2.93753806      2.93753795      2.93753806      2.93753802      2.93753796      2.93753798      2.93753800      2.93753805      2.93753803      2.93753798      2.93753806      2.93753801      2.93753806      2.93753805      2.93753803      2.93753797      2.93753793      2.93753805      2.93753805      2.93753806      2.93753806      2.93753800      2.93753804      2.93753803      2.93753806      2.93753805      2.93753806      2.93753806      2.93753802      4.02801730      4.02801737      4.02801737      4.02801736      4.02801738      4.02801737      4.02801731      4.02801735      4.02801728      4.02801735      4.02801736      4.02801730      4.02801736      4.02801737      4.02801735      4.02801736      4.02801737      4.02801721      4.02801734      4.02801731      4.02801723      4.02801736      4.02801730      4.02801737      4.02801737      4.02801736      4.02801736      4.02801737      4.02801736      4.02801736      4.02801723      4.02801737      4.02801734      4.02801727      4.02801724      4.02801737      4.02801736      4.02801736      4.02801739      4.02801736      4.02801737      4.02801737      4.02801721      4.02801729      4.02801737      4.02801731      4.02801736      4.02801737      4.02801737      4.02801736      4.02801738      4.02801735      4.02801738      4.02801737      4.02801736      4.02801737      4.02801735      4.02801738      4.02801738      4.02801735      4.02801737      4.02801735      4.02801737      4.02801732      4.02801737      4.02801727      4.02801737      4.02801732      4.02801737      4.02801729      4.02801737      4.02801737      4.02801736      4.02801737      4.02801739      4.02801733      4.02801737      4.02801736      4.02801737      4.02801737      2.93753806      2.93753805      2.93753804      2.93753806      2.93753795      2.93753804      2.93753796      2.93753800      2.93753804      2.93753806      2.93753805      2.93753805      2.93753804      2.93753797      2.93753803      2.93753805      2.93753798      2.93753806      2.93753799      2.93753805      2.93753799      2.93753798      2.93753805      2.93753804      2.93753806      2.93753805      2.93753797      2.93753805      2.93753799      2.93753803      2.93753799      2.93753797      2.93753800      2.93753803      2.93753796      2.93753805      2.93753805      2.93753805      2.93753806      2.93753803      2.93753805      2.93753805      4.02801728      4.02801730      4.02801737      4.02801737      4.02801737      4.02801737      4.02801737      4.02801722      4.02801738      4.02801725      4.02801737      4.02801736      4.02801737      4.02801738      4.02801733      4.02801737      4.02801732      4.02801737      4.02801739      4.02801721      4.02801738      4.02801728      4.02801737      4.02801738      4.02801726      4.02801737      4.02801737      4.02801737      4.02801736      4.02801721      4.02801735      4.02801734      4.02801739
       4.02801724      4.02801735      4.02801737      4.02801735      4.02801737      4.02801738      4.02801737      4.02801738      4.02801738      4.02801736      4.02801730      4.02801737      4.02801737      4.02801738      4.02801737      2.93753798      2.93753805      2.93753799      2.93753806      2.93753801      2.93753805      2.93753806      2.93753806      2.93753799      2.93753805      2.93753802      2.93753804      2.93753805      2.93753805      2.93753797      2.93753804      2.93753805      2.93753797      2.93753799      2.93753797      2.93753801      2.93753799      2.93753804      2.93753803      2.93753804      2.93753806      2.93753802      2.93753800      2.93753805      2.93753804      4.02801737      4.02801737      4.02801738      4.02801736      4.02801733      4.02801737      4.02801732      4.02801732      4.02801735      4.02801737      4.02801728      4.02801738      4.02801734      4.02801738      4.02801737      4.02801733      4.02801735      4.02801735      4.02801736      4.02801737      4.02801737      4.02801737      4.02801737      4.02801730      4.02801736      4.02801737      4.02801737      4.02801730      4.02801721      4.02801737      4.02801736      4.02801723      4.02801730      4.02801737      4.02801735      4.02801737      4.02801737      4.02801724      4.02801737      4.02801738      4.02801739      4.02801738      4.02801737      4.02801729      4.02801738      4.02801721      4.02801736      4.02801736      4.02801732      4.02801734      4.02801737      4.02801737      4.02801739      4.02801726      4.02801737      4.02801737      4.02801738      4.02801734      4.02801737      4.02801738      4.02801737      4.02801736      4.02801735      4.02801728      4.02801739      4.02801736      4.02801737      4.02801737      4.02801737      4.02801738      4.02801736      4.02801729      4.02801730      2.93753805      2.93753799      2.93753806      2.93753804      2.93753801      2.93753804      2.93753800      2.93753804      2.93753797      2.93753803      2.93753804      2.93753806      2.93753802      2.93753805      2.93753797      2.93753802      2.93753806      2.93753805      2.93753805      2.93753803      2.93753805      2.93753796      2.93753805      2.93753800      2.93753805      2.93753806      2.93753804      2.93753805      2.93753800      2.93753800      2.93753794      2.93753795      2.93753796      2.93753805      2.93753803      2.93753803      2.93753802      2.93753795      2.93753806      2.93753803      2.93753804      4.02801728      4.02801734      4.02801727      4.02801739      4.02801736      4.02801735      4.02801737      4.02801738      4.02801736      4.02801736      4.02801733      4.02801737      4.02801737      4.02801737      4.02801739      4.02801736      4.02801732      4.02801724      4.02801737      4.02801737      4.02801737      4.02801731      4.02801737      4.02801737      4.02801737      4.02801724      4.02801738      4.02801737      4.02801737      4.02801727      4.02801737      4.02801735      4.02801737      4.02801727      4.02801737      4.02801734      4.02801731      4.02801729      4.02801721      4.02801737      4.02801737
       4.02801737      4.02801738      4.02801738      4.02801738      4.02801729      4.02801723      4.02801736      4.02801725      4.02801737      4.02801726      4.02801737      4.02801730      4.02801732      4.02801736      4.02801731      4.02801721      2.93753799      2.93753805      2.93753805      2.93753805      2.93753799      2.93753805      2.93753801      2.93753806      2.93753806      2.93753804      2.93753804      2.93753806      2.93753804      2.93753803      2.93753805      2.93753806      2.93753806      2.93753799      2.93753800      2.93753795      2.93753805      2.93753804      2.93753803      2.93753804      2.93753806      2.93753805      2.93753805      2.93753804      4.02801738      4.02801738      4.02801737      4.02801737      4.02801738      4.02801736      4.02801737      4.02801737      4.02801735      4.02801737      4.02801737      4.02801735      4.02801738      4.02801738      4.02801736      4.02801737      4.02801735      4.02801735      4.02801737      4.02801737      4.02801737      4.02801735      4.02801736      4.02801733      4.02801736      4.02801737      4.02801721      4.02801736      4.02801737      4.02801734      4.02801730      4.02801736      4.02801738      4.02801727      4.02801735      4.02801736      4.02801730      4.02801738      4.02801738      4.02801735      4.02801739      4.02801737      4.02801736      4.02801736      4.02801725      4.02801738      4.02801736      4.02801729      4.02801738      4.02801738      4.02801737      4.02801733      4.02801729      4.02801737      4.02801723      4.02801737      4.02801737      4.02801737      4.02801737      4.02801733      4.02801725      4.02801736      4.02801736      4.02801739      4.02801737      4.02801737      2.93753805      2.93753805      2.93753803      2.93753804      2.93753806      2.93753804      2.93753801      2.93753795      2.93753804      2.93753805      2.93753805      2.93753794      2.93753802      2.93753802      2.93753806      2.93753798      2.93753801      2.93753805      2.93753806      2.93753806      2.93753804      2.93753798      2.93753805      2.93753798      2.93753806      2.93753800      2.93753806      2.93753804      2.93753803      2.93753802      2.93753798      2.93753801      2.93753794      2.93753806      2.93753806      2.93753805      2.93753806      2.93753803      2.93753806      2.93753803      2.93753806      4.02801735      4.02801737      4.02801738      4.02801734      4.02801737      4.02801729      4.02801733      4.02801737      4.02801736      4.02801736      4.02801735      4.02801723      4.02801737      4.02801721      4.02801736      4.02801737      4.02801737      4.02801737      4.02801735      4.02801736      4.02801728      4.02801738      4.02801735      4.02801734      4.02801723      4.02801724      4.02801736      4.02801737      4.02801736      4.02801738      4.02801737      4.02801737      4.02801737      4.02801731      4.02801737      4.02801738      4.02801736      4.02801737      4.02801739      4.02801725      4.02801729      4.02801732      4.02801738      2.93753804      2.93753806      2.93753804      2.93753805      2.93753806      2.93753801
       4.02801723      4.02801727      4.02801733      4.02801737      4.02801736      4.02801737      4.02801737      4.02801739      4.02801732      4.02801736      4.02801722      4.02801737      4.02801737      4.02801730      4.02801737      4.02801721      2.93753806      2.93753798      2.93753805      2.93753804      2.93753803      2.93753805      2.93753802      2.93753806      2.93753800      2.93753805      2.93753806      2.93753804      2.93753805      2.93753798      2.93753802      2.93753801      2.93753801      2.93753802      2.93753806      2.93753797      2.93753803      2.93753795      2.93753805      2.93753794      2.93753802      2.93753795      2.93753805      2.93753795      4.02801737      4.02801738      4.02801724      4.02801739      4.02801738      4.02801737      4.02801738      4.02801737      4.02801736      4.02801737      4.02801735      4.02801737      4.02801739      4.02801729      4.02801738      4.02801738      4.02801736      4.02801732      4.02801730      4.02801735      4.02801735      4.02801736      4.02801736      4.02801739      4.02801734      4.02801737      4.02801735      4.02801733      4.02801737      4.02801736      4.02801736      4.02801737      4.02801730      4.02801737      4.02801738      4.02801721      4.02801738      4.02801735      4.02801737      4.02801730      4.02801737      4.02801737      4.02801737      4.02801731      4.02801724      4.02801721      4.02801732      4.02801734      4.02801730      4.02801728      4.02801730      4.02801737      4.02801733      4.02801737      4.02801730      4.02801737      4.02801738      4.02801736      4.02801739      2.93753802      2.93753806      2.93753795      2.93753798      2.93753806      2.93753801      2.93753805      2.93753804      2.93753805      2.93753806      2.93753800      2.93753795      2.93753799      2.93753805      2.93753806      2.93753804      2.93753806      2.93753799      2.93753806      2.93753798      2.93753806      2.93753801      2.93753800      2.93753805      2.93753804      2.93753804      2.93753806      2.93753806      2.93753798      2.93753797      2.93753806      2.93753803      2.93753806      2.93753796      2.93753806      2.93753804      2.93753806      2.93753805      4.02801728      4.02801739      4.02801737      4.02801738      4.02801737      4.02801733      4.02801736      4.02801737      4.02801738      4.02801737      4.02801737      4.02801737      4.02801735      4.02801738      4.02801721      4.02801736      4.02801735      4.02801738      4.02801733      4.02801737      4.02801734      4.02801737      4.02801736      4.02801736      4.02801736      4.02801735      4.02801737      4.02801738      4.02801737      4.02801738      4.02801736      4.02801733      4.02801736      4.02801738      4.02801737      4.02801733      4.02801729      4.02801732      4.02801736      4.02801736      4.02801737      4.02801725      4.02801738      2.93753801      2.93753800      2.93753806      2.93753805      2.93753806      2.93753800      2.93753793      2.93753803      2.93753795      2.93753796      1.60463316      1.60463318      1.60463316      1.60463316      1.60463316      1.60463313
       4.02801737      4.02801728      4.02801737      4.02801737      4.02801734      4.02801732      4.02801737      4.02801737      4.02801737      4.02801733      4.02801723      4.02801736      4.02801737      4.02801737      4.02801737      4.02801737      2.93753798      2.93753806      2.93753805      2.93753802      2.93753803      2.93753806      2.93753795      2.93753804      2.93753798      2.93753795      2.93753797      2.93753798      2.93753801      2.93753806      2.93753798      2.93753805      2.93753806      2.93753797      2.93753805      2.93753803      2.93753801      2.93753806      2.93753805      2.93753806      2.93753801      2.93753800      2.93753805      2.93753797      4.02801736      4.02801724      4.02801739      4.02801737      4.02801737      4.02801735      4.02801724      4.02801730      4.02801739      4.02801731      4.02801737      4.02801739      4.02801737      4.02801734      4.02801730      4.02801737      4.02801737      4.02801735      4.02801738      4.02801738      4.02801736      4.02801737      4.02801736      4.02801738      4.02801737      4.02801736      4.02801725      4.02801738      4.02801735      4.02801721      4.02801737      4.02801733      4.02801737      4.02801730      4.02801727      4.02801738      4.02801735      4.02801737      4.02801733      4.02801737      4.02801736      4.02801737      4.02801735      4.02801723      4.02801736      4.02801737      4.02801737      4.02801731      4.02801736      4.02801737      4.02801736      2.93753803      2.93753805      2.93753803      2.93753805      2.93753805      2.93753800      2.93753806      2.93753806      2.93753805      2.93753806      2.93753797      2.93753799      2.93753801      2.93753800      2.93753806      2.93753800      2.93753805      2.93753804      2.93753804      2.93753806      2.93753800      2.93753806      2.93753805      2.93753805      2.93753802      2.93753797      2.93753805      2.93753805      2.93753800      2.93753800      2.93753805      2.93753805      2.93753806      2.93753800      4.02801737      4.02801738      4.02801732      4.02801737      4.02801728      4.02801737      4.02801737      4.02801737      4.02801738      4.02801728      4.02801736      4.02801724      4.02801737      4.02801732      4.02801737      4.02801734      4.02801735      4.02801737      4.02801737      4.02801737      4.02801732      4.02801736      4.02801738      4.02801737      4.02801737      4.02801734      4.02801737      4.02801736      4.02801736      4.02801737      4.02801737      4.02801737      4.02801738      4.02801737      4.02801726      4.02801737      4.02801737      4.02801737      4.02801737      4.02801738      4.02801737      4.02801725      4.02801737      2.93753806      2.93753803      2.93753804      2.93753796      2.93753805      2.93753803      2.93753806      2.93753800      2.93753806      1.60463316      1.60463318      1.60463317      1.60463318      1.60463318      1.60463317      1.60463316      1.60463316      1.60463314      1.60463316      1.60463317      1.60463316      1.60463316      1.60463317      1.60463316      1.60463317      1.60463316      1.60463316      1.60463318
       4.02801737      4.02801733      4.02801737      4.02801735      4.02801738      4.02801737      4.02801736      4.02801738      4.02801729      4.02801739      4.02801730      4.02801724      4.02801726      4.02801736      4.02801737      4.02801732      2.93753806      2.93753799      2.93753804      2.93753801      2.93753806      2.93753804      2.93753806      2.93753805      2.93753802      2.93753805      2.93753806      2.93753806      2.93753806      2.93753803      2.93753798      2.93753800      2.93753799      2.93753804      2.93753806      2.93753805      2.93753806      2.93753804      2.93753803      2.93753804      2.93753800      2.93753805      2.93753806      2.93753800      4.02801739      4.02801726      4.02801733      4.02801729      4.02801736      4.02801736      4.02801737      4.02801735      4.02801736      4.02801739      4.02801737      4.02801738      4.02801728      4.02801737      4.02801732      4.02801737      4.02801733      4.02801736      4.02801737      4.02801737      4.02801737      4.02801736      4.02801738      4.02801727      4.02801733      4.02801736      4.02801730      4.02801721      4.02801731      4.02801737      4.02801736      4.02801724      4.02801734      4.02801736      4.02801738      4.02801737      4.02801737      4.02801721      4.02801737      4.02801737      4.02801736      4.02801737      2.93753806      2.93753797      2.93753806      2.93753804      2.93753805      2.93753806      2.93753805      2.93753799      2.93753800      2.93753796      2.93753806      2.93753805      2.93753805      2.93753801      2.93753804      2.93753802      2.93753805      2.93753803      2.93753805      2.93753805      2.93753805      2.93753803      2.93753798      2.93753796      2.93753802      2.93753800      2.93753800      2.93753806      2.93753796      4.02801737      4.02801728      4.02801732      4.02801738      4.02801721      4.02801738      4.02801737      4.02801736      4.02801737      4.02801737      4.02801729      4.02801738      4.02801728      4.02801737      4.02801732      4.02801723      4.02801736      4.02801736      4.02801731      4.02801738      4.02801735      4.02801737      4.02801735      4.02801730      4.02801737      4.02801735      4.02801736      4.02801730      4.02801738      4.02801738      4.02801737      4.02801736      4.02801737      4.02801730      4.02801738      4.02801737      4.02801737      4.02801737      4.02801736      4.02801736      4.02801734      4.02801736      4.02801721      4.02801737      2.93753806      2.93753805      2.93753801      2.93753800      2.93753801      2.93753805      2.93753804      2.93753803      2.93753801      1.60463318      1.60463318      1.60463318      1.60463315      1.60463318      1.60463316      1.60463318      1.60463314      1.60463316      1.60463317      1.60463316      1.60463314      1.60463316      1.60463314      1.60463316      1.60463315      1.60463316      1.60463318      1.60463317      1.60463316      1.60463316      1.60463316      1.60463318      1.60463316      1.60463318      1.60463318      1.60463316      2.93753805      2.93753796      2.93753803      2.93753803      2.93753805
       4.02801734      4.02801736      4.02801737      4.02801737      4.02801737      4.02801728      4.02801738      4.02801736      4.02801729      4.02801737      4.02801737      4.02801733      4.02801738      4.02801738      4.02801729      4.02801738      2.93753801      2.93753804      2.93753804      2.93753805      2.93753795      2.93753805      2.93753806      2.93753806      2.93753806      2.93753801      2.93753804      2.93753801      2.93753806      2.93753799      2.93753804      2.93753801      2.93753806      2.93753797      2.93753804      2.93753802      2.93753805      2.93753805      2.93753806      2.93753805      2.93753805      2.93753801      2.93753797      2.93753806      2.93753804      4.02801737      4.02801737      4.02801727      4.02801737      4.02801737      4.02801737      4.02801737      4.02801737      4.02801737      4.02801737      4.02801738      4.02801723      4.02801737      4.02801731      4.02801738      4.02801737      4.02801737      4.02801739      4.02801721      4.02801724      4.02801738      4.02801737      4.02801733      4.02801735      4.02801727      4.02801737      4.02801737      4.02801736      4.02801721      4.02801737      4.02801737      2.93753806      2.93753804      2.93753805      2.93753801      2.93753801      2.93753796      2.93753805      2.93753805      2.93753804      2.93753806      2.93753806      2.93753805      2.93753806      2.93753801      2.93753805      2.93753806      2.93753799      2.93753800      2.93753806      2.93753804      2.93753806      2.93753806      2.93753802      2.93753805      2.93753806      4.02801731      4.02801737      4.02801721      4.02801737      4.02801732      4.02801737      4.02801737      4.02801737      4.02801738      4.02801737      4.02801737      4.02801735      4.02801725      4.02801737      4.02801737      4.02801735      4.02801733      4.02801739      4.02801729      4.02801728      4.02801737      4.02801724      4.02801737      4.02801737      4.02801737      4.02801734      4.02801738      4.02801737      4.02801732      4.02801737      4.02801737      4.02801738      4.02801736      4.02801736      4.02801737      4.02801737      4.02801737      4.02801737      4.02801730      4.02801736      4.02801723      2.93753799      2.93753799      2.93753805      2.93753805      2.93753803      2.93753806      2.93753801      2.93753805      2.93753804      2.93753806      2.93753800      1.60463316      1.60463316      1.60463318      1.60463316      1.60463315      1.60463316      1.60463316      1.60463318      1.60463316      1.60463317      1.60463318      1.60463316      1.60463316      1.60463316      1.60463317      1.60463318      1.60463315      1.60463316      1.60463318      1.60463318      1.60463317      1.60463313      1.60463317      1.60463316      1.60463315      1.60463314      1.60463317      1.60463318      1.60463317      1.60463316      1.60463317      1.60463318      1.60463318      1.60463316      2.93753805      2.93753803      2.93753806      2.93753804      2.93753805      2.93753804      2.93753801      2.93753806      2.93753797      2.93753805      2.93753806      2.93753806      2.93753806
       4.02801737      4.02801735      4.02801735      4.02801738      4.02801737      4.02801721      4.02801726      4.02801733      4.02801736      4.02801728      4.02801737      4.02801728      4.02801736      4.02801732      4.02801737      4.02801733      2.93753801      2.93753804      2.93753804      2.93753804      2.93753797      2.93753806      2.93753805      2.93753804      2.93753806      2.93753806      2.93753805      2.93753800      2.93753794      2.93753804      2.93753801      2.93753803      2.93753793      2.93753805      2.93753799      2.93753806      2.93753805      2.93753806      2.93753800      2.93753798      2.93753804      2.93753803      2.93753806      2.93753805      2.93753805      2.93753805      2.93753805      2.93753797      2.93753806      2.93753806      4.02801733      4.02801737      4.02801738      4.02801737      4.02801735      4.02801735      4.02801737      4.02801739      4.02801723      4.02801737      4.02801730      4.02801735      4.02801737      4.02801738      2.93753806      2.93753798      2.93753806      2.93753805      2.93753806      2.93753803      2.93753802      2.93753806      2.93753805      2.93753806      2.93753805      2.93753800      2.93753798      2.93753803      2.93753799      2.93753800      2.93753796      2.93753805      2.93753806      2.93753805      2.93753806      2.93753804      2.93753805      2.93753804      2.93753801      4.02801734      4.02801727      4.02801736      4.02801737      4.02801734      4.02801736      4.02801737      4.02801736      4.02801737      4.02801733      4.02801736      4.02801728      4.02801736      4.02801734      4.02801738      4.02801737      4.02801731      4.02801731      4.02801736      4.02801738      4.02801735      4.02801735      4.02801737      4.02801734      4.02801738      4.02801734      4.02801737      4.02801736      4.02801737      4.02801737      4.02801731      2.93753803      2.93753805      2.93753798      2.93753800      2.93753800      2.93753804      2.93753805      2.93753805      2.93753806      2.93753804      2.93753802      2.93753806      2.93753806      2.93753805      1.60463316      1.60463317      1.60463317      1.60463316      1.60463318      1.60463316      1.60463317      1.60463315      1.60463316      1.60463314      1.60463314      1.60463316      1.60463314      1.60463316      1.60463318      1.60463316      1.60463317      1.60463318      1.60463318      1.60463315      1.60463316      1.60463316      1.60463318      1.60463316      1.60463318      1.60463316      1.60463317      1.60463318      1.60463316      1.60463318      1.60463317      1.60463316      1.60463316      1.60463316      1.60463318      1.60463315      1.60463316      1.60463316      1.60463317      1.60463316      1.60463318      1.60463317      1.60463317      1.60463315      2.93753800      2.93753804      2.93753805      2.93753802      2.93753803      2.93753797      2.93753806      2.93753800      2.93753804      2.93753806      2.93753806      2.93753804      2.93753803      2.93753804      2.93753799      2.93753801      2.93753805      2.93753804      2.93753806      2.93753800      2.93753802      2.93753805
       4.02801737      4.02801728      4.02801735      4.02801737      4.02801737      4.02801739      4.02801733      4.02801729      4.02801737      4.02801738      4.02801737      4.02801736      4.02801732      4.02801732      4.02801737      4.02801739      2.93753799      2.93753803      2.93753801      2.93753800      2.93753805      2.93753805      2.93753804      2.93753805      2.93753806      2.93753804      2.93753805      2.93753799      2.93753798      2.93753796      2.93753796      2.93753805      2.93753798      2.93753804      2.93753799      2.93753805      2.93753803      2.93753806      2.93753806      2.93753805      2.93753801      2.93753805      2.93753806      2.93753800      2.93753804      2.93753797      2.93753793      2.93753805      2.93753805      2.93753804      2.93753804      2.93753805      2.93753793      2.93753801      2.93753806      2.93753796      2.93753806      2.93753801      2.93753806      2.93753803      2.93753801      2.93753804      2.93753805      2.93753805      2.93753803      2.93753800      2.93753805      2.93753798      2.93753798      2.93753799      2.93753799      2.93753797      2.93753806      2.93753799      2.93753806      2.93753806      2.93753806      2.93753805      4.02801736      4.02801736      4.02801731      4.02801735      4.02801724      4.02801737      4.02801736      4.02801736      4.02801736      4.02801737      4.02801736      4.02801733      4.02801736      4.02801732      4.02801737      4.02801737      4.02801737      4.02801738      4.02801737      4.02801738      2.93753804      2.93753806      2.93753804      2.93753806      2.93753802      2.93753805      2.93753805      2.93753805      2.93753806      2.93753793      1.60463318      1.60463318      1.60463316      1.60463316      1.60463316      1.60463316      1.60463318      1.60463316      1.60463318      1.60463315      1.60463316      1.60463316      1.60463317      1.60463316      1.60463316      1.60463319      1.60463316      1.60463316      1.60463318      1.60463316      1.60463317      1.60463316      1.60463317      1.60463316      1.60463314      1.60463316      1.60463315      1.60463318      1.60463317      1.60463317      1.60463317      1.60463316      1.60463316      1.60463316      1.60463313      1.60463314      1.60463318      1.60463317      1.60463316      1.60463318      1.60463318      1.60463317      1.60463316      1.60463318      1.60463317      1.60463316      1.60463316      1.60463317      1.60463319      1.60463318      1.60463316      1.60463314      1.60463316      1.60463318      1.60463316      1.60463314      1.60463319      1.60463316      1.60463317      2.93753803      2.93753804      2.93753799      2.93753806      2.93753805      2.93753797      2.93753801      2.93753802      2.93753796      2.93753794      2.93753802      2.93753803      2.93753805      2.93753797      2.93753799      2.93753800      2.93753802      2.93753802      2.93753804      2.93753797      2.93753804      2.93753803      2.93753799      2.93753803      2.93753806      2.93753803      2.93753802      2.93753805      2.93753805      2.93753806      2.93753802      2.93753805      2.93753805
       4.02801737      4.02801735      4.02801729      4.02801733      4.02801737      4.02801730      4.02801737      4.02801723      4.02801736      4.02801737      4.02801731      4.02801731      4.02801733      4.02801736      4.02801735      4.02801737      4.02801728      2.93753794      2.93753805      2.93753806      2.93753801      2.93753803      2.93753803      2.93753799      2.93753803      2.93753798      2.93753803      2.93753798      2.93753800      2.93753806      2.93753805      2.93753806      2.93753803      2.93753805      2.93753802      2.93753805      2.93753805      2.93753803      2.93753805      2.93753806      2.93753803      2.93753803      2.93753798      2.93753806      2.93753804      2.93753806      2.93753806      2.93753804      2.93753806      2.93753805      2.93753803      2.93753806      2.93753796      2.93753805      2.93753806      2.93753800      2.93753806      2.93753805      2.93753805      2.93753806      2.93753805      2.93753803      2.93753798      2.93753803      2.93753804      2.93753805      2.93753799      2.93753805      4.02801737      4.02801737      4.02801737      4.02801738      4.02801738      4.02801739      4.02801737      4.02801736      4.02801736      4.02801736      4.02801736      4.02801737      4.02801736      4.02801736      4.02801725      2.93753804      2.93753805      2.93753805      2.93753804      2.93753803      1.60463318      1.60463316      1.60463317      1.60463317      1.60463316      1.60463316      1.60463318      1.60463316      1.60463316      1.60463316      1.60463318      1.60463316      1.60463318      1.60463317      1.60463317      1.60463318      1.60463315      1.60463318      1.60463315      1.60463316      1.60463317      1.60463318      1.60463316      1.60463316      1.60463316      1.60463317      1.60463317      1.60463316      1.60463316      1.60463317      1.60463318      1.60463316      1.60463316      1.60463319      1.60463318      1.60463317      1.60463318      1.60463318      1.60463317      1.60463317      1.60463317      1.60463314      1.60463316      1.60463317      1.60463317      1.60463315      1.60463316      1.60463318      1.60463316      1.60463316      1.60463315      1.60463318      1.60463317      1.60463318      1.60463314      1.60463317      1.60463317      1.60463314      1.60463316      1.60463316      1.60463317      1.60463317      1.60463316      1.60463317      1.60463315      2.93753796      2.93753797      2.93753803      2.93753806      2.93753800      2.93753795      2.93753796      2.93753803      2.93753802      2.93753797      2.93753798      2.93753805      2.93753806      2.93753805      2.93753803      2.93753801      2.93753800      2.93753801      2.93753806      2.93753806      2.93753799      2.93753800      2.93753800      2.93753804      2.93753801      2.93753803      2.93753800      2.93753805      2.93753800      2.93753806      2.93753797      2.93753795      2.93753806      2.93753796      2.93753806      2.93753804      2.93753804      2.93753798      2.93753805      2.93753806      2.93753806      2.93753804      2.93753806      2.93753805      2.93753797      2.93753798      2.93753804
       4.02801736      4.02801731      4.02801738      4.02801737      4.02801737      4.02801737      4.02801726      4.02801739      4.02801724      4.02801730      4.02801738      4.02801737      4.02801737      4.02801738      4.02801725      4.02801737      4.02801737      4.02801725      2.93753805      2.93753800      2.93753804      2.93753804      2.93753803      2.93753802      2.93753798      2.93753802      2.93753805      2.93753805      2.93753805      2.93753805      2.93753804      2.93753800      2.93753804      2.93753806      2.93753804      2.93753806      2.93753802      2.93753802      2.93753793      2.93753803      2.93753801      2.93753800      2.93753806      2.93753797      2.93753806      2.93753801      2.93753799      2.93753801      2.93753804      2.93753805      2.93753801      2.93753801      2.93753802      2.93753805      2.93753795      2.93753802      2.93753798      4.02801735      4.02801736      4.02801738      4.02801736      4.02801735      4.02801731      4.02801736      4.02801734      4.02801737      4.02801737      4.02801727      4.02801730      4.02801739      4.02801729      2.93753798      2.93753805      2.93753800      1.60463317      1.60463317      1.60463316      1.60463316      1.60463317      1.60463316      1.60463318      1.60463316      1.60463318      1.60463316      1.60463316      1.60463318      1.60463318      1.60463317      1.60463316      1.60463318      1.60463316      1.60463313      1.60463316      1.60463316      1.60463318      1.60463317      1.60463316      1.60463316      1.60463316      1.60463316      1.60463318      1.60463316      1.60463316      1.60463316      1.60463317      1.60463316      1.60463317      1.60463316      1.60463313      1.60463317      1.60463316      1.60463317      1.60463319      1.60463315      1.60463318      1.60463315      1.60463317      1.60463316      1.60463318      1.60463316      1.60463315      1.60463316      1.60463318      1.60463318      1.60463316      1.60463319      1.60463318      1.60463314      1.60463318      1.60463318      1.60463318      1.60463318      1.60463316      2.93753804      2.93753806      2.93753799      2.93753804      2.93753805      2.93753794      2.93753806      2.93753804      2.93753799      2.93753804      2.93753804      2.93753804      2.93753806      2.93753799      2.93753806      2.93753799      2.93753806      2.93753805      2.93753804      2.93753802      2.93753804      2.93753806      2.93753800      2.93753796      2.93753803      2.93753806      2.93753805      2.93753803      2.93753803      2.93753806      2.93753806      2.93753803      2.93753804      2.93753802      2.93753806      2.93753794      2.93753803      2.93753806      2.93753803      2.93753806      2.93753806      2.93753806      2.93753805      2.93753800      2.93753804      2.93753805      2.93753805      2.93753805      2.93753794      2.93753806      2.93753804      2.93753802      2.93753801      2.93753806      2.93753793      2.93753798      2.93753797      2.93753799      2.93753805      2.93753796      2.93753800      2.93753805      2.93753804      2.93753804      2.93753795      2.93753805      2.93753805
       4.02801737      4.02801737      4.02801732      4.02801738      4.02801738      4.02801739      4.02801736      4.02801738      4.02801737      4.02801735      4.02801733      4.02801737      4.02801737      4.02801737      4.02801738      4.02801734      4.02801736      4.02801731      4.02801736      4.02801738      4.02801737      2.93753806      2.93753806      2.93753798      2.93753805      2.93753805      2.93753799      2.93753806      2.93753806      2.93753804      2.93753805      2.93753804      2.93753806      2.93753806      2.93753802      2.93753805      2.93753806      2.93753793      2.93753804      2.93753798      2.93753806      2.93753803      2.93753794      2.93753802      2.93753800      4.02801738      4.02801737      4.02801737      4.02801728      4.02801735      4.02801724      4.02801737      4.02801737      4.02801723      4.02801737      4.02801737      4.02801729      4.02801738      4.02801730      4.02801737      2.93753805      2.93753802      1.60463316      1.60463315      1.60463316      1.60463314      1.60463317      1.60463316      1.60463318      1.60463316      1.60463316      1.60463318      1.60463317      1.60463316      1.60463316      1.60463318      1.60463316      1.60463316      1.60463315      1.60463317      1.60463316      1.60463318      1.60463318      1.60463313      1.60463318      1.60463316      1.60463316      1.60463317      1.60463317      2.93753803      2.93753806      2.93753802      2.93753805      2.93753806      2.93753805      2.93753805      2.93753805      2.93753797      2.93753803      2.93753803      2.93753806      2.93753806      2.93753806      2.93753804      2.93753804      2.93753805      2.93753798      2.93753806      2.93753803      2.93753805      2.93753799      2.93753794      2.93753804      2.93753805      2.93753806      2.93753805      2.93753804      2.93753798      2.93753805      2.93753805      2.93753798      2.93753805      2.93753805      2.93753806      2.93753803      2.93753800      2.93753805      2.93753805      2.93753800      2.93753805      2.93753802      2.93753805      2.93753796      2.93753805      2.93753805      2.93753802      2.93753795      2.93753801      2.93753802      2.93753799      2.93753804      2.93753805      2.93753804      2.93753806      2.93753806      2.93753798      2.93753803      2.93753798      2.93753802      2.93753804      2.93753806      2.93753800      2.93753800      2.93753802      2.93753804      2.93753796      2.93753805      2.93753804      2.93753806      2.93753804      2.93753803      2.93753797      2.93753805      2.93753798      2.93753800      2.93753806      2.93753801      2.93753806      2.93753805      2.93753802      2.93753806      2.93753805      2.93753805      2.93753796      2.93753802      2.93753793      2.93753803      2.93753806      2.93753805      2.93753805      2.93753806      2.93753804      2.93753805      2.93753805      2.93753801      2.93753802      2.93753805      2.93753806      2.93753806      2.93753794      2.93753806      2.93753805      2.93753797      2.93753805      2.93753804      2.93753804      2.93753804      2.93753805      2.93753797      2.93753805
       4.02801734      4.02801737      4.02801735      4.02801736      4.02801734      4.02801737      4.02801737      4.02801736      4.02801721      4.02801736      4.02801736      4.02801721      4.02801737      4.02801737      4.02801721      4.02801738      4.02801737      4.02801736      4.02801737      4.02801736      4.02801735      4.02801737      4.02801721      4.02801733      4.02801732      4.02801736      4.02801728      4.02801737      4.02801728      4.02801730      4.02801737      4.02801738      4.02801737      4.02801735      4.02801738      4.02801736      4.02801721      4.02801737      4.02801737      4.02801734      4.02801721      4.02801731      4.02801728      4.02801735      4.02801735      4.02801731      4.02801735      4.02801737      4.02801738      2.93753805      2.93753806      1.60463316      1.60463318      1.60463316      1.60463318      1.60463316      1.60463317      1.60463318      1.60463316      1.60463317      1.60463316      1.60463316      1.60463318      1.60463316      1.60463317      1.60463316      1.60463316      2.93753800      2.93753805      2.93753804      2.93753805      2.93753805      2.93753805      2.93753805      2.93753806      2.93753798      2.93753805      2.93753805      2.93753799      2.93753804      2.93753806      2.93753800      2.93753805      2.93753805      2.93753804      2.93753805      2.93753792      2.93753796      2.93753804      2.93753806      2.93753806      2.93753806      2.93753798      2.93753792      2.93753802      2.93753799      2.93753801      2.93753805      2.93753800      2.93753803      2.93753800      2.93753803      2.93753805      2.93753805      2.93753805      2.93753801      2.93753804      2.93753799      2.93753805      2.93753799      2.93753800      2.93753806      2.93753797      2.93753806      2.93753798      2.93753805      2.93753798      2.93753803      2.93753798      2.93753805      2.93753803      2.93753806      2.93753799      2.93753805      2.93753805      2.93753804      2.93753804      2.93753805      2.93753806      2.93753805      2.93753804      2.93753806      2.93753806      2.93753805      2.93753805      2.93753799      2.93753795      2.93753804      2.93753803      2.93753805      2.93753804      2.93753801      2.93753806      2.93753804      2.93753801      2.93753797      2.93753805      2.93753799      2.93753802      2.93753798      2.93753804      2.93753805      2.93753801      2.93753799      2.93753806      2.93753804      2.93753806      2.93753806      2.93753802      2.93753802      2.93753798      2.93753799      2.93753795      2.93753798      2.93753805      2.93753805      2.93753797      2.93753806      2.93753803      2.93753805      2.93753804      2.93753802      2.93753806      2.93753805      2.93753803      2.93753799      2.93753806      2.93753806      2.93753804      2.93753806      2.93753802      2.93753797      2.93753802      2.93753806      2.93753805      2.93753804      2.93753802      2.93753799      2.93753806      2.93753801      2.93753800      2.93753800      2.93753801      2.93753804      2.93753803      2.93753806      2.93753806      2.93753801      2.93753798      2.93753806
       4.02801737      4.02801737      4.02801739      4.02801736      4.02801736      4.02801733      4.02801734      4.02801737      4.02801737      4.02801737      4.02801727      4.02801737      4.02801737      4.02801737      4.02801735      4.02801737      4.02801738      4.02801736      4.02801738      4.02801736      4.02801738      4.02801737      4.02801733      4.02801737      4.02801737      4.02801730      4.02801738      4.02801737      4.02801728      4.02801737      4.02801735      4.02801737      4.02801737      4.02801732      4.02801737      4.02801736      4.02801737      4.02801737      2.93753806      2.93753804      2.93753806      1.60463315      1.60463317      1.60463315      1.60463315      1.60463316      1.60463316      1.60463317      1.60463314      1.60463316      1.60463317      1.60463316      1.60463316      1.60463315      2.93753805      2.93753806      2.93753802      2.93753805      2.93753803      2.93753805      2.93753806      2.93753799      2.93753805      2.93753798      2.93753801      2.93753793      2.93753804      2.93753802      2.93753805      2.93753806      2.93753803      2.93753805      2.93753804      2.93753795      2.93753805      2.93753797      2.93753800      2.93753806      2.93753804      2.93753805      2.93753806      2.93753804      2.93753804      2.93753799      2.93753800      2.93753805      2.93753801      2.93753800      2.93753806      2.93753805      2.93753801      2.93753805      2.93753806      2.93753806      2.93753806      2.93753799      2.93753805      2.93753804      2.93753803      2.93753801      2.93753806      2.93753802      2.93753804      2.93753803      2.93753798      2.93753805      2.93753806      2.93753806      2.93753803      2.93753805      2.93753796      2.93753801      2.93753803      2.93753806      2.93753799      2.93753799      2.93753797      2.93753805      2.93753805      2.93753793      2.93753803      2.93753805      2.93753804      2.93753793      2.93753798      2.93753799      2.93753806      2.93753800      2.93753795      2.93753805      2.93753806      2.93753805      2.93753805      2.93753800      2.93753795      2.93753798      2.93753804      2.93753805      2.93753805      2.93753806      2.93753806      2.93753806      2.93753805      2.93753804      2.93753798      2.93753803      2.93753795      2.93753801      2.93753803      2.93753795      2.93753806      2.93753798      2.93753802      2.93753805      2.93753800      2.93753805      2.93753804      2.93753796      2.93753806      2.93753804      2.93753803      2.93753802      2.93753806      2.93753805      2.93753806      2.93753798      2.93753796      2.93753803      2.93753806      2.93753804      2.93753801      2.93753805      2.93753804      2.93753801      2.93753806      2.93753805      2.93753795      2.93753804      2.93753806      2.93753801      2.93753805      2.93753804      2.93753800      2.93753804      2.93753806      2.93753805      2.93753805      2.93753806      2.93753805      2.93753805      2.93753803      2.93753803      2.93753806      2.93753805      2.93753806      2.93753806      2.93753799      2.93753801      2.93753805      2.93753806
       2.93753803      2.93753806      2.93753806      4.02801738      4.02801738      4.02801737      4.02801736      4.02801737      4.02801738      4.02801737      4.02801736      4.02801737      4.02801735      4.02801737      4.02801736      4.02801737      4.02801737      4.02801733      4.02801725      4.02801737      4.02801732      4.02801731      4.02801737      4.02801731      4.02801726      2.93753805      2.93753797      2.93753806      2.93753806      1.60463316      1.60463316      1.60463318      1.60463316      1.60463317      1.60463316      1.60463315      1.60463315      1.60463316      1.60463316      1.60463318      1.60463318      1.60463316      2.93753799      2.93753803      2.93753803      2.93753804      2.93753805      2.93753804      2.93753803      2.93753798      2.93753805      2.93753806      2.93753798      2.93753805      2.93753805      2.93753806      2.93753804      2.93753806      2.93753804      2.93753803      2.93753803      2.93753805      2.93753802      2.93753806      2.93753797      2.93753805      2.93753797      2.93753797      2.93753804      2.93753804      2.93753805      2.93753805      2.93753801      2.93753805      2.93753794      2.93753806      2.93753796      2.93753803      2.93753798      2.93753802      2.93753802      2.93753805      2.93753806      2.93753805      2.93753804      2.93753804      2.93753798      2.93753806      2.93753805      2.93753805      2.93753806      2.93753806      2.93753805      2.93753802      2.93753806      2.93753806      2.93753805      2.93753803      2.93753800      2.93753800      2.93753806      2.93753805      2.93753804      2.93753801      2.93753796      2.93753802      2.93753799      2.93753798      2.93753805      2.93753794      2.93753804      2.93753800      2.93753803      2.93753799      2.93753802      2.93753806      2.93753804      2.93753796      2.93753798      2.93753804      2.93753806      2.93753801      2.93753801      2.93753805      2.93753798      2.93753802      2.93753805      2.93753806      2.93753805      2.93753803      2.93753802      2.93753803      2.93753806      2.93753799      2.93753795      2.93753799      2.93753804      2.93753804      2.93753801      2.93753803      2.93753802      2.93753805      2.93753803      2.93753804      2.93753806      2.93753803      2.93753800      2.93753802      2.93753800      2.93753804      2.93753805      2.93753803      2.93753805      2.93753804      2.93753800      2.93753804      2.93753805      2.93753806      2.93753798      2.93753805      2.93753799      2.93753798      2.93753806      2.93753805      2.93753802      2.93753803      2.93753801      2.93753803      2.93753797      2.93753805      2.93753803      2.93753805      2.93753805      2.93753801      2.93753805      2.93753805      2.93753805      2.93753800      2.93753801      2.93753804      2.93753799      2.93753803      2.93753794      2.93753804      2.93753803      2.93753804      2.93753803      1.60463315      1.60463314      1.60463316      1.60463316      1.60463318      1.60463318      1.60463317      1.60463315      1.60463316      1.60463316      1.60463317      1.60463317      1.60463319
       1.60463318      1.60463317      1.60463318      1.60463318      2.93753804      2.93753800      2.93753806      2.93753804      2.93753805      2.93753796      2.93753800      2.93753797      2.93753805      1.60463317      1.60463316      1.60463318      1.60463314      1.60463316      1.60463318      1.60463316      1.60463316      1.60463316      1.60463317      1.60463316      1.60463317      1.60463315      1.60463314      1.60463315      1.60463317      1.60463318      1.60463315      2.93753806      2.93753805      2.93753801      2.93753806      2.93753806      2.93753805      2.93753805      2.93753797      2.93753803      2.93753800      2.93753806      2.93753802      2.93753806      2.93753803      2.93753800      2.93753805      2.93753797      2.93753804      2.93753798      2.93753802      2.93753806      2.93753803      2.93753805      2.93753801      2.93753803      2.93753801      2.93753803      2.93753805      2.93753801      2.93753800      2.93753805      2.93753796      2.93753803      2.93753806      2.93753805      2.93753804      2.93753797      2.93753805      2.93753800      2.93753806      2.93753806      2.93753804      2.93753803      2.93753806      2.93753806      2.93753802      2.93753805      2.93753805      2.93753798      2.93753805      2.93753805      2.93753806      2.93753800      2.93753806      2.93753805      2.93753806      2.93753806      2.93753800      2.93753805      2.93753804      2.93753804      2.93753802      2.93753805      2.93753806      2.93753794      2.93753805      2.93753803      2.93753806      2.93753793      2.93753806      2.93753806      2.93753801      2.93753798      2.93753802      2.93753797      2.93753804      2.93753795      2.93753806      2.93753806      2.93753794      2.93753805      2.93753802      2.93753801      2.93753804      2.93753805      2.93753806      2.93753801      2.93753801      2.93753806      2.93753800      2.93753806      2.93753797      2.93753796      2.93753803      2.93753796      2.93753802      2.93753805      2.93753804      2.93753804      2.93753805      2.93753804      2.93753804      2.93753805      2.93753797      2.93753799      2.93753796      2.93753805      2.93753805      2.93753805      2.93753802      2.93753803      2.93753805      2.93753802      2.93753805      2.93753799      2.93753804      2.93753806      2.93753803      2.93753806      2.93753805      2.93753803      2.93753806      2.93753805      2.93753805      2.93753798      2.93753805      2.93753806      2.93753803      2.93753806      2.93753803      2.93753804      2.93753805      2.93753806      2.93753796      2.93753806      2.93753805      2.93753806      2.93753805      2.93753806      2.93753800      2.93753804      1.60463317      1.60463316      1.60463316      1.60463317      1.60463313      1.60463316      1.60463314      1.60463316      1.60463318      1.60463316      1.60463314      1.60463318      1.60463315      1.60463314      1.60463316      1.60463317      1.60463314      1.60463318      1.60463316      1.60463316      1.60463314      1.60463317      1.60463317      1.60463315      1.60463318      1.60463316      1.60463316      1.60463316
       1.60463316      1.60463316      1.60463316      1.60463317      1.60463318      1.60463319      1.60463316      1.60463316      1.60463319      1.60463316      1.60463316      1.60463316      1.60463316      1.60463316      1.60463318      1.60463317      1.60463317      1.60463316      1.60463316      1.60463317      2.93753799      2.93753805      2.93753806      2.93753796      2.93753806      2.93753806      2.93753806      2.93753801      2.93753805      2.93753805      2.93753806      2.93753800      2.93753799      2.93753797      2.93753805      2.93753797      2.93753805      2.93753799      2.93753802      2.93753806      2.93753804      2.93753806      2.93753806      2.93753804      2.93753805      2.93753801      2.93753799      2.93753804      2.93753805      2.93753805      2.93753806      2.93753805      2.93753797      2.93753805      2.93753797      2.93753803      2.93753803      2.93753800      2.93753800      2.93753801      2.93753801      2.93753806      2.93753799      2.93753801      2.93753805      2.93753805      2.93753803      2.93753803      2.93753804      2.93753806      2.93753795      2.93753806      2.93753803      2.93753806      2.93753806      2.93753798      2.93753806      2.93753801      2.93753798      2.93753804      2.93753800      2.93753806      2.93753804      2.93753804      2.93753804      2.93753796      2.93753806      2.93753804      2.93753806      2.93753806      2.93753806      2.93753805      2.93753805      2.93753798      2.93753804      2.93753804      2.93753806      2.93753806      2.93753806      2.93753806      2.93753799      2.93753798      2.93753797      2.93753805      2.93753805      2.93753796      2.93753805      2.93753805      2.93753796      2.93753806      2.93753806      2.93753800      2.93753796      2.93753806      2.93753806      2.93753806      2.93753798      2.93753797      2.93753797      2.93753799      2.93753800      2.93753802      2.93753805      2.93753805      2.93753803      2.93753797      2.93753799      2.93753806      2.93753797      2.93753798      2.93753799      2.93753806      2.93753802      2.93753799      2.93753796      2.93753804      2.93753805      2.93753797      2.93753804      2.93753801      2.93753802      2.93753801      2.93753800      2.93753804      2.93753800      2.93753805      2.93753803      2.93753805      2.93753803      2.93753803      2.93753805      2.93753804      2.93753803      2.93753801      2.93753806      2.93753803      1.60463316      1.60463318      1.60463316      1.60463317      1.60463318      1.60463316      1.60463316      1.60463316      1.60463316      1.60463316      1.60463318      1.60463318      1.60463317      1.60463316      1.60463314      1.60463318      1.60463318      1.60463314      1.60463318      1.60463316      1.60463317      1.60463315      1.60463316      1.60463316      1.60463317      1.60463316      1.60463315      1.60463316      1.60463316      1.60463316      1.60463314      1.60463318      1.60463318      1.60463317      1.60463316      1.60463317      1.60463315      1.60463316      1.60463315      1.60463316      1.60463317      1.60463318      1.60463317      1.60463317
       1.60463313      1.60463319      1.60463318      1.60463318      1.60463317      1.60463318      1.60463317      1.60463318      2.93753797      2.93753797      2.93753804      2.93753795      2.93753806      2.93753804      2.93753806      2.93753805      2.93753798      2.93753803      2.93753794      2.93753799      2.93753804      2.93753797      2.93753805      2.93753797      2.93753799      2.93753806      2.93753806      2.93753805      2.93753803      2.93753803      2.93753803      2.93753794      2.93753806      2.93753804      2.93753805      2.93753798      2.93753806      2.93753805      2.93753802      2.93753805      2.93753806      2.93753804      2.93753800      1.60463317      1.60463316      1.60463317      1.60463316      1.60463316      1.60463318      1.60463317      1.60463317      1.60463318      1.60463316      1.60463318      1.60463318      1.60463313      1.60463318      1.60463314      1.60463318      1.60463316      1.60463318      1.60463314      1.60463314      1.60463318      1.60463318      1.60463318      1.60463316      1.60463318      1.60463317      1.60463316      1.60463316      1.60463316      1.60463316      1.60463316      1.60463318      1.60463314      1.60463316      1.60463318      2.93753806      2.93753795      2.93753796      2.93753805      2.93753805      2.93753798      2.93753797      2.93753798      2.93753793      2.93753805      2.93753800      2.93753803      2.93753800      2.93753806      2.93753806      2.93753805      2.93753805      2.93753805      2.93753801      2.93753803      2.93753805      2.93753795      2.93753797      2.93753799      2.93753806      2.93753796      2.93753806      2.93753797      2.93753806      2.93753804      2.93753802      2.93753805      2.93753799      2.93753800      2.93753806      2.93753797      2.93753806      2.93753805      2.93753801      2.93753799      2.93753805      2.93753800      2.93753799      2.93753797      2.93753805      2.93753805      2.93753805      2.93753804      2.93753806      2.93753797      2.93753805      2.93753800      2.93753805      2.93753806      2.93753803      2.93753799      2.93753796      2.93753802      1.60463317      1.60463316      1.60463316      1.60463314      1.60463316      1.60463318      1.60463317      1.60463316      1.60463316      1.60463315      1.60463318      1.60463316      1.60463316      1.60463315      1.60463318      1.60463316      1.60463316      1.60463318      1.60463316      1.60463318      1.60463318      1.60463316      1.60463317      1.60463315      1.60463316      1.60463317      1.60463316      1.60463315      1.60463317      1.60463315      1.60463316      1.60463316      1.60463318      1.60463316      1.60463316      1.60463317      1.60463318      1.60463319      1.60463316      1.60463315      1.60463319      1.60463318      1.60463318      1.60463316      1.60463316      1.60463316      1.60463318      1.60463316      1.60463316      1.60463316      1.60463318      1.60463316      1.60463316      1.60463318      1.60463316      1.60463318      1.60463317      1.60463316      1.60463317      1.60463314      1.60463317      1.60463316      1.60463313      2.93753797
[truncated: 243,353 more chars]
